# Supplementary material for: Quintuply orthogonal pyrrolysyl-tRNA synthetase/tRNAPyl pairs
Source: Nat Chem. Author manuscript; Available in PMC 2023 Nov 10. (PMC7615293; doi:10.1038/s41557-023-01232-y)
Supplement: Supplementary Tables 1 2 3 6 & 7 [file EMS190639-supplement-Supplementary_Tables_1_2_3_6___7.xlsx]

## Sheet: 1.1 All-PylRS-Clustered-Aligned
																					Warning: although obviously spurious sequences were removed manually, not all the tRNAs listed in the database are necessarily true Pyl tRNAs
Domain	Superclass	Class (if ∆N superclass)	Comment	Description	Scientific Name	Identifier	Taxid	Per. ident(Malv.5008)	Acc. Len	Accession	Sequence	Full MSA Sequence	CTD MSA Sequence	RS PID55 Cluster	Cluster representative?	Short name	Listed in 10.1038/s41557-020-0472-x?	NCBI Prot. Acc.	NCBI Nuc. Acc.	tRNA 1 [position in nuccore contig]	tRNA 1 sequence	tRNA 2 [position in nuccore contig]	tRNA 2 sequence	tRNA 3 [position in nuccore contig]	tRNA 3 sequence
Arch	∆N		maybe misannotation	pyrrolysine--tRNA(Pyl) ligase large subunit [Thaumarchaeota archaeon]	Thaumarchaeota archaeon	Tarc.8235	2026795	41.37	279	RLF98235.1	MRITWTTAQQQRLRELNATSPLQEMTFPGVKERDRDFHDIECLLVRQNRQRLVEMRNVHRRPALCELEKKLVNMLIDRGFVQVLTPIILAKSLLAKMSITPEHPLFKQVFWIDERRCLRPMLAPNLYHLLKKLVRLWKKPIRIFEVGPCFRKDSKGKYHLNEFTMLNLVELGLPKGEGNRRLAELIAMVMSAADVKRYQLIPNQCEVYGKTVDIISNSNIEVGSGVIGPHILDKEWGIVDPWVGIGFGLERLVMVKKGYRNIQRVGRSLVYLDGVHLNI	------------------------------------------------------------------------------------------------------------------------------------------------------------------------------------------------------------------------------------------------------------------------------------------MRITWTTAQQQRLRELNATSP----LQ-EMTFP--GVKERDRDFHDIECLLVRQNRQRLVEMRN----VHRRPALCELEKKLVNMLID-RGFVQVLTPIILAKSLL-AKMSITPEHP…	MRITWTTAQQQRLRELNATSP----LQ-EMTFP--GVKERDRDFHDIECLLVRQNRQRLVEMRN----VHRRPALCELEKKLVNMLID-RGFVQVLTPIILAKSLL-AKMSITPEHPLFKQVFWIDE--RRCLRPMLAPNLYHLLKKLVRLW-KKPIRIFEVGPCFRKDSKGKYHLNEFTMLNLVELGL-PK-----GEGNRRLAELIAMVMSAADV--KRYQLIPNQCEVYGK--TVDIISNS--NIEVGSGVIGPH-ILDKEWGIVD-PWVGIGFGLERLVMVKK-GYRNIQRVGRSLVYLDGVHLNI-----	0				RLF98235.1	QMUQ01000225
Bact	S			pyrrolysine--tRNA(Pyl) ligase large subunit [Proteobacteria bacterium]	Proteobacteria bacterium	Pbac.9365	1977087	45.85	277	NIQ39365.1	MTIPFSAVQKQRLREMNVDSALINQEFRDARARDIAFRDIEKKAIRNGRERIAGLQKNRFRPLLCELEDSLVETLTREGFVQVATPLIIARQMLAKMSITPDHPLSKQVFWVAENRCLRPMLAPNLYALLKRLIRLWEKPIQIFEVGPCFRKESRGGQHCTEFTMLNLVELGMPEGNRARRLEELVAVVMRASGIETYDLVANPSEVYGETIDVVSGLEVGSAAMGPHRLDGRWGIFDPWVGVGFGLERLVMVREKFQNIQRVGRSLEYLDGVRLNI	------------------------------------------------------------------------------------------------------------------------------------------------------------------------------------------------------------------------------------------------------------------------------------------MTIPFSAVQKQRLREMNVDSA----LI-NQEFR--DARARDIAFRDIEKKAIRNGRERIAGLQK----NRFRPLLCELEDSLVETLTR-EGFVQVATPLIIARQML-AKMSITPDHP…	MTIPFSAVQKQRLREMNVDSA----LI-NQEFR--DARARDIAFRDIEKKAIRNGRERIAGLQK----NRFRPLLCELEDSLVETLTR-EGFVQVATPLIIARQML-AKMSITPDHPLSKQVFWVAE--NRCLRPMLAPNLYALLKRLIRLW-EKPIQIFEVGPCFRKESRGGQHCTEFTMLNLVELGM-PE-----GNRARRLEELVAVVMRASGI--ETYDLVANPSEVYGE--TIDVVS----GLEVGSAAMGPH-RLDGRWGIFD-PWVGVGFGLERLVMVRE-KFQNIQRVGRSLEYLDGVRLNI-----	0				NIQ39365.1	WVXX01000166
Bact	S			Pyrrolysine--tRNA(Pyl) ligase [Desulfitibacter sp. BRH_c19]	Desulfitibacter sp. BRH_c19	Dsp.1752	1734395	45.13	278	KUO51752.1	MDIAWSKVQRQRLVELNADPSFLEHLFENTRARDKAFQELDKKLVTENKKNLFKLKTNEFRPLLCQLESKLTERLTQEGFVQVVTPHILPKEMLDKMTITSEHPLSNQVFWVDKNKCLRPMLAPNLYSLLRDLERIWEKPIKIFEIGTCFRKESQGANHLNEFTMLNLVELGELEGKQTERLKELAHIVMEAADITNYSLENCESEVYIETIDVVVNDLEIGSGAYGPHSLDNSWGIFDPWVGIGFGLERLVTVKKGFKNIRRTGRSISYLDGSRLNI	------------------------------------------------------------------------------------------------------------------------------------------------------------------------------------------------------------------------------------------------------------------------------------------MDIAWSKVQRQRLVELNADPS----FL-EHLFE--NTRARDKAFQELDKKLVTENKKNLFKLKT----NEFRPLLCQLESKLTERLTQ-EGFVQVVTPHILPKEML-DKMTITSEHP…	MDIAWSKVQRQRLVELNADPS----FL-EHLFE--NTRARDKAFQELDKKLVTENKKNLFKLKT----NEFRPLLCQLESKLTERLTQ-EGFVQVVTPHILPKEML-DKMTITSEHPLSNQVFWVDK--NKCLRPMLAPNLYSLLRDLERIW-EKPIKIFEIGTCFRKESQGANHLNEFTMLNLVELGE-LE-----GKQTERLKELAHIVMEAADI--TNYSLENCESEVYIE--TIDVVVN---DLEIGSGAYGPH-SLDNSWGIFD-PWVGIGFGLERLVTVKK-GFKNIRRTGRSISYLDGSRLNI-----	0				KUO51752.1	LOER01000022	138-3 tRNA-Pyl(cta) [56068,56140]	ggggggtggatcggcatagatcgcgtagactctaaatttacgtagccgggtggaacccccggactcctcgcca
Bact	S			pyrrolysine--tRNA(Pyl) ligase [Thermincola ferriacetica]	Thermincola ferriacetica	Tfer.8912	281456	46.4	277	WP_052218912.1	MALEWTQVQKQRLKELNASKEQLNLVFESHADRDRAFQQQERLLVNQAKKKLSEFREVQRRPSLCELESKLVEALTEKGFVQVITPTIISKASLAKMSITDDHPLFSQVFWLDKKRCLRPMLAPNLYTLWKDLVRLWSKPIRIFEIGTCYRKESQGAYHLNEFTMLNVTELGLPENKRHQWLEDIASLVMDTAGITDYRLVTKSSNVYGDTLDVIKGFELGSGAMGPHVLDENWGIIDPWAGFGFGLERLLMAREGTQNVQSIGRSLSYLNGVRLNI	------------------------------------------------------------------------------------------------------------------------------------------------------------------------------------------------------------------------------------------------------------------------------------------MALEWTQVQKQRLKELNASKE----QL-NLVFE--SHADRDRAFQQQERLLVNQAKKKLSEFRE----VQRRPSLCELESKLVEALTE-KGFVQVITPTIISKASL-AKMSITDDHP…	MALEWTQVQKQRLKELNASKE----QL-NLVFE--SHADRDRAFQQQERLLVNQAKKKLSEFRE----VQRRPSLCELESKLVEALTE-KGFVQVITPTIISKASL-AKMSITDDHPLFSQVFWLDK--KRCLRPMLAPNLYTLWKDLVRLW-SKPIRIFEIGTCYRKESQGAYHLNEFTMLNVTELGL-PE-----NKRHQWLEDIASLVMDTAGI--TDYRLVTKSSNVYGD--TLDVI----KGFELGSGAMGPH-VLDENWGIID-PWAGFGFGLERLLMARE-GTQNVQSIGRSLSYLNGVRLNI-----	0				WP_052218912.1	NZ_LGTE01000029	5-2 tRNA-Pyl(cta) c[2144,2215]	ggggggtggatcggatagatcacacggactctaaattcgtgcagccgggtgaaactcccggactccccgcca
Bact	S			pyrrolysine--tRNA(Pyl) ligase large subunit [Thermincola potens]	Thermincola potens	Tpot.8946	863643	46.04	277	WP_013118946.1	MALEWTQVQKQRLKELHASKEQLNLVFESHADRDRAFQQQERLLVNQAKKKLSEFREVQRRPSLCELESKLVEALTEKGFVQVITPTIISKASLAKMSITDDHPLFSQVFWLDKKRCLRPMLAPNLYTLWKDLVRLWSKPIRIFEIGTCYRKESQGAYHLNEFTMLNVTELGLPENKRHQWLEDIASLVMDTAGITDYRLVTKSSNVYGDTLDVIKGFELGSGAMGPHVLDENWGIIDPWAGFGFGLERLLMAREGTQNVQSIGRSLSYLNGVRLNI	------------------------------------------------------------------------------------------------------------------------------------------------------------------------------------------------------------------------------------------------------------------------------------------MALEWTQVQKQRLKELHASKE----QL-NLVFE--SHADRDRAFQQQERLLVNQAKKKLSEFRE----VQRRPSLCELESKLVEALTE-KGFVQVITPTIISKASL-AKMSITDDHP…	MALEWTQVQKQRLKELHASKE----QL-NLVFE--SHADRDRAFQQQERLLVNQAKKKLSEFRE----VQRRPSLCELESKLVEALTE-KGFVQVITPTIISKASL-AKMSITDDHPLFSQVFWLDK--KRCLRPMLAPNLYTLWKDLVRLW-SKPIRIFEIGTCYRKESQGAYHLNEFTMLNVTELGL-PE-----NKRHQWLEDIASLVMDTAGI--TDYRLVTKSSNVYGD--TLDVI----KGFELGSGAMGPH-VLDENWGIID-PWAGFGFGLERLLMARE-GTQNVQSIGRSLSYLNGVRLNI-----	0				WP_013118946.1	NC_014152	6-8 tRNA-Pyl(cta) [25888,25959]	ggggggtggatcggatagatcacacggactctaaattcgtgcagccgggtgaaactcccggactccccgcca
Bact	S			pyrrolysine--tRNA(Pyl) ligase large subunit [Desulfosporosinus sp. HMP52]	Desulfosporosinus sp. HMP52	Dsp.1943	1487923	43.68	277	WP_034601943.1	MSITWTPIQKQRLQELNASEVLQEMCFESHQERDRAYQEQEHLLVIRGKQKLQELLETNRRPSLSVLEQQLVEALTQEGFVQVVTPTIISKTALAKMSVSDDHPLFSQVFWLDSKRCLRPMLAPNLYTLWRDLLRLWEKPIRIFEIGTCYRKESKGSLHLNEFTMLNLTELGLPLDQRHQRLKELAALVMNTVGIDDYQLESESSVVYGDTLDVVKGIELGSSAMGPHVLDDQWGIFDPWVGIGFGLERLLMIKEGSQNVQSMGRSLTYLNGVRLNI	------------------------------------------------------------------------------------------------------------------------------------------------------------------------------------------------------------------------------------------------------------------------------------------MSITWTPIQKQRLQELNASEV----LQ-EMCFE--SHQERDRAYQEQEHLLVIRGKQKLQELLE----TNRRPSLSVLEQQLVEALTQ-EGFVQVVTPTIISKTAL-AKMSVSDDHP…	MSITWTPIQKQRLQELNASEV----LQ-EMCFE--SHQERDRAYQEQEHLLVIRGKQKLQELLE----TNRRPSLSVLEQQLVEALTQ-EGFVQVVTPTIISKTAL-AKMSVSDDHPLFSQVFWLDS--KRCLRPMLAPNLYTLWRDLLRLW-EKPIRIFEIGTCYRKESKGSLHLNEFTMLNLTELGL-PL-----DQRHQRLKELAALVMNTVGI--DDYQLESESSVVYGD--TLDV-V---KGIELGSSAMGPH-VLDDQWGIFD-PWVGIGFGLERLLMIKE-GSQNVQSMGRSLTYLNGVRLNI-----	0				WP_034601943.1	NZ_JMGA01000060	7-13 tRNA-Pyl(cta) [25337,25408]	ggggggtagatcggattgatcgcgtggactctaaatccgcgtaggcgggtgaaactcccgtactcctcgcca
Bact	S			pyrrolysine--tRNA(Pyl) ligase large subunit [Desulfosporosinus meridiei]	Desulfosporosinus meridiei	Dmer.2489	79209	43.68	277	WP_014902489.1	MSITWTPIQKQRLQELNASEVLQEMCFESHQERDRAYQEQEHLLVIRGKQKLQELLETNRRPSLSVLEQQLVEALTQEGFVQVVTPTIISKTALAKMSVSDDHPLFSQVFWLDSKRCLRPMLAPNLYTLWRDLLRLWEKPIRIFEIGTCYRKESKGSLHLNEFTMLNLTELGLPLDQRHQRLKELADLVMNTVGIDDYQLESESSVVYGDTLDVVKGIELGSSAMGPHVLDDQWGIFDPWVGIGFGLERLLMIKEGSQNVQSMGRSLTYLNGVRLNI	------------------------------------------------------------------------------------------------------------------------------------------------------------------------------------------------------------------------------------------------------------------------------------------MSITWTPIQKQRLQELNASEV----LQ-EMCFE--SHQERDRAYQEQEHLLVIRGKQKLQELLE----TNRRPSLSVLEQQLVEALTQ-EGFVQVVTPTIISKTAL-AKMSVSDDHP…	MSITWTPIQKQRLQELNASEV----LQ-EMCFE--SHQERDRAYQEQEHLLVIRGKQKLQELLE----TNRRPSLSVLEQQLVEALTQ-EGFVQVVTPTIISKTAL-AKMSVSDDHPLFSQVFWLDS--KRCLRPMLAPNLYTLWRDLLRLW-EKPIRIFEIGTCYRKESKGSLHLNEFTMLNLTELGL-PL-----DQRHQRLKELADLVMNTVGI--DDYQLESESSVVYGD--TLDV-V---KGIELGSSAMGPH-VLDDQWGIFD-PWVGIGFGLERLLMIKE-GSQNVQSMGRSLTYLNGVRLNI-----	0				WP_014902489.1	NC_018515	8-115 tRNA-Pyl(cta) [1659184,1659255]	ggggggtagatcggattgatcgcgtggactctaaatccgcgtaggcgggtgaaactcccgtactcctcgcca	8-202 tRNA-Pyl(cta) c[3121821,3121892]	ggagggtggatcgtagtgatcttacggactctaaatccgtacagccgggtgcgactccgggactcttcgcca
Bact	S			pyrrolysine--tRNA(Pyl) ligase large subunit [Desulfosporosinus hippei]	Desulfosporosinus hippei	Dhip.5591	569859	43.32	277	WP_092335591.1	MSITWTPIQKQRLQELNASEVLQEMCFESHQERDRAYQEQEHLLVIRGKQKLQELLETNRRPSLSVLEQQLVEALTQEGFVQVVTPTIISKTALAKMSVSDEHPLFSQVFWLDSKRCLRPMLAPNLYTLWRDLLRLWEKPIRIFEIGTCYRKESKGSLHLNEFTMLNLTELGLPLDQRHQRLKELADLVMNTVGIDDYQLESESSVVYGDTLDVVKGIELGSSAMGPHVLDDQWGIFDPWVGIGFGLERLLMIKEGSQNVQSMGRSLTYLNGVRLNI	------------------------------------------------------------------------------------------------------------------------------------------------------------------------------------------------------------------------------------------------------------------------------------------MSITWTPIQKQRLQELNASEV----LQ-EMCFE--SHQERDRAYQEQEHLLVIRGKQKLQELLE----TNRRPSLSVLEQQLVEALTQ-EGFVQVVTPTIISKTAL-AKMSVSDEHP…	MSITWTPIQKQRLQELNASEV----LQ-EMCFE--SHQERDRAYQEQEHLLVIRGKQKLQELLE----TNRRPSLSVLEQQLVEALTQ-EGFVQVVTPTIISKTAL-AKMSVSDEHPLFSQVFWLDS--KRCLRPMLAPNLYTLWRDLLRLW-EKPIRIFEIGTCYRKESKGSLHLNEFTMLNLTELGL-PL-----DQRHQRLKELADLVMNTVGI--DDYQLESESSVVYGD--TLDV-V---KGIELGSSAMGPH-VLDDQWGIFD-PWVGIGFGLERLLMIKE-GSQNVQSMGRSLTYLNGVRLNI-----	0				WP_092335591.1	NZ_FNCP01000037	9-2 tRNA-Pyl(cta) c[14546,14617]	ggggggtagatcggattgatcgcgtggactctaaatccgcgtaggcgggtgaaactcccgtactcctcgcca
Bact	S			pyrrolysine--tRNA(Pyl) ligase large subunit [Clostridia bacterium]	Clostridia bacterium	Cbac.0019	2044939	46.07	278	MBS3970019.1	MEFTWSKVQKQRLVELNADESLLEYTFQDAKERDRAFQSLDKELVLANKKHLIDLRNKGLRPLLCQLEGQLVQCLTQEGFVQVVTPHILSRDMLERMTITSEHPLSNQVFWVDKNKCLRPMLAPNLYSLLRDLERIWEKPIKIFEIGTCFRKESQGANHLNEFTMLNLVEMGNLEGRQKQRLEELAHMVMEAAGVTDYVLEGCESEVYKETIDVVVKDLEIGSGACGPHDLDNNWGIFDPWVGIGFGLERLVTVKRDYKNIRRAGRSISYLDGSRLNI	------------------------------------------------------------------------------------------------------------------------------------------------------------------------------------------------------------------------------------------------------------------------------------------MEFTWSKVQKQRLVELNADES----LL-EYTFQ--DAKERDRAFQSLDKELVLANKKHLIDLRN----KGLRPLLCQLEGQLVQCLTQ-EGFVQVVTPHILSRDML-ERMTITSEHP…	MEFTWSKVQKQRLVELNADES----LL-EYTFQ--DAKERDRAFQSLDKELVLANKKHLIDLRN----KGLRPLLCQLEGQLVQCLTQ-EGFVQVVTPHILSRDML-ERMTITSEHPLSNQVFWVDK--NKCLRPMLAPNLYSLLRDLERIW-EKPIKIFEIGTCFRKESQGANHLNEFTMLNLVEMGN-LE-----GRQKQRLEELAHMVMEAAGV--TDYVLEGCESEVYKE--TIDVVVK---DLEIGSGACGPH-DLDNNWGIFD-PWVGIGFGLERLVTVKR-DYKNIRRAGRSISYLDGSRLNI-----	0				MBS3970019.1	JAGXSK010000214
Bact	S			pyrrolysine--tRNA(Pyl) ligase large subunit [Desulfosporosinus orientis]	Desulfosporosinus orientis	Dori.4084	1563	44.04	277	WP_014184084.1	MGITWTSIQKQRLQELNASEIQLEQSFESHKDRDRAFQEQEHLLVVKGKQKLQELKETTRRPSLSVLEQKLVEALTKEGFVQVVTPTIISKAALAKMSVSDEHPLFSQVFWLDSKRCLRPMLAPNLYTLWKDLERLWEKPIRIFEIGTCYRKESKGSVHLNEFTMLNLAELGVPEDQRHKRLEELASLVMDTAGISDYQLVMESSVVYGDELDVVKGIELGSSAMGPHPLDDNWGIFDPWVGIGFGLERLLMIREGSQNVQSMGRSLTYLNGVRLNI	------------------------------------------------------------------------------------------------------------------------------------------------------------------------------------------------------------------------------------------------------------------------------------------MGITWTSIQKQRLQELNASEI----QL-EQSFE--SHKDRDRAFQEQEHLLVVKGKQKLQELKE----TTRRPSLSVLEQKLVEALTK-EGFVQVVTPTIISKAAL-AKMSVSDEHP…	MGITWTSIQKQRLQELNASEI----QL-EQSFE--SHKDRDRAFQEQEHLLVVKGKQKLQELKE----TTRRPSLSVLEQKLVEALTK-EGFVQVVTPTIISKAAL-AKMSVSDEHPLFSQVFWLDS--KRCLRPMLAPNLYTLWKDLERLW-EKPIRIFEIGTCYRKESKGSVHLNEFTMLNLAELGV-PE-----DQRHKRLEELASLVMDTAGI--SDYQLVMESSVVYGD--ELDVV----KGIELGSSAMGPH-PLDDNWGIFD-PWVGIGFGLERLLMIRE-GSQNVQSMGRSLTYLNGVRLNI-----	0				WP_014184084.1	NC_016584	10-108 tRNA-Pyl(cta) [1704247,1704318]	ggggggtagatcggattgatcgcgtggactctaaatccgcgtaggcgggtgaaactcccgtactcctcgcca	10-184 tRNA-Pyl(cta) [3165252,3165323]	ggggggtagatcgaattgatcacacggactctaaattcgtgcaggcgggtgaaactcccgtactcctcgcca
Bact	S			pyrrolysine--tRNA(Pyl) ligase large subunit [Desulfosporosinus sp.]	Desulfosporosinus sp.	Dsp.4044	157907	44.6	279	MBC2724044.1	MSISWSTVQLQRLKELNASSEQLDMNFTETSSRDRAFQAVEHSLVKQGKLQLKKLRDEKRRPALPELEDRLAEALCKQGFVQVVTPTIISKTSLAKMTISDDHPLFSQVFWLDAKRCLRPMLAPNLYTLWRDLVRLWDKPIRIFEIGTCYRKESQGAQHLNEFTMLNLTELGTPLEERHQRLEEMARWVMEAAGIEGYGLLAESSVVYGDTVDVMKGDLELGSGAMGPHFLDEKWGIFDPWVGIGFGLERLLMIREGAQNVQSMARSLTYLDGVRLNIK	------------------------------------------------------------------------------------------------------------------------------------------------------------------------------------------------------------------------------------------------------------------------------------------MSISWSTVQLQRLKELNASSE----QL-DMNFT--ETSSRDRAFQAVEHSLVKQGKLQLKKLRD----EKRRPALPELEDRLAEALCK-QGFVQVVTPTIISKTSL-AKMTISDDHP…	MSISWSTVQLQRLKELNASSE----QL-DMNFT--ETSSRDRAFQAVEHSLVKQGKLQLKKLRD----EKRRPALPELEDRLAEALCK-QGFVQVVTPTIISKTSL-AKMTISDDHPLFSQVFWLDA--KRCLRPMLAPNLYTLWRDLVRLW-DKPIRIFEIGTCYRKESQGAQHLNEFTMLNLTELGT-PL-----EERHQRLEEMARWVMEAAGI--EGYGLLAESSVVYGD--TVDVMK---GDLELGSGAMGPH-FLDEKWGIFD-PWVGIGFGLERLLMIRE-GAQNVQSMARSLTYLDGVRLNIK----	0				MBC2724044.1	JABZFR010000215	11-1 tRNA-Pyl(cta) c[5331,5402]	ggggggtagatcgaatcgatcacacggactctaaattcgtgcagacgggtgaaactcccgtactcctcgcca
Bact	S			pyrrolysine--tRNA(Pyl) ligase large subunit [Sporomusa malonica]	Sporomusa malonica	Smal.8520	112901	44.04	278	WP_084578520.1	MSISWTTVQLQRLKELNASTEVLAMNFTETSTRDRTFQEVEHRLVSQGKCKLNKLRKLKRRPALLELEAQLANVLCQQGFVQVVTPTIISKASLAKMTISEDHPLFSQVFWLDAKRCLRPMLAPNLYTLWRDLVRLWDKPIRIFEIGTCYRKESQGAQHLNEFTMINLTELGTPLEERHQRLEEMAEWVMAAAGIKDYGLLTESSVVYGDTVDVMKGEVELGSGAMGPHFLDEKWGIFDPWVGIGFGLERLLMIREGTQNVQSMARSITYLDGVRLNI	------------------------------------------------------------------------------------------------------------------------------------------------------------------------------------------------------------------------------------------------------------------------------------------MSISWTTVQLQRLKELNASTE----VL-AMNFT--ETSTRDRTFQEVEHRLVSQGKCKLNKLRK----LKRRPALLELEAQLANVLCQ-QGFVQVVTPTIISKASL-AKMTISEDHP…	MSISWTTVQLQRLKELNASTE----VL-AMNFT--ETSTRDRTFQEVEHRLVSQGKCKLNKLRK----LKRRPALLELEAQLANVLCQ-QGFVQVVTPTIISKASL-AKMTISEDHPLFSQVFWLDA--KRCLRPMLAPNLYTLWRDLVRLW-DKPIRIFEIGTCYRKESQGAQHLNEFTMINLTELGT-PL-----EERHQRLEEMAEWVMAAAGI--KDYGLLTESSVVYGD--TVDVMK---GEVELGSGAMGPH-FLDEKWGIFD-PWVGIGFGLERLLMIRE-GTQNVQSMARSITYLDGVRLNI-----	0				WP_084578520.1	NZ_FWXI01000045	12-1 tRNA-Pyl(cta) [1011,1082]	ggggggtagatcgaatggatcacacggactctaaattcgtgcaggcgggtgaaactcccgtactccccgcca
Bact	S			pyrrolysine--tRNA(Pyl) ligase large subunit [Desulfosporosinus youngiae]	Desulfosporosinus youngiae	Dyou.9325	339862	44.6	279	WP_007779325.1	MSISWSTVQLQRLKELNASSEQLDMNFTETSSRDRAFQDVEHSLVKHGKSQLKKLRDEKRRPALLELEDGLAEALRRQGFVQVVTPTIISKTSLAKMTISDDHPLFSQVFWLDAKRCLRPMLAPNLYTLWRDLARLWDKPIRIFEIGTCYRKESQGAQHLNEFTMLNLTELGTPLEERHQRLEEMARWVMEAAGIEGYGLLTESSVVYGDTVDVMKGELELGSGAMGPHFLDEKWGIFDPWVGIGFGLERLLMIREGTQNVQSMARSLTYLDGVRLNIK	------------------------------------------------------------------------------------------------------------------------------------------------------------------------------------------------------------------------------------------------------------------------------------------MSISWSTVQLQRLKELNASSE----QL-DMNFT--ETSSRDRAFQDVEHSLVKHGKSQLKKLRD----EKRRPALLELEDGLAEALRR-QGFVQVVTPTIISKTSL-AKMTISDDHP…	MSISWSTVQLQRLKELNASSE----QL-DMNFT--ETSSRDRAFQDVEHSLVKHGKSQLKKLRD----EKRRPALLELEDGLAEALRR-QGFVQVVTPTIISKTSL-AKMTISDDHPLFSQVFWLDA--KRCLRPMLAPNLYTLWRDLARLW-DKPIRIFEIGTCYRKESQGAQHLNEFTMLNLTELGT-PL-----EERHQRLEEMARWVMEAAGI--EGYGLLTESSVVYGD--TVDVMK---GELELGSGAMGPH-FLDEKWGIFD-PWVGIGFGLERLLMIRE-GTQNVQSMARSLTYLDGVRLNIK----	0				WP_007779325.1	NZ_CM001441	13-62 tRNA-Pyl(cta) [667618,667689]	ggggggtagatcgaatagatcacacggactctaaattcgtgcagacgggtgaaactcccgtactcctcgcca	13-180 tRNA-Pyl(cta) [2896485,2896556]	ggggggtagatcggatagatcacacggactctaaattcgtgcagacgggtgaaactcccgtactcctcgcca
Bact	S			pyrrolysine--tRNA(Pyl) ligase large subunit [Desulfitibacter alkalitolerans]	Desulfitibacter alkalitolerans	Dalk.6679	264641	45.36	278	WP_028306679.1	MEFTWSKVQKQRLVELNADESLLQYTFQDAKKRDRAFQSLDKELVLANKKHLIDLRNKELRPLLCQLESQLVQCLTQEGFVQVVTPHLLPRDMLERMTITSEHPLSNQVFWVDRNKCLRPMLAPNLYSLLRDLERIWEKPIKIFEIGTCFRKESQGANHLNEFTMLNLVEMGDLEGRQKQRLEELAHMVMESAGVTDYALEGCESEVYKETVDVVVKDLEIGSGAYGPHDLDNNWGIFDPWVGIGFGLERLVTVKRDYKNIRRSGRSISYLDGSRLNI	------------------------------------------------------------------------------------------------------------------------------------------------------------------------------------------------------------------------------------------------------------------------------------------MEFTWSKVQKQRLVELNADES----LL-QYTFQ--DAKKRDRAFQSLDKELVLANKKHLIDLRN----KELRPLLCQLESQLVQCLTQ-EGFVQVVTPHLLPRDML-ERMTITSEHP…	MEFTWSKVQKQRLVELNADES----LL-QYTFQ--DAKKRDRAFQSLDKELVLANKKHLIDLRN----KELRPLLCQLESQLVQCLTQ-EGFVQVVTPHLLPRDML-ERMTITSEHPLSNQVFWVDR--NKCLRPMLAPNLYSLLRDLERIW-EKPIKIFEIGTCFRKESQGANHLNEFTMLNLVEMGD-LE-----GRQKQRLEELAHMVMESAGV--TDYALEGCESEVYKE--TVDVVVK---DLEIGSGAYGPH-DLDNNWGIFD-PWVGIGFGLERLVTVKR-DYKNIRRSGRSISYLDGSRLNI-----	0				WP_028306679.1	NZ_JHVU01000024	140-2 tRNA-Pyl(cta) c[23057,23129]	ggggggtggatcggcatagatcgcgtagactctaaatttacgtagccgggtgtgactcccggactccccgcca
Bact	S			pyrrolysine--tRNA(Pyl) ligase large subunit [Sporomusa acidovorans]	Sporomusa acidovorans	Saci.6836	112900	44.24	279	WP_169716836.1	MSILWTPVQLQRLKELNATAAMLAMNFTETAGRDRAFQKIERQLVGQGKLRLERLRTSKRRPSLLELTDRLADVLCKQGFVQVATPAIITKAALAKMTIADDHPLFSQVFWLDAKHCLRPMLAPNLYALWHELERFWEKPIRIFEIGSCYRKESQGAHHLNEFTMLNLAELGTPLDNRHQSLKKMAEWVMTAAGIEEYEFITESSVVYGDTVDIVKNGLELGSGAMGPHVLDEKWGIIDPWVGIGFGLERLLLIREGANNIQSMGRSRSYLDGVRLNIL	------------------------------------------------------------------------------------------------------------------------------------------------------------------------------------------------------------------------------------------------------------------------------------------MSILWTPVQLQRLKELNATAA----ML-AMNFT--ETAGRDRAFQKIERQLVGQGKLRLERLRT----SKRRPSLLELTDRLADVLCK-QGFVQVATPAIITKAAL-AKMTIADDHP…	MSILWTPVQLQRLKELNATAA----ML-AMNFT--ETAGRDRAFQKIERQLVGQGKLRLERLRT----SKRRPSLLELTDRLADVLCK-QGFVQVATPAIITKAAL-AKMTIADDHPLFSQVFWLDA--KHCLRPMLAPNLYALWHELERFW-EKPIRIFEIGSCYRKESQGAHHLNEFTMLNLAELGT-PL-----DNRHQSLKKMAEWVMTAAGI--EEYEFITESSVVYGD--TVDIVK---NGLELGSGAMGPH-VLDEKWGIID-PWVGIGFGLERLLLIRE-GANNIQSMGRSRSYLDGVRLNIL----	0				WP_169716836.1	SKIPPED
Bact	S			TPA: pyrrolysine--tRNA(Pyl) ligase large subunit [Desulfosporosinus sp.]	Desulfosporosinus sp.	Dsp.5601	157907	44.24	279	HBV85601.1	MSISWSTVQLQRLKELNASSEQLDMNFTETSSRDRAFQAVEHSLVKQGKLRLKKLRDEKRRPALPELEDRLAEALCQQGFVQVVTPTIISKTSLAKMTISDDHPLFSQVFWLDAKRCLRPMLAPNLYTLWRELVRLWDKPIRIFEIGTCYRKESQGAQHLNEFTMLNLTELGTPLEERHQRLEEMARWVMEAAGIEGYGLLTESSVVYGDTVDVMKGDLELGSGAMGPHFLDEKWGIFDPWVGIGFGLERLLMIREGAQNVQSMARSLTYLDGVRLNIK	------------------------------------------------------------------------------------------------------------------------------------------------------------------------------------------------------------------------------------------------------------------------------------------MSISWSTVQLQRLKELNASSE----QL-DMNFT--ETSSRDRAFQAVEHSLVKQGKLRLKKLRD----EKRRPALPELEDRLAEALCQ-QGFVQVVTPTIISKTSL-AKMTISDDHP…	MSISWSTVQLQRLKELNASSE----QL-DMNFT--ETSSRDRAFQAVEHSLVKQGKLRLKKLRD----EKRRPALPELEDRLAEALCQ-QGFVQVVTPTIISKTSL-AKMTISDDHPLFSQVFWLDA--KRCLRPMLAPNLYTLWRELVRLW-DKPIRIFEIGTCYRKESQGAQHLNEFTMLNLTELGT-PL-----EERHQRLEEMARWVMEAAGI--EGYGLLTESSVVYGD--TVDVMK---GDLELGSGAMGPH-FLDEKWGIFD-PWVGIGFGLERLLMIRE-GAQNVQSMARSLTYLDGVRLNIK----	0				HBV85601.1	DOPM01000019	15-3 tRNA-Pyl(cta) c[40171,40242]	ggggggtagatcgaatcgatcacacggactctaaattcgtgcagacgggtgaaactcccgtactcctcgcca
Bact	S			pyrrolysyl-tRNA synthetase [Desulfitobacterium sp. LBE]	Desulfitobacterium sp. LBE	Dsp.9116	884086	44.04	279	TWH59116.1	MSSSWTKVQYQRLKELNASGEQLEMGFSDALSRDRAFQGIEHQLMSQGKRHLEQLRTVKHRPALLELEEGLAKALHQQGFVQVVTPTIITKSALAKMTIGEDHPLFSQVFWLDGKKCLRPMLAPNLYTLWRELERLWDKPIRIFEIGTCYRKESQGAQHLNEFTMLNLTELGTPLEERHQRLEDMARWVLEAAGIREFELVTESSVVYGDTVDVMKGDLELASGAMGPHFLDEKWEIFDPWVGLGFGLERLLMIREGAQHVQSMARSLSYLDGVRLNIN	------------------------------------------------------------------------------------------------------------------------------------------------------------------------------------------------------------------------------------------------------------------------------------------MSSSWTKVQYQRLKELNASGE----QL-EMGFS--DALSRDRAFQGIEHQLMSQGKRHLEQLRT----VKHRPALLELEEGLAKALHQ-QGFVQVVTPTIITKSAL-AKMTIGEDHP…	MSSSWTKVQYQRLKELNASGE----QL-EMGFS--DALSRDRAFQGIEHQLMSQGKRHLEQLRT----VKHRPALLELEEGLAKALHQ-QGFVQVVTPTIITKSAL-AKMTIGEDHPLFSQVFWLDG--KKCLRPMLAPNLYTLWRELERLW-DKPIRIFEIGTCYRKESQGAQHLNEFTMLNLTELGT-PL-----EERHQRLEDMARWVLEAAGI--REFELVTESSVVYGD--TVDVMK---GDLELASGAMGPH-FLDEKWEIFD-PWVGLGFGLERLLMIRE-GAQHVQSMARSLSYLDGVRLNIN----	0				TWH59116.1	VLKD01000001	16-226 tRNA-Pyl(cta) [3622971,3623042]	ggggggtggatcgaatagatcacacggactctaaattcgtgcaggcgggtgaaactcccgtactccccgcca
Bact	S			hypothetical protein [Sporomusa acidovorans]	Sporomusa acidovorans	Saci.5126	112900	43.88	280	WP_211285126.1	MVSILWTPVQLQRLKELNATAAMLAMNFTETAGRDRAFQKIERQLVGQGKLRLERLRTSKRRPSLLELTDRLADVLCKQGFVQVATPAIITKAALAKMTIADDHPLFSQVFWLDAKHCLRPMLAPNLYALWHELERFWEKPIRIFEIGSCYRKESQGAHHLNEFTMLNLAELGTPLDNRHQSLKKMAEWVMTAAGIEEYEFITESSVVYGDTVDIVKNGLELGSGAMGPHVLDEKWGIIDPWVGIGFGLERLLLIREGANNIQSMGRSRSYLDGVRLNIL	-----------------------------------------------------------------------------------------------------------------------------------------------------------------------------------------------------------------------------------------------------------------------------------------MVSILWTPVQLQRLKELNATAA----ML-AMNFT--ETAGRDRAFQKIERQLVGQGKLRLERLRT----SKRRPSLLELTDRLADVLCK-QGFVQVATPAIITKAAL-AKMTIADDHP…	VSILWTPVQLQRLKELNATAA----ML-AMNFT--ETAGRDRAFQKIERQLVGQGKLRLERLRT----SKRRPSLLELTDRLADVLCK-QGFVQVATPAIITKAAL-AKMTIADDHPLFSQVFWLDA--KHCLRPMLAPNLYALWHELERFW-EKPIRIFEIGSCYRKESQGAHHLNEFTMLNLAELGT-PL-----DNRHQSLKKMAEWVMTAAGI--EEYEFITESSVVYGD--TVDIVK---NGLELGSGAMGPH-VLDEKWGIID-PWVGIGFGLERLLLIRE-GANNIQSMGRSRSYLDGVRLNIL----	0				WP_211285126.1	NZ_LSLL01000051	17-4 tRNA-Pyl(cta) c[55329,55400]	ggggggtggatcgaatggatcacacggactctaaattcgtgcaggcgggtgaaactcccgtactccccgcca
Bact	S			Pyrrolysine--tRNA ligase [Desulfitobacterium hafniense]	Desulfitobacterium hafniense	Dhaf.5117	49338	44.04	279	CDX05117.1	MSSSWTKVQYQRLKELNASGEQLEMGFSDALSRDRAFQGIEHQLMSQGKRHLEQLRTVKYRPALLELEEKLAKALHQQGFVQVVTPTIITKSALAKMTIGEDHPLFSQVFWLDGKKCLRPMLAPNLYTLWRELERLWDKPIRIFEIGTCYRKESQGAQHLNEFTMLNLTELGTPLEERHQRLGDMARWVLEAAGIREFELVTESSVVYGDTVDVMKGDLELASGAMGPHFLDEKWEIFDPWVGLGFGLERLLMIREGTQHVQSMARSLSYLDGVRLNIN	------------------------------------------------------------------------------------------------------------------------------------------------------------------------------------------------------------------------------------------------------------------------------------------MSSSWTKVQYQRLKELNASGE----QL-EMGFS--DALSRDRAFQGIEHQLMSQGKRHLEQLRT----VKYRPALLELEEKLAKALHQ-QGFVQVVTPTIITKSAL-AKMTIGEDHP…	MSSSWTKVQYQRLKELNASGE----QL-EMGFS--DALSRDRAFQGIEHQLMSQGKRHLEQLRT----VKYRPALLELEEKLAKALHQ-QGFVQVVTPTIITKSAL-AKMTIGEDHPLFSQVFWLDG--KKCLRPMLAPNLYTLWRELERLW-DKPIRIFEIGTCYRKESQGAQHLNEFTMLNLTELGT-PL-----EERHQRLGDMARWVLEAAGI--REFELVTESSVVYGD--TVDVMK---GDLELASGAMGPH-FLDEKWEIFD-PWVGLGFGLERLLMIRE-GTQHVQSMARSLSYLDGVRLNIN----	0				CDX05117.1	LK996017	18-346 tRNA-Pyl(cta) c[5496340,5496411]	ggggggtggatcgaatagatcacacggactctaaattcgtgcaggcgggtgaaactcccgtactccccgcca
Bact	S			pyrrolysine--tRNA(Pyl) ligase large subunit [Peptococcaceae bacterium DCMF]	Peptococcaceae bacterium DCMF	Pbac.8107	1761012	44.24	277	ATW28107.1	MVYSWTPVQKQRLKELNADEEQQEMLFENNEKRDRAFQELEQKLVKKGKERLQGLKDERKRPALSILESKLVDALTKEGFVQVVTPIILAKGSLAKMSIHDEHPLFSQVFWLDEKKCLRPMLAPNLYALWRELLRLWEKPIRIFEVGSCFRKESQGAHHLNEFTMLNVTELGLPLEKRQTWLEEMAALVMETAGIDHYDLVSETSVVYGDTVDVVAGIELGSGAMGPHPLDDNWGIIDPWAGIGFGLERLLMVREGGQNIQRMAKSITYLDGVRLNI	------------------------------------------------------------------------------------------------------------------------------------------------------------------------------------------------------------------------------------------------------------------------------------------MVYSWTPVQKQRLKELNADEE----QQ-EMLFE--NNEKRDRAFQELEQKLVKKGKERLQGLKD----ERKRPALSILESKLVDALTK-EGFVQVVTPIILAKGSL-AKMSIHDEHP…	MVYSWTPVQKQRLKELNADEE----QQ-EMLFE--NNEKRDRAFQELEQKLVKKGKERLQGLKD----ERKRPALSILESKLVDALTK-EGFVQVVTPIILAKGSL-AKMSIHDEHPLFSQVFWLDE--KKCLRPMLAPNLYALWRELLRLW-EKPIRIFEVGSCFRKESQGAHHLNEFTMLNVTELGL-PL-----EKRQTWLEEMAALVMETAGI--DHYDLVSETSVVYGD--TVDVV----AGIELGSGAMGPH-PLDDNWGIID-PWAGIGFGLERLLMVRE-GGQNIQRMAKSITYLDGVRLNI-----	0				ATW28107.1	CP017634	19-89 tRNA-Pyl(cta) c[1663258,1663329]	ggggggtggatcggatagatcacgcggactctaaattcgtgcagccgggtgcagctcccggactccccgcca	19-299 tRNA-Pyl(cta) [5057759,5057830]	ggggggtggatcggcaggatcgcatagactctaaatctatgtagccgggtgtaactcccggactccccgcca	19-351 tRNA-Pyl(cta) [6238332,6238403]	ggggggtggatcgcatagatcgcgcggactctaaattcgtgtagccgggtgtgactcccggactccccgcca
Bact	S			pyrrolysine--tRNA(Pyl) ligase large subunit [Clostridia bacterium]	Clostridia bacterium	Cbac.5628	2044939	44.68	277	MBS4025628.1	MSISWTPAQKQRLRELNVELSQQEKIFSSTTEREIEFKILEKEAVQKLKGDWQEYRQGRRVPLLSQLEQKLIGALTKNDFVQVVTPIILSKSLLEKMTITDEHPLSKQVFWLDQTKCLRPMLAPNLYFLLKDLLRVWDKPIRIFEIGSCFRKETQGANHLNEFTMLNLVEMGLPEERRIERLSELAAIVMDEAGIKDYQLVSTESEVYGTTVDIEAGIELGSGAMGPHALDYQWGINETWVGIGFGLERLVMRKEGYQTIKRAGRSLTYLDGVRLNI	------------------------------------------------------------------------------------------------------------------------------------------------------------------------------------------------------------------------------------------------------------------------------------------MSISWTPAQKQRLRELNVELS----QQ-EKIFS--STTEREIEFKILEKEAVQKLKGDWQEYRQ----GRRVPLLSQLEQKLIGALTK-NDFVQVVTPIILSKSLL-EKMTITDEHP…	MSISWTPAQKQRLRELNVELS----QQ-EKIFS--STTEREIEFKILEKEAVQKLKGDWQEYRQ----GRRVPLLSQLEQKLIGALTK-NDFVQVVTPIILSKSLL-EKMTITDEHPLSKQVFWLDQ--TKCLRPMLAPNLYFLLKDLLRVW-DKPIRIFEIGSCFRKETQGANHLNEFTMLNLVEMGL-PE-----ERRIERLSELAAIVMDEAGI--KDYQLVSTESEVYGT--TVDIEAG----IELGSGAMGPH-ALDYQWGINE-TWVGIGFGLERLVMRKE-GYQTIKRAGRSLTYLDGVRLNI-----	0				MBS4025628.1	JAGXRO010000210
Bact	S			tRNA synthetase class II (G H P and S) [Desulfitobacterium hafniense DCB-2]	Desulfitobacterium hafniense DCB-2	Dhaf.2853	272564	44.04	279	ACL22853.1	MSSFWTKVQYQRLKELNASGEQLEMGFSDALSRDRAFQGIEHQLMSQGKRHLEQLRTVKHRPALLELEEGLAKALHQQGFVQVVTPTIITKSALAKMTIGEDHPLFSQVFWLDGKKCLRPMLAPNLYTLWRELERLWDKPIRIFEIGTCYRKESQGAQHLNEFTMLNLTELGTPLEERHQRLEDMARWVLEAAGIREFELVTESSVVYGDTVDVMKGDLELASGAMGPHFLDEKWEIVDPWVGLGFGLERLLMIREGTQHVQSMARSLSYLDGVRLNIN	------------------------------------------------------------------------------------------------------------------------------------------------------------------------------------------------------------------------------------------------------------------------------------------MSSFWTKVQYQRLKELNASGE----QL-EMGFS--DALSRDRAFQGIEHQLMSQGKRHLEQLRT----VKHRPALLELEEGLAKALHQ-QGFVQVVTPTIITKSAL-AKMTIGEDHP…	MSSFWTKVQYQRLKELNASGE----QL-EMGFS--DALSRDRAFQGIEHQLMSQGKRHLEQLRT----VKHRPALLELEEGLAKALHQ-QGFVQVVTPTIITKSAL-AKMTIGEDHPLFSQVFWLDG--KKCLRPMLAPNLYTLWRELERLW-DKPIRIFEIGTCYRKESQGAQHLNEFTMLNLTELGT-PL-----EERHQRLEDMARWVLEAAGI--REFELVTESSVVYGD--TVDVMK---GDLELASGAMGPH-FLDEKWEIVD-PWVGLGFGLERLLMIRE-GTQHVQSMARSLSYLDGVRLNIN----	0				ACL22853.1	CP001336	20-336 tRNA-Pyl(cta) c[5179620,5179691]	ggggggtggatcgaatagatcacacggactctaaattcgtgcaggcgggtgaaactcccgtactccccgcca
Bact	S			pyrrolysyl-tRNA synthetase [Desulfitobacterium hafniense]	Desulfitobacterium hafniense	Dhaf.3507	49338	44.32	288	AAU93507.1	MFLTRRDPPLSSFWTKVQYQRLKELNASGEQLEMGFSDALSRDRAFQGIEHQLMSQGKRHLEQLRTVKHRPALLELEEKLAKALHQQGFVQVVTPTIITKSALAKMTIGEDHPLFSQVFWLDGKKCLRPMLAPNLYTLWRELERLWDKPIRIFEIGTCYRKESQGAQHLNEFTMLNLTELGTPLEERHQRLEDMARWVLEAAGIREFELVTESSVVYGDTVDVMKGDLELASGAMGPHFLDEKWEIFDPWVGLGFGLERLLMIREGTQHVQSMARSLSYLDGVRLNIN	-------------------------------------------------------------------------------------------------------------------------------------------------------------------------------------------------------------------------------------------------------MF--------------------------LTRRDPPLSSFWTKVQYQRLKELNASGE----QL-EMGFS--DALSRDRAFQGIEHQLMSQGKRHLEQLRT----VKHRPALLELEEKLAKALHQ-QGFVQVVTPTIITKSAL-AKMTIGEDHP…	LSSFWTKVQYQRLKELNASGE----QL-EMGFS--DALSRDRAFQGIEHQLMSQGKRHLEQLRT----VKHRPALLELEEKLAKALHQ-QGFVQVVTPTIITKSAL-AKMTIGEDHPLFSQVFWLDG--KKCLRPMLAPNLYTLWRELERLW-DKPIRIFEIGTCYRKESQGAQHLNEFTMLNLTELGT-PL-----EERHQRLEDMARWVLEAAGI--REFELVTESSVVYGD--TVDVMK---GDLELASGAMGPH-FLDEKWEIFD-PWVGLGFGLERLLMIRE-GTQHVQSMARSLSYLDGVRLNIN----	0				AAU93507.1	AY692340
Bact	S			pyrrolysine--tRNA(Pyl) ligase large subunit [Desulfosporosinus lacus]	Desulfosporosinus lacus	Dlac.3377	329936	41.88	278	WP_073033377.1	MSITWTPIQKQRFQELNASEILQEMCFETQHERDRAYQEQERLLVGRGKQKLQEMLETTRRPPLSVLEQQLVEALTKKGFVQVVTPTIISKTALAKMSVSDDHPLFSQVFWLDSKRCLRPMLAPNLYTLWKDLLRLWEKPIRIFEIGTCYRKESKGSLHLNEFTMLNLTELGLPEDQRHQRLEELAALVMDTVGIDDYQLESESSVVYGDTLDVVFKGIELGSSAMGPHPLDDQWGIFDPWVGIGFGLERLLMIKEGSQNVQSMSRSLTYLSGVRLNI	------------------------------------------------------------------------------------------------------------------------------------------------------------------------------------------------------------------------------------------------------------------------------------------MSITWTPIQKQRFQELNASEI----LQ-EMCFE--TQHERDRAYQEQERLLVGRGKQKLQEMLE----TTRRPPLSVLEQQLVEALTK-KGFVQVVTPTIISKTAL-AKMSVSDDHP…	MSITWTPIQKQRFQELNASEI----LQ-EMCFE--TQHERDRAYQEQERLLVGRGKQKLQEMLE----TTRRPPLSVLEQQLVEALTK-KGFVQVVTPTIISKTAL-AKMSVSDDHPLFSQVFWLDS--KRCLRPMLAPNLYTLWKDLLRLW-EKPIRIFEIGTCYRKESKGSLHLNEFTMLNLTELGL-PE-----DQRHQRLEELAALVMDTVGI--DDYQLESESSVVYGD--TLDVVF---KGIELGSSAMGPH-PLDDQWGIFD-PWVGIGFGLERLLMIKE-GSQNVQSMSRSLTYLSGVRLNI-----	0				WP_073033377.1	NZ_FQXJ01000038	22-1 tRNA-Pyl(cta) c[17973,18044]	ggggggtagatcggattgatcgcgtggactctaaatccgcgtagacgggtgaaactcccgtactcctcgcca	22-3 tRNA-Pyl(cta) [24770,24841]	ggagggtggatcgaagtgatcttgcggactctaaatccgtacagccgggtgcgactccgggactctccgcca
Bact	S			pyrrolysine--tRNA(Pyl) ligase large subunit [Chloroflexi bacterium]	Chloroflexi bacterium	Cbac.7656	2026724	42.6	278	MBE9477656.1	MSVTATETQKQRLRELGGTDLEGKVFRGVRERDASFKAMEKRLVEEERRRLQDLRNQHLPPMICQMERALADRLLSEGFVQVVTPIIIARDFLEKMSISAENPLTDQVFWVGKNKCLRPMLAPNLYYLWKRLVRLWEKPIRIFEIGPCFRKDTKGSQHLNEFTMLNLVELGLSLESRLERLKELASLVMEVAGISDYQLVSEPSEVYGETVDITTGDGIELCSAAMGPHPLDDAWGIVAPWVGLGFGLERLAMVKQGYQNIQRVGRGLMYLDGVRLNI	------------------------------------------------------------------------------------------------------------------------------------------------------------------------------------------------------------------------------------------------------------------------------------------MSVTATETQKQRLRELGGT-D----LE-GKVFR--GVRERDASFKAMEKRLVEEERRRLQDLRN----QHLPPMICQMERALADRLLS-EGFVQVVTPIIIARDFL-EKMSISAENP…	MSVTATETQKQRLRELGGT-D----LE-GKVFR--GVRERDASFKAMEKRLVEEERRRLQDLRN----QHLPPMICQMERALADRLLS-EGFVQVVTPIIIARDFL-EKMSISAENPLTDQVFWVGK--NKCLRPMLAPNLYYLWKRLVRLW-EKPIRIFEIGPCFRKDTKGSQHLNEFTMLNLVELGL-SL-----ESRLERLKELASLVMEVAGI--SDYQLVSEPSEVYGE--TVDITTGD--GIELCSAAMGPH-PLDDAWGIVA-PWVGLGFGLERLAMVKQ-GYQNIQRVGRGLMYLDGVRLNI-----	0				MBE9477656.1	JADFVB010000008
Bact	S			TPA: pyrrolysine--tRNA(Pyl) ligase large subunit [Syntrophomonadaceae bacterium]	Syntrophomonadaceae bacterium	Sbac.0035	2093811	45.13	278	HHW30035.1	MDITWTATQKQRLSELDADESLYDCVFSDTAEREKRFKQLERELVKKNKEQLFALKNTTLRPLLCQLESKLVDRLTKEGFVQVVTPILLSKGMLNKMTITSDHPLVKQVFWVDKDKCLRPMLAPNLYHLLRDLRRLWGKPVKIFEVGPCFRKESEGAYHLNEFTMLNLVELNDFDGQQEDRLKELAAIVMDAVGIRDYKLVKDECHVYGNTIDVIAGDLELGSGAYGPHKLDSAWGIIDPWVGIGFGLERLVVTVKGHKNIHRAGRSLSYLDGARLNI	------------------------------------------------------------------------------------------------------------------------------------------------------------------------------------------------------------------------------------------------------------------------------------------MDITWTATQKQRLSELDADES----LY-DCVFS--DTAEREKRFKQLERELVKKNKEQLFALKN----TTLRPLLCQLESKLVDRLTK-EGFVQVVTPILLSKGML-NKMTITSDHP…	MDITWTATQKQRLSELDADES----LY-DCVFS--DTAEREKRFKQLERELVKKNKEQLFALKN----TTLRPLLCQLESKLVDRLTK-EGFVQVVTPILLSKGML-NKMTITSDHPLVKQVFWVDK--DKCLRPMLAPNLYHLLRDLRRLW-GKPVKIFEVGPCFRKESEGAYHLNEFTMLNLVELND-FD-----GQQEDRLKELAAIVMDAVGI--RDYKLVKDECHVYGN--TIDVIAG---DLELGSGAYGPH-KLDSAWGIID-PWVGIGFGLERLVVTVK-GHKNIHRAGRSLSYLDGARLNI-----	0				HHW30035.1	DULM01000257	141-1 tRNA-Pyl(cta) [2907,2978]	ggggggtggatcggcaggatcacatagactctaaatctatgcagccgggttagactcccggactccccgcca	141-3 tRNA-Pyl(cta) [17339,17410]	ggggggtggatcggcaggatcacatagactctaaatctatgcagccgggttggactcccggactccccgcca
Bact	S			pyrrolysine--tRNA(Pyl) ligase large subunit [Clostridia bacterium]	Clostridia bacterium	Cbac.6435	2044939	44.4	277	MBS4026435.1	MSITWTAAQSQRLRELNIPPHIQNMFFASSLEREKEFKLIEKQAITHLKEKWQEYYNGRRMPLLCQLEQKLVSALTKAGFVQVVTPIILAKTLLEKMTITDTHPLNKQIFWLEGSKCLRPMLAPNLYSLLLDLTRLWEKPIRIFEIGPCFRKETQGANHLNEFTMLNLVELGLPQEEREERLKDLVAIVMEAAGIKNYQLVSNESEVYGTTIDVEAGMELGSGAMGPHTLDYQWGITDSWVGIGFGLERLVMVKEGYQTIKRAGRSLSYLDGVRLNI	------------------------------------------------------------------------------------------------------------------------------------------------------------------------------------------------------------------------------------------------------------------------------------------MSITWTAAQSQRLRELNIPPH----IQ-NMFFA--SSLEREKEFKLIEKQAITHLKEKWQEYYN----GRRMPLLCQLEQKLVSALTK-AGFVQVVTPIILAKTLL-EKMTITDTHP…	MSITWTAAQSQRLRELNIPPH----IQ-NMFFA--SSLEREKEFKLIEKQAITHLKEKWQEYYN----GRRMPLLCQLEQKLVSALTK-AGFVQVVTPIILAKTLL-EKMTITDTHPLNKQIFWLEG--SKCLRPMLAPNLYSLLLDLTRLW-EKPIRIFEIGPCFRKETQGANHLNEFTMLNLVELGL-PQ-----EEREERLKDLVAIVMEAAGI--KNYQLVSNESEVYGT--TIDVEAG----MELGSGAMGPH-TLDYQWGITD-SWVGIGFGLERLVMVKE-GYQTIKRAGRSLSYLDGVRLNI-----	0				MBS4026435.1	JAGXRO010000310	71-1 tRNA-Pyl(cta) c[1427,1497]	ggggggtggatcgtaggatcacattgactctaaatctgtgcagccgggtgagactcccggactccccgcca
Bact	S			pyrrolysine--tRNA(Pyl) ligase large subunit [Desulfitobacterium sp. LBE]	Desulfitobacterium sp. LBE	Dsp.7688	884086	43.68	312	WP_144677688.1	MDRIDHTDSKFVQAGETPVLPATFMFLTRRDPPLSSSWTKVQYQRLKELNASGEQLEMGFSDALSRDRAFQGIEHQLMSQGKRHLEQLRTVKHRPALLELEEGLAKALHQQGFVQVVTPTIITKSALAKMTIGEDHPLFSQVFWLDGKKCLRPMLAPNLYTLWRELERLWDKPIRIFEIGTCYRKESQGAQHLNEFTMLNLTELGTPLEERHQRLEDMARWVLEAAGIREFELVTESSVVYGDTVDVMKGDLELASGAMGPHFLDEKWEIFDPWVGLGFGLERLLMIREGAQHVQSMARSLSYLDGVRLNIN	-----------------------------------------------------------------------------------------------------------------------------------------------------------------------------------------MDRIDHTDSKFVQ--AGETP-------------------------VL---PA--------TFMF--------------------------LTRRDPPLSSSWTKVQYQRLKELNASGE----QL-EMGFS--DALSRDRAFQGIEHQLMSQGKRHLEQLRT----VKHRPALLELEEGLAKALHQ-QGFVQVVTPTIITKSAL-AKMTIGEDHP…	LSSSWTKVQYQRLKELNASGE----QL-EMGFS--DALSRDRAFQGIEHQLMSQGKRHLEQLRT----VKHRPALLELEEGLAKALHQ-QGFVQVVTPTIITKSAL-AKMTIGEDHPLFSQVFWLDG--KKCLRPMLAPNLYTLWRELERLW-DKPIRIFEIGTCYRKESQGAQHLNEFTMLNLTELGT-PL-----EERHQRLEDMARWVLEAAGI--REFELVTESSVVYGD--TVDVMK---GDLELASGAMGPH-FLDEKWEIFD-PWVGLGFGLERLLMIRE-GAQHVQSMARSLSYLDGVRLNIN----	0				WP_144677688.1	NZ_VLKD01000001	23-226 tRNA-Pyl(cta) [3622971,3623042]	ggggggtggatcgaatagatcacacggactctaaattcgtgcaggcgggtgaaactcccgtactccccgcca
Bact	S			pyrrolysine--tRNA(Pyl) ligase large subunit [Desulfitobacterium hafniense]	Desulfitobacterium hafniense	Dhaf.5345	49338	44.32	312	WP_005815345.1	MDRIDHTDSKFVQAGETPVLPATFMFLTRRDPSLSSFWTKVQYQRLKELNASGEQLEMGFSDALSRDRAFQGIEHQLMSQGKRHLEQLRTVKHRPALLELEEKLAKALHQQGFVQVVTPTIITKSALAKMTIGEDHPLFSQVFWLDGKKCLRPMLAPNLYTLWRELERLWDKPIRIFEIGTCYRKESQGAQHLNEFTMLNLTELGTPLEERHQRLEDMARWVLEAAGIREFELVTESSVVYGDTVDVMKGDLELASGAMGPHFLDEKWEIFDPWVGLGFGLERLLMIREGTQHVQSMARSLSYLDGVRLNIN	-----------------------------------------------------------------------------------------------------------------------------------------------------------------------------------------MDRIDHTDSKFVQ--AGETP-------------------------VL---PA--------TFMF--------------------------LTRRDPSLSSFWTKVQYQRLKELNASGE----QL-EMGFS--DALSRDRAFQGIEHQLMSQGKRHLEQLRT----VKHRPALLELEEKLAKALHQ-QGFVQVVTPTIITKSAL-AKMTIGEDHP…	LSSFWTKVQYQRLKELNASGE----QL-EMGFS--DALSRDRAFQGIEHQLMSQGKRHLEQLRT----VKHRPALLELEEKLAKALHQ-QGFVQVVTPTIITKSAL-AKMTIGEDHPLFSQVFWLDG--KKCLRPMLAPNLYTLWRELERLW-DKPIRIFEIGTCYRKESQGAQHLNEFTMLNLTELGT-PL-----EERHQRLEDMARWVLEAAGI--REFELVTESSVVYGD--TVDVMK---GDLELASGAMGPH-FLDEKWEIFD-PWVGLGFGLERLLMIRE-GTQHVQSMARSLSYLDGVRLNIN----	0				WP_005815345.1	NZ_JH414485	24-20 tRNA-Pyl(cta) [241834,241905]	ggggggtggatcgaatagatcacacggactctaaattcgtgcaggcgggtgaaactcccgtactccccgcca
Bact	S			pyrrolysine--tRNA(Pyl) ligase large subunit [Desulfitobacterium chlororespirans]	Desulfitobacterium chlororespirans	Dchl.2347	51616	44.24	279	WP_072772347.1	MSSSWTAVQYQRLKELNASGEQLAMGFADALSRDRAFQGIEHQLMGQGKRHLEQLRTVKRRPALIELEERLAKALHQQGFVQVVTPTIITKSALAKMTIGEDHPLFSQVFWLGGKKCLRPMLAPNLYTLWRELERLWDKPIRIFEIGTCYRKESQGAQHLNEFTMLNLTELGTPLEERHQRLEDMAHWVLEAAGIREFELVTESSVVYGDTVDVMKGELELASGAMGPHFLDEQWEIFDPWVGLGFGLERLLMIREGTQNVQSMARSLSYLDGVRLNIN	------------------------------------------------------------------------------------------------------------------------------------------------------------------------------------------------------------------------------------------------------------------------------------------MSSSWTAVQYQRLKELNASGE----QL-AMGFA--DALSRDRAFQGIEHQLMGQGKRHLEQLRT----VKRRPALIELEERLAKALHQ-QGFVQVVTPTIITKSAL-AKMTIGEDHP…	MSSSWTAVQYQRLKELNASGE----QL-AMGFA--DALSRDRAFQGIEHQLMGQGKRHLEQLRT----VKRRPALIELEERLAKALHQ-QGFVQVVTPTIITKSAL-AKMTIGEDHPLFSQVFWLGG--KKCLRPMLAPNLYTLWRELERLW-DKPIRIFEIGTCYRKESQGAQHLNEFTMLNLTELGT-PL-----EERHQRLEDMAHWVLEAAGI--REFELVTESSVVYGD--TVDVMK---GELELASGAMGPH-FLDEQWEIFD-PWVGLGFGLERLLMIRE-GTQNVQSMARSLSYLDGVRLNIN----	0				WP_072772347.1	NZ_FRDN01000006	25-13 tRNA-Pyl(cta) c[206042,206113]	ggggggtggatcgaatagatcacacggactctaaattcgtgcaggcgggtgaaactcccgtactccccgcca
Bact	S			pyrrolysine--tRNA(Pyl) ligase large subunit [Desulfitobacterium hafniense]	Desulfitobacterium hafniense	Dhaf.7530	49338	44.32	312	WP_018307530.1	MDRIDHTDSKFVQAGETPVLPATFMFLTRRDPPLSSFWTKVQYQRLKELNASGEQLEMGFSDALSRDRAFQGIEHQLMSQGKRHLEQLRTVKHRPALLELEEKLAKALHQQGFVQVVTPTIITKSALAKMTIGEDHPLFSQVFWLDGKKCLRPMLAPNLYTLWRELERLWDKPIRIFEIGTCYRKESQGAQHLNEFTMLNLTELGTPLEERHQRLEDMARWVLEAAGIREFELVTESSVVYGDTVDVMKGDLELASGAMGPHFLDEKWEIFDPWVGLGFGLERLLMIREGTQHVQSMARSLSYLDGVRLNIN	-----------------------------------------------------------------------------------------------------------------------------------------------------------------------------------------MDRIDHTDSKFVQ--AGETP-------------------------VL---PA--------TFMF--------------------------LTRRDPPLSSFWTKVQYQRLKELNASGE----QL-EMGFS--DALSRDRAFQGIEHQLMSQGKRHLEQLRT----VKHRPALLELEEKLAKALHQ-QGFVQVVTPTIITKSAL-AKMTIGEDHP…	LSSFWTKVQYQRLKELNASGE----QL-EMGFS--DALSRDRAFQGIEHQLMSQGKRHLEQLRT----VKHRPALLELEEKLAKALHQ-QGFVQVVTPTIITKSAL-AKMTIGEDHPLFSQVFWLDG--KKCLRPMLAPNLYTLWRELERLW-DKPIRIFEIGTCYRKESQGAQHLNEFTMLNLTELGT-PL-----EERHQRLEDMARWVLEAAGI--REFELVTESSVVYGD--TVDVMK---GDLELASGAMGPH-FLDEKWEIFD-PWVGLGFGLERLLMIRE-GTQHVQSMARSLSYLDGVRLNIN----	0				WP_018307530.1	NZ_KB902360	26-16 tRNA-Pyl(cta) [151692,151763]	ggggggtggatcgaatagatcacacggactctaaattcgtgcaggcgggtgaaactcccgtactccccgcca
Bact	S			pyrrolysine--tRNA(Pyl) ligase large subunit [Sporomusa acidovorans]	Sporomusa acidovorans	Saci.2727	112900	42.96	277	WP_176772727.1	MNITWTPIQKQRLKELNASSIWQERHFESSNERDSEFRDLASQLVTRGRRHLEQFQKLTKRPLLSVLEQRLIEALTLQGFIQVMTPTIISKGSLAKMSVDDNHPLFSQVFWLDSKRCLRPMLAPNLYTLWKDLLRLWKPPIRIFEIGTCYRKESQGGLHLNEFTMLNITELGLPLNERQQRLEEIASLVMDAVGIDDYEMEVTNSVVYGDTLDVIKGIELGSSAMGPHVLDKKWGITEPWVGIGFGLERLLMVKEGAQNVQSMGRSLSYLDGVRLNI	------------------------------------------------------------------------------------------------------------------------------------------------------------------------------------------------------------------------------------------------------------------------------------------MNITWTPIQKQRLKELNASSI----WQ-ERHFE--SSNERDSEFRDLASQLVTRGRRHLEQFQK----LTKRPLLSVLEQRLIEALTL-QGFIQVMTPTIISKGSL-AKMSVDDNHP…	MNITWTPIQKQRLKELNASSI----WQ-ERHFE--SSNERDSEFRDLASQLVTRGRRHLEQFQK----LTKRPLLSVLEQRLIEALTL-QGFIQVMTPTIISKGSL-AKMSVDDNHPLFSQVFWLDS--KRCLRPMLAPNLYTLWKDLLRLW-KPPIRIFEIGTCYRKESQGGLHLNEFTMLNITELGL-PL-----NERQQRLEEIASLVMDAVGI--DDYEMEVTNSVVYGD--TLDVI----KGIELGSSAMGPH-VLDKKWGITE-PWVGIGFGLERLLMVKE-GAQNVQSMGRSLSYLDGVRLNI-----	0				WP_176772727.1	NZ_LSLL01000068	27-1 tRNA-Pyl(cta) [55024,55095]	ggggggtggatcggattgatcgcgtggactctaaattcgcgtaggcgggtgaaactcccgtactccccgcca
Bact	S			pyrrolysine--tRNA(Pyl) ligase large subunit [Sporomusa malonica]	Sporomusa malonica	Smal.5631	112901	45.88	278	WP_084575631.1	MSLTWTDIQRKRLTELNATEMQKERFFSVEKDRDEAFKKQELSLVSAGKQRLNQLRTEKKRPSLSVLETNLVAALTDSGFVQVTTPIILAKSLLAKMTIDDEHALFSQVFWLDSKKCLRPMLAPNLYYILKDLLRLWEKPVRIFEIGSCFRKESQGNNHLNEFTMLNLVEWGLPEESRHERLAELAEVVMQAAGVPSYRLEQTSSVVYGDTIDVMYEDIELGSGAMGPHFLDGKWGMSGPWVGIGFGLERLVMVKEGGQNVRSTGKSLSYLDGVRLNI	------------------------------------------------------------------------------------------------------------------------------------------------------------------------------------------------------------------------------------------------------------------------------------------MSLTWTDIQRKRLTELNATEM----QK-ERFFS--VEKDRDEAFKKQELSLVSAGKQRLNQLRT----EKKRPSLSVLETNLVAALTD-SGFVQVTTPIILAKSLL-AKMTIDDEHA…	MSLTWTDIQRKRLTELNATEM----QK-ERFFS--VEKDRDEAFKKQELSLVSAGKQRLNQLRT----EKKRPSLSVLETNLVAALTD-SGFVQVTTPIILAKSLL-AKMTIDDEHALFSQVFWLDS--KKCLRPMLAPNLYYILKDLLRLW-EKPVRIFEIGSCFRKESQGNNHLNEFTMLNLVEWGL-PE-----ESRHERLAELAEVVMQAAGV--PSYRLEQTSSVVYGD--TIDVMYE---DIELGSGAMGPH-FLDGKWGMSG-PWVGIGFGLERLVMVKE-GGQNVRSTGKSLSYLDGVRLNI-----	0				WP_084575631.1	NZ_FWXI01000007	329-7 tRNA-Pyl(cta) [129243,129314]	ggagggtggatcgtagagatcgcatggactctaaattcatgcagccgggtgcgactcccggactctccgcca
Bact	S			pyrrolysine--tRNA(Pyl) ligase large subunit [Desulfitobacterium hafniense]	Desulfitobacterium hafniense	Dhaf.2028	49338	43.68	312	WP_018212028.1	MDRIDHTDSKFVQAGETPVLPATFMFLTRRDPPLSSSWTKVQYQRLKELNASGEQLEMGFSDALSRDRAFQGIEHQLMSQGKRHLEQLRTVKYRPALLELEEKLAKALHQQGFVQVVTPTIITKSALAKMTIGEDHPLFSQVFWLDGKKCLRPMLAPNLYTLWRELERLWDKPIRIFEIGTCYRKESQGAQHLNEFTMLNLTELGTPLEERHQRLGDMARWVLEAAGIREFELVTESSVVYGDTVDVMKGDLELASGAMGPHFLDEKWEIFDPWVGLGFGLERLLMIREGTQHVQSMARSLSYLDGVRLNIN	-----------------------------------------------------------------------------------------------------------------------------------------------------------------------------------------MDRIDHTDSKFVQ--AGETP-------------------------VL---PA--------TFMF--------------------------LTRRDPPLSSSWTKVQYQRLKELNASGE----QL-EMGFS--DALSRDRAFQGIEHQLMSQGKRHLEQLRT----VKYRPALLELEEKLAKALHQ-QGFVQVVTPTIITKSAL-AKMTIGEDHP…	LSSSWTKVQYQRLKELNASGE----QL-EMGFS--DALSRDRAFQGIEHQLMSQGKRHLEQLRT----VKYRPALLELEEKLAKALHQ-QGFVQVVTPTIITKSAL-AKMTIGEDHPLFSQVFWLDG--KKCLRPMLAPNLYTLWRELERLW-DKPIRIFEIGTCYRKESQGAQHLNEFTMLNLTELGT-PL-----EERHQRLGDMARWVLEAAGI--REFELVTESSVVYGD--TVDVMK---GDLELASGAMGPH-FLDEKWEIFD-PWVGLGFGLERLLMIRE-GTQHVQSMARSLSYLDGVRLNIN----	0				WP_018212028.1	NZ_LK996017	28-346 tRNA-Pyl(cta) c[5496340,5496411]	ggggggtggatcgaatagatcacacggactctaaattcgtgcaggcgggtgaaactcccgtactccccgcca
Bact	S			pyrrolysine--tRNA(Pyl) ligase large subunit [Desulfosporosinus sp. FKB]	Desulfosporosinus sp. FKB	Dsp.7269	1969835	44.16	279	WP_088227269.1	MGDSWTTIQLQRLKELNASQEILEMNFTESIIRDRMFQKVEHQLVNQGKTKLNLLRLEKRRPALLELENQLAETLRKEGFVQVITPTIISKVSLAKMTISDDHPLFNQVFWLDEKRCLRPMLAPNLYTLWKDLNRLWKKPIRIFEIGTCYRKESQGSQHLNEFTMLNVTELGTSLEQRHQRLKEMVDWAMNAAGIENYELITESSVVYGDTVDVMKDEIELGSGAMGPHFLDEKWGIFEPWVGIGFGLERLLMIREGTHNVQSIARSLTYLDGVRLNIK	------------------------------------------------------------------------------------------------------------------------------------------------------------------------------------------------------------------------------------------------------------------------------------------MGDSWTTIQLQRLKELNASQE----IL-EMNFT--ESIIRDRMFQKVEHQLVNQGKTKLNLLRL----EKRRPALLELENQLAETLRK-EGFVQVITPTIISKVSL-AKMTISDDHP…	MGDSWTTIQLQRLKELNASQE----IL-EMNFT--ESIIRDRMFQKVEHQLVNQGKTKLNLLRL----EKRRPALLELENQLAETLRK-EGFVQVITPTIISKVSL-AKMTISDDHPLFNQVFWLDE--KRCLRPMLAPNLYTLWKDLNRLW-KKPIRIFEIGTCYRKESQGSQHLNEFTMLNVTELGT-SL-----EQRHQRLKEMVDWAMNAAGI--ENYELITESSVVYGD--TVDVMK---DEIELGSGAMGPH-FLDEKWGIFE-PWVGIGFGLERLLMIRE-GTHNVQSIARSLTYLDGVRLNIK----	0				WP_088227269.1	NZ_NADJ01000037	29-3 tRNA-Pyl(cta) c[16871,16942]	ggggggtagatcgaattgatcacacggactctaaattcgtgcaggcgggtgaaactcccgtactccccgcca
Bact	S			pyrrolysine--tRNA(Pyl) ligase large subunit [Desulfitobacterium hafniense]	Desulfitobacterium hafniense	Dhaf.2270	49338	44.32	312	WP_011462270.1	MDRIDHTDSKFVQAGETPVLPATFMFLTRRDPPLSSFWTKVQYQRLKELNASGEQLEMGFSDALSRDRAFQGIEHQLMSQGKRHLEQLRTVKHRPALLELEEGLAKALHQQGFVQVVTPTIITKSALAKMTIGEDHPLFSQVFWLDGKKCLRPMLAPNLYTLWRELERLWDKPIRIFEIGTCYRKESQGAQHLNEFTMLNLTELGTPLEERHQRLEDMARWVLEAAGIREFELVTESSVVYGDTVDVMKGDLELASGAMGPHFLDEKWEIVDPWVGLGFGLERLLMIREGTQHVQSMARSLSYLDGVRLNIN	-----------------------------------------------------------------------------------------------------------------------------------------------------------------------------------------MDRIDHTDSKFVQ--AGETP-------------------------VL---PA--------TFMF--------------------------LTRRDPPLSSFWTKVQYQRLKELNASGE----QL-EMGFS--DALSRDRAFQGIEHQLMSQGKRHLEQLRT----VKHRPALLELEEGLAKALHQ-QGFVQVVTPTIITKSAL-AKMTIGEDHP…	LSSFWTKVQYQRLKELNASGE----QL-EMGFS--DALSRDRAFQGIEHQLMSQGKRHLEQLRT----VKHRPALLELEEGLAKALHQ-QGFVQVVTPTIITKSAL-AKMTIGEDHPLFSQVFWLDG--KKCLRPMLAPNLYTLWRELERLW-DKPIRIFEIGTCYRKESQGAQHLNEFTMLNLTELGT-PL-----EERHQRLEDMARWVLEAAGI--REFELVTESSVVYGD--TVDVMK---GDLELASGAMGPH-FLDEKWEIVD-PWVGLGFGLERLLMIRE-GTQHVQSMARSLSYLDGVRLNIN----	0				WP_011462270.1	NZ_LOCK01000001	30-14 tRNA-Pyl(cta) [142453,142524]	ggggggtggatcgaatagatcacacggactctaaattcgtgcaggcgggtgaaactcccgtactccccgcca
Bact	S			pyrrolysine--tRNA(Pyl) ligase large subunit [Syntrophomonadaceae bacterium]	Syntrophomonadaceae bacterium	Sbac.8244	2093811	44.04	278	NLH28244.1	MGVTWTATQRQRLRELNADDTLYDCVFPDTAAREKHFKQLERELVKRNKEQLLALKNSTLRPLLCQLESKLVDRLTQEGFVQVVTPILLSKGMLNKMAITSEHPLIKQVFWVDKDKCLRPMLAPNLYHLLKDLRRLWGKPVRIFEIGPCFRKESQGAYHLNEFTMLNLVELNDFDGRQEDRLRELAAIVMKAVGIRDYRLVKDECHVYGNTVDVISGELELGSGAYGPHKLDSSWGIIDPWVGIGFGLERLVVTIKGHKNIHRAGRSLSYLDGARLNI	------------------------------------------------------------------------------------------------------------------------------------------------------------------------------------------------------------------------------------------------------------------------------------------MGVTWTATQRQRLRELNADDT----LY-DCVFP--DTAAREKHFKQLERELVKRNKEQLLALKN----STLRPLLCQLESKLVDRLTQ-EGFVQVVTPILLSKGML-NKMAITSEHP…	MGVTWTATQRQRLRELNADDT----LY-DCVFP--DTAAREKHFKQLERELVKRNKEQLLALKN----STLRPLLCQLESKLVDRLTQ-EGFVQVVTPILLSKGML-NKMAITSEHPLIKQVFWVDK--DKCLRPMLAPNLYHLLKDLRRLW-GKPVRIFEIGPCFRKESQGAYHLNEFTMLNLVELND-FD-----GRQEDRLRELAAIVMKAVGI--RDYRLVKDECHVYGN--TVDVISG---ELELGSGAYGPH-KLDSSWGIID-PWVGIGFGLERLVVTIK-GHKNIHRAGRSLSYLDGARLNI-----	0				NLH28244.1	JAAYWP010000118	142-1 tRNA-Pyl(cta) [7181,7252]	ggggggtggatcggcaggatcacatagactctaaatctatgcagccgggttggactcccggactccccgcca
Bact	S			pyrrolysine--tRNA(Pyl) ligase large subunit [Syntrophaceticus schinkii]	Syntrophaceticus schinkii	Ssch.6330	499207	43.68	278	WP_044666330.1	MSVTWTATQKQRLSELDADEALHDQVFADTAEREEHFKQLERKLAAKNKEELLALKNDSLRPLLCQLESRLVDRLTKEGFVQVVTPILLSRGMLNKMTITPEHPLVKQVFWVDKDKCLRPMLAPNLYHLLRDLRRLWGKPVRIFEVGPCFRKESQGAYHLNEFTMLNLVELGDLEGQQEERLRELANIAMDAAGIKNYRLEKDECHVYGNTIDVISGDLELGSGAYGPHKLDPPWGIVDPWVGIGFGLERLVVTVKGHKNIRRAGRSLSYLDGARLNI	------------------------------------------------------------------------------------------------------------------------------------------------------------------------------------------------------------------------------------------------------------------------------------------MSVTWTATQKQRLSELDADEA----LH-DQVFA--DTAEREEHFKQLERKLAAKNKEELLALKN----DSLRPLLCQLESRLVDRLTK-EGFVQVVTPILLSRGML-NKMTITPEHP…	MSVTWTATQKQRLSELDADEA----LH-DQVFA--DTAEREEHFKQLERKLAAKNKEELLALKN----DSLRPLLCQLESRLVDRLTK-EGFVQVVTPILLSRGML-NKMTITPEHPLVKQVFWVDK--DKCLRPMLAPNLYHLLRDLRRLW-GKPVRIFEVGPCFRKESQGAYHLNEFTMLNLVELGD-LE-----GQQEERLRELANIAMDAAGI--KNYRLEKDECHVYGN--TIDVISG---DLELGSGAYGPH-KLDPPWGIVD-PWVGIGFGLERLVVTVK-GHKNIRRAGRSLSYLDGARLNI-----	0				WP_044666330.1	NZ_CDRZ01000300	143-1 tRNA-Pyl(cta) c[4263,4334]	ggggggtggatcggcaggatcacatagactctaaatctatgcagccgggttggactcccggactccccgcca
Bact	S			TPA: pyrrolysine--tRNA(Pyl) ligase large subunit [Desulfosporosinus sp.]	Desulfosporosinus sp.	Dsp.5453	157907	42.96	277	HBV85453.1	MSISWTAIQKQRLQELNSSESQQEMCFESHQERDRAYQEQEHLLVVKGKQKLLELRDIKRRPSLCVLEQQLVEALTQKGFTQVVTPTIISKGSLAKMSIADDHPLFSQVFWLDSKRCLRPMLAPNLYTLWKDLLRLWEKPIRIFEIGTCYRKESKGSLHLNEFTMLNLTELGLPEDQRHQRLEELASLVMETAGIDNYQLELTSSVVYGDTLDVVKGIELGSSAMGPHPLDDQWGIIDPWVGIGFGLERLLMIREGSQNVQSMGRTLTYLNGVRLNI	------------------------------------------------------------------------------------------------------------------------------------------------------------------------------------------------------------------------------------------------------------------------------------------MSISWTAIQKQRLQELNSSES----QQ-EMCFE--SHQERDRAYQEQEHLLVVKGKQKLLELRD----IKRRPSLCVLEQQLVEALTQ-KGFTQVVTPTIISKGSL-AKMSIADDHP…	MSISWTAIQKQRLQELNSSES----QQ-EMCFE--SHQERDRAYQEQEHLLVVKGKQKLLELRD----IKRRPSLCVLEQQLVEALTQ-KGFTQVVTPTIISKGSL-AKMSIADDHPLFSQVFWLDS--KRCLRPMLAPNLYTLWKDLLRLW-EKPIRIFEIGTCYRKESKGSLHLNEFTMLNLTELGL-PE-----DQRHQRLEELASLVMETAGI--DNYQLELTSSVVYGD--TLDVV----KGIELGSSAMGPH-PLDDQWGIID-PWVGIGFGLERLLMIRE-GSQNVQSMGRTLTYLNGVRLNI-----	0				HBV85453.1	DOPM01000013	31-3 tRNA-Pyl(cta) c[47155,47226]	ggggggtagatcggattgatcgcgtggactctaaatccgcgtagacgggtgaaactcccgtactcctcgcca
Bact	S			Pyrrolysine--tRNA(Pyl) ligase [Peptococcaceae bacterium BRH_c23]	Peptococcaceae bacterium BRH_c23	Pbac.6016	1629714	42.45	277	KJS46016.1	MNITWTPIQKQRLQELNASEAQREMCFESPQARDRAFQEQEHLLVLDGKQRLLELRDIKKRPSICLLEQQLVEALTKQGFVQVVTPTIISKASLAKMSVSEDHPLFAQVFWLDAKRCLRPMLAPNLYTLWKDLLRLWEKPIRIFEVGTCYRKESKGSLHLNEFTMLNLTELGLPEDQRHQRLEELASLVMDTVGIADYQLELTSSVVYGDTLDVVKGIELGSSAMGPHVLDDQWGIIDPWVGIGFGLERLLMMKEESQNVQSMGRSLTYLDGVRLNI	------------------------------------------------------------------------------------------------------------------------------------------------------------------------------------------------------------------------------------------------------------------------------------------MNITWTPIQKQRLQELNASEA----QR-EMCFE--SPQARDRAFQEQEHLLVLDGKQRLLELRD----IKKRPSICLLEQQLVEALTK-QGFVQVVTPTIISKASL-AKMSVSEDHP…	MNITWTPIQKQRLQELNASEA----QR-EMCFE--SPQARDRAFQEQEHLLVLDGKQRLLELRD----IKKRPSICLLEQQLVEALTK-QGFVQVVTPTIISKASL-AKMSVSEDHPLFAQVFWLDA--KRCLRPMLAPNLYTLWKDLLRLW-EKPIRIFEVGTCYRKESKGSLHLNEFTMLNLTELGL-PE-----DQRHQRLEELASLVMDTVGI--ADYQLELTSSVVYGD--TLDVV----KGIELGSSAMGPH-VLDDQWGIID-PWVGIGFGLERLLMMKE-ESQNVQSMGRSLTYLDGVRLNI-----	0				KJS46016.1	LADV01000343	32-1 tRNA-Pyl(cta) c[24102,24173]	ggggggtagatcggattgatcgcgtggactctaaatccgcgtagacgggtgaaactcccgtactcctcgcca
Bact	S			TPA: pyrrolysine--tRNA(Pyl) ligase large subunit [Syntrophomonadaceae bacterium]	Syntrophomonadaceae bacterium	Sbac.8785	2093811	44.4	278	HHW28785.1	MDVTWTATQKQRLSELNADETLYDCVFPDTAAREKHFKQLERELVKKNKEQLMALKNTSLRPLLCQLESKLVDRLTKEGFVQVVTPILLSKGMLNKMTITSEHPLVKQVFWVDKDKCLRPMLAPNLYHLLKDLRRLWGKPVKIFEVGPCFRKESQGAYHLNEFTMLNLVELNDFDGQQEDRLRELAAIVMDAVGIRDYKLVKDECHVYGNTIDVISGELELGSGAYGPHELDSSWGIIDPWVGIGFGLERLVVTVKGHKNIHRAGRSLSYLDGARLNI	------------------------------------------------------------------------------------------------------------------------------------------------------------------------------------------------------------------------------------------------------------------------------------------MDVTWTATQKQRLSELNADET----LY-DCVFP--DTAAREKHFKQLERELVKKNKEQLMALKN----TSLRPLLCQLESKLVDRLTK-EGFVQVVTPILLSKGML-NKMTITSEHP…	MDVTWTATQKQRLSELNADET----LY-DCVFP--DTAAREKHFKQLERELVKKNKEQLMALKN----TSLRPLLCQLESKLVDRLTK-EGFVQVVTPILLSKGML-NKMTITSEHPLVKQVFWVDK--DKCLRPMLAPNLYHLLKDLRRLW-GKPVKIFEVGPCFRKESQGAYHLNEFTMLNLVELND-FD-----GQQEDRLRELAAIVMDAVGI--RDYKLVKDECHVYGN--TIDVISG---ELELGSGAYGPH-ELDSSWGIID-PWVGIGFGLERLVVTVK-GHKNIHRAGRSLSYLDGARLNI-----	0				HHW28785.1	DULM01000094	144-1 tRNA-Pyl(cta) [2980,3051]	ggggggtggatcggcaggatcacatagactctaaatctatgcagccgggttggactcccggactccccgcca
Bact	S			pyrrolysine--tRNA(Pyl) ligase large subunit [Desulfosporosinus sp. I2]	Desulfosporosinus sp. I2	Dsp.6271	1617025	42.45	277	WP_045576271.1	MGIIWTPIQKQRLQELNASEAQREMCFESQQARDRAFQEQEHSLVVEGKRRLMELRDIKRRPSLSVLEQQLVEALTQQGFVQVVTPTIISKTSLAKMSVSDDHPLFSQVFWLDSKRCLRPMLAPNLYTLWKDLLRLWEKPIRIFEIGTCYRKESKGSLHLNEFTMLNLTELGLPEDQRHQRLEELASLVMETVGIADYEMELTTSVVYGDTLDVVKGIELGSSAMGPHPLDDQWGIIDPWVGIGFGLERLLMIKEGSQNVQSMGRSLTYLNGVRLNI	------------------------------------------------------------------------------------------------------------------------------------------------------------------------------------------------------------------------------------------------------------------------------------------MGIIWTPIQKQRLQELNASEA----QR-EMCFE--SQQARDRAFQEQEHSLVVEGKRRLMELRD----IKRRPSLSVLEQQLVEALTQ-QGFVQVVTPTIISKTSL-AKMSVSDDHP…	MGIIWTPIQKQRLQELNASEA----QR-EMCFE--SQQARDRAFQEQEHSLVVEGKRRLMELRD----IKRRPSLSVLEQQLVEALTQ-QGFVQVVTPTIISKTSL-AKMSVSDDHPLFSQVFWLDS--KRCLRPMLAPNLYTLWKDLLRLW-EKPIRIFEIGTCYRKESKGSLHLNEFTMLNLTELGL-PE-----DQRHQRLEELASLVMETVGI--ADYEMELTTSVVYGD--TLDVV----KGIELGSSAMGPH-PLDDQWGIID-PWVGIGFGLERLLMIKE-GSQNVQSMGRSLTYLNGVRLNI-----	0	Yes	I2		WP_045576271.1	NZ_JYNH01000117	33-1 tRNA-Pyl(cta) c[13861,13932]	ggggggtagatcggattgatcgcgtggactctaaatccgcgtagacgggtgaaactcccgtactcctcgcca
Bact	S			TPA: pyrrolysine--tRNA(Pyl) ligase large subunit [Syntrophaceticus sp.]	Syntrophaceticus sp.	Ssp.9299	2699755	43.48	276	HHY29299.1	MSVTWTATQKQRLSELDADEALHEQVFADTAEREEHFKQLERKLAAKNKEELLALKNDSLRPLLCQLESRLVDRLTKEGFVQVVTPILLSRGMLNKMTITPEHPLVKQVFWVDKDKCLRPMLAPNLYHLLRDLRRLWGKPVRIFEVGPCFRKESQGAYHLNEFTMLNLVELGDLEGQQEERLRELANIAMDAAGIKNYRLEKDECHVYGNTIDVISGDLELGSGAYGPHKLDPPWGIVDPWVGIGFGLERLVVTVKGHKNIRRAGRSLSYLDGARL	------------------------------------------------------------------------------------------------------------------------------------------------------------------------------------------------------------------------------------------------------------------------------------------MSVTWTATQKQRLSELDADEA----LH-EQVFA--DTAEREEHFKQLERKLAAKNKEELLALKN----DSLRPLLCQLESRLVDRLTK-EGFVQVVTPILLSRGML-NKMTITPEHP…	MSVTWTATQKQRLSELDADEA----LH-EQVFA--DTAEREEHFKQLERKLAAKNKEELLALKN----DSLRPLLCQLESRLVDRLTK-EGFVQVVTPILLSRGML-NKMTITPEHPLVKQVFWVDK--DKCLRPMLAPNLYHLLRDLRRLW-GKPVRIFEVGPCFRKESQGAYHLNEFTMLNLVELGD-LE-----GQQEERLRELANIAMDAAGI--KNYRLEKDECHVYGN--TIDVISG---DLELGSGAYGPH-KLDPPWGIVD-PWVGIGFGLERLVVTVK-GHKNIRRAGRSLSYLDGARL-------	0				HHY29299.1	DUTC01000052
Bact	S			pyrrolysine--tRNA(Pyl) ligase large subunit [Sporomusa sp. KB1]	Sporomusa sp. KB1	Ssp.0417	943346	42.24	277	WP_145090417.1	MAITWTIIQKQRLKELNASEMQQKQCFESTREREQVFQELERQLVVSSKRRLSQLQKSKKRPSLSVLEQELVMALNQKGFVQVVTPNIISKGSLAKMSISDEHPLFSQVFWLDSKRCLRPMLAPNLYTLWKDLLRLWEPPIRIFEIGTCYRKESQGGLHLNEFTMLNVTELGLEVSQRQQRLAEIVSLVMSTVGIDDYKLEVTNSVVYGDTLDVIKGIELGSSAMGPHVLDEKWGITEPWVGIGFGLERLLMVKEGAQNVQSMGRSLSYLDGVRLNI	------------------------------------------------------------------------------------------------------------------------------------------------------------------------------------------------------------------------------------------------------------------------------------------MAITWTIIQKQRLKELNASEM----QQ-KQCFE--STREREQVFQELERQLVVSSKRRLSQLQK----SKKRPSLSVLEQELVMALNQ-KGFVQVVTPNIISKGSL-AKMSISDEHP…	MAITWTIIQKQRLKELNASEM----QQ-KQCFE--STREREQVFQELERQLVVSSKRRLSQLQK----SKKRPSLSVLEQELVMALNQ-KGFVQVVTPNIISKGSL-AKMSISDEHPLFSQVFWLDS--KRCLRPMLAPNLYTLWKDLLRLW-EPPIRIFEIGTCYRKESQGGLHLNEFTMLNVTELGL-EV-----SQRQQRLAEIVSLVMSTVGI--DDYKLEVTNSVVYGD--TLDVI----KGIELGSSAMGPH-VLDEKWGITE-PWVGIGFGLERLLMVKE-GAQNVQSMGRSLSYLDGVRLNI-----	0				WP_145090417.1	NZ_VLKC01000002	34-22 tRNA-Pyl(cta) c[244137,244208]	ggggggtggatcggattgatcgcgtggactctaaattcgcgtaggcgggtgaaactcccgtactccccgcca	34-104 tRNA-Pyl(cta) [2127389,2127460]	ggagggtggatcgaagagatcgcgcggactctaaattcgtgtagccgggtgcgactcccggactctccgcca
Bact	S			pyrrolysine--tRNA(Pyl) ligase large subunit [Zhaonella formicivorans]	Zhaonella formicivorans	Zfor.1312	2528593	46.22	253	TDF71312.1	MTFPDSGERDRAFQKLEKFLVNRGKKRLAELRETRRRPALCELESKLVDALTGQGFVQVVTPTIISKGQLAKMTITDEHPLFSQVFWVDDKKCLRPMLAPNLYALWQELVRLWEKPIRIFEIGSCFRKESQGAHHLNEFTMLNLTELGTPLEQRHRRLKELAAIVMEVAGIGNYELVTEKSVVYGDTVDVIAGIELGSGAMGPHPLDDKWGIVDPWVGIGFGLERLLMVREGGQNIQRMAKSITYLDGVRLNI	-----------------------------------------------------------------------------------------------------------------------------------------------------------------------------------------------------------------------------------------------------------------------------------------------------------------------MTFP--DSGERDRAFQKLEKFLVNRGKKRLAELRE----TRRRPALCELESKLVDALTG-QGFVQVVTPTIISKGQL-AKMTITDEHP…	-----------------------------MTFP--DSGERDRAFQKLEKFLVNRGKKRLAELRE----TRRRPALCELESKLVDALTG-QGFVQVVTPTIISKGQL-AKMTITDEHPLFSQVFWVDD--KKCLRPMLAPNLYALWQELVRLW-EKPIRIFEIGSCFRKESQGAHHLNEFTMLNLTELGT-PL-----EQRHRRLKELAAIVMEVAGI--GNYELVTEKSVVYGD--TVDVI----AGIELGSGAMGPH-PLDDKWGIVD-PWVGIGFGLERLLMVRE-GGQNIQRMAKSITYLDGVRLNI-----	0				TDF71312.1	SMNS01000048	35-1 tRNA-Pyl(cta) [10622,10693]	ggggggtggatcgcatggatcgcgcggactctaaattcgcgtagccgggtgaaactcccggactccccgcca
Bact	S			pyrrolysine--tRNA(Pyl) ligase large subunit [Desulfosporosinus sp.]	Desulfosporosinus sp.	Dsp.3686	157907	42.6	277	MBC2723686.1	MSISWTAIQKQRLQELNASESQQEMCFESHQERDRAYQEQEHLLVVKGKQKLLELRDIKRRPSLCVLEQQLVEALTQKGFTQVVTPTIISKGSLAKMSVADDHPLFSQVFWLDSKRCLRPMLAPNLYTLWKDLLRLWEKPIRIFEIGTCYRKESKGSLHLNEFTMLNLTELGLPEDQRHQRLEELASLVMETAGIDNYQLELTSSVVYGDTLDVVKGIELGSSAMGPHPLDDQWGIIDPWVGIGFGLERLLMIREGSQNVQSMGRTLTYLNGVRLNI	------------------------------------------------------------------------------------------------------------------------------------------------------------------------------------------------------------------------------------------------------------------------------------------MSISWTAIQKQRLQELNASES----QQ-EMCFE--SHQERDRAYQEQEHLLVVKGKQKLLELRD----IKRRPSLCVLEQQLVEALTQ-KGFTQVVTPTIISKGSL-AKMSVADDHP…	MSISWTAIQKQRLQELNASES----QQ-EMCFE--SHQERDRAYQEQEHLLVVKGKQKLLELRD----IKRRPSLCVLEQQLVEALTQ-KGFTQVVTPTIISKGSL-AKMSVADDHPLFSQVFWLDS--KRCLRPMLAPNLYTLWKDLLRLW-EKPIRIFEIGTCYRKESKGSLHLNEFTMLNLTELGL-PE-----DQRHQRLEELASLVMETAGI--DNYQLELTSSVVYGD--TLDVV----KGIELGSSAMGPH-PLDDQWGIID-PWVGIGFGLERLLMIRE-GSQNVQSMGRTLTYLNGVRLNI-----	0				MBC2723686.1	JABZFR010000156	36-3 tRNA-Pyl(cta) [6819,6890]	ggggggtagatcggattgatcgcgtggactctaaatccgcgtagacgggtgaaactcccgtactcctcgcca
Bact	S			Pyrrolysyl-tRNA synthetase [Firmicutes bacterium]	Firmicutes bacterium	Fbac.9496	1879010	42.45	277	MBP1759496.1	MNITWTSIQKQRLQELNASEAQRDMCFESQLDRDRAYQEQEHLLVVRGKQRLQELRETTRRPSLSILEQRLVEALNQKGFTQVVTPTIISKGSLAKMSVSDDHPLFSQVFWLDSKRCLRPMLAPNLYTLWKDLLRLWEKPIRIFEIGTCYRKESKGSLHLNEFTMLNLTELGLPEDQRHQRLEELAALVMDTAGIDDYQLELTSSVVYGDTLDVVKGIELGSSAMGPHPLDEQWGIIDPWVGIGFGLERLLMIKEGSQNVQSMGRSLTYLNGVRLNI	------------------------------------------------------------------------------------------------------------------------------------------------------------------------------------------------------------------------------------------------------------------------------------------MNITWTSIQKQRLQELNASEA----QR-DMCFE--SQLDRDRAYQEQEHLLVVRGKQRLQELRE----TTRRPSLSILEQRLVEALNQ-KGFTQVVTPTIISKGSL-AKMSVSDDHP…	MNITWTSIQKQRLQELNASEA----QR-DMCFE--SQLDRDRAYQEQEHLLVVRGKQRLQELRE----TTRRPSLSILEQRLVEALNQ-KGFTQVVTPTIISKGSL-AKMSVSDDHPLFSQVFWLDS--KRCLRPMLAPNLYTLWKDLLRLW-EKPIRIFEIGTCYRKESKGSLHLNEFTMLNLTELGL-PE-----DQRHQRLEELAALVMDTAGI--DDYQLELTSSVVYGD--TLDVV----KGIELGSSAMGPH-PLDEQWGIID-PWVGIGFGLERLLMIKE-GSQNVQSMGRSLTYLNGVRLNI-----	0				MBP1759496.1	JAGFXU010000030	37-1 tRNA-Pyl(cta) [6934,7005]	ggggggtagatcggattgatcgcgtggactctaaatccgcgtagacgggtgaaactcccgtactcctcgcca
Bact	S			pyrrolysine--tRNA(Pyl) ligase large subunit [Desulfitobacterium dehalogenans]	Desulfitobacterium dehalogenans	Ddeh.2517	36854	43.88	279	WP_014792517.1	MTISWSKVQLQRLIELNATAEQLDMSFTDTASRNRAFQDAEYELVKRGKQKLEELRKVKHRPGLLDLEDQLARVLRQHGFVQVVTPTIISKSALAKMTISDEHPLFSQVFWLDNKRCLRPMLAPNLYTLWKDLIRLWEKPIRIFEIGTCYRKESQGAQHLNEFTMLNVTELGTPVEERHSRLEEMAQWIMEAAEIKDYGLLSESSVVYGDTIDVMKGEVELGSGAMGPHFMDEKWGIFDSWVGIGFGLERLLMIREGTQNVQSIARSLTYLDGVRLNIK	------------------------------------------------------------------------------------------------------------------------------------------------------------------------------------------------------------------------------------------------------------------------------------------MTISWSKVQLQRLIELNATAE----QL-DMSFT--DTASRNRAFQDAEYELVKRGKQKLEELRK----VKHRPGLLDLEDQLARVLRQ-HGFVQVVTPTIISKSAL-AKMTISDEHP…	MTISWSKVQLQRLIELNATAE----QL-DMSFT--DTASRNRAFQDAEYELVKRGKQKLEELRK----VKHRPGLLDLEDQLARVLRQ-HGFVQVVTPTIISKSAL-AKMTISDEHPLFSQVFWLDN--KRCLRPMLAPNLYTLWKDLIRLW-EKPIRIFEIGTCYRKESQGAQHLNEFTMLNVTELGT-PV-----EERHSRLEEMAQWIMEAAEI--KDYGLLSESSVVYGD--TIDVMK---GEVELGSGAMGPH-FMDEKWGIFD-SWVGIGFGLERLLMIRE-GTQNVQSIARSLTYLDGVRLNIK----	0				WP_014792517.1	NC_018017	38-53 tRNA-Pyl(cta) [589834,589905]	ggggggtggatcgtatggatcacacggactctaaattcgtgcaggcgggtgaaactcccgtactccccgcca
Bact	S			pyrrolysine--tRNA(Pyl) ligase large subunit [Proteobacteria bacterium]	Proteobacteria bacterium	Pbac.7733	1977087	42.6	277	NIS67733.1	MVIPFSTVQKQRLREMGVDPELMDQEFRDAQERDSAFRQVEQTAIQKSRERIVALQKDRFRPVLCELEDCLVENLTKERFVQVTTPLIIARQMLAKMSITSVHPLINQVFWVSENRCLRPMLAPNLYSLLKRLIRLWKKPIRIFEVGPCFRKESRGGQHSNEFTMLNLVELGLPEESREPRLEELIALVMQASGIETYRLSTKPSEVYGDTIDVVSGVEVGSAAMGPHKLDAHWGIFDPWVGVGFGLERLAMVREGFQNIQRVSRSLEYLDGVRLNI	------------------------------------------------------------------------------------------------------------------------------------------------------------------------------------------------------------------------------------------------------------------------------------------MVIPFSTVQKQRLREMGVDPE----LM-DQEFR--DAQERDSAFRQVEQTAIQKSRERIVALQK----DRFRPVLCELEDCLVENLTK-ERFVQVTTPLIIARQML-AKMSITSVHP…	MVIPFSTVQKQRLREMGVDPE----LM-DQEFR--DAQERDSAFRQVEQTAIQKSRERIVALQK----DRFRPVLCELEDCLVENLTK-ERFVQVTTPLIIARQML-AKMSITSVHPLINQVFWVSE--NRCLRPMLAPNLYSLLKRLIRLW-KKPIRIFEVGPCFRKESRGGQHSNEFTMLNLVELGL-PE-----ESREPRLEELIALVMQASGI--ETYRLSTKPSEVYGD--TIDVVS----GVEVGSAAMGPH-KLDAHWGIFD-PWVGVGFGLERLAMVRE-GFQNIQRVSRSLEYLDGVRLNI-----	0				NIS67733.1	WVZF01000059
Bact	S			pyrrolysine--tRNA(Pyl) ligase large subunit [Desulfitobacterium sp. PCE1]	Desulfitobacterium sp. PCE1	Dsp.5432	146907	43.88	279	WP_028305432.1	MTISWSKVQLQRLIELNATAEQLDMSFTDTASRNRAFQDAEYELVKRGKQKLEELRKVKHRPGLLDLEDQLARVLRQHGFVQVVTPAIISKSALAKMTISDEHPLFSQVFWLDNKRCLRPMLAPNLYTLWKDLIRLWEKPIRIFEIGTCYRKESQGAQHLNEFTMLNVTELGTPVEERHSRLEEMAQWIMEAAEIKDYGLLSESSVVYGDTIDVMKGEVELGSGAMGPHFMDEKWGIFDSWVGIGFGLERLLMIREGTQNVQSIARSLTYLDGVRLNIK	------------------------------------------------------------------------------------------------------------------------------------------------------------------------------------------------------------------------------------------------------------------------------------------MTISWSKVQLQRLIELNATAE----QL-DMSFT--DTASRNRAFQDAEYELVKRGKQKLEELRK----VKHRPGLLDLEDQLARVLRQ-HGFVQVVTPAIISKSAL-AKMTISDEHP…	MTISWSKVQLQRLIELNATAE----QL-DMSFT--DTASRNRAFQDAEYELVKRGKQKLEELRK----VKHRPGLLDLEDQLARVLRQ-HGFVQVVTPAIISKSAL-AKMTISDEHPLFSQVFWLDN--KRCLRPMLAPNLYTLWKDLIRLW-EKPIRIFEIGTCYRKESQGAQHLNEFTMLNVTELGT-PV-----EERHSRLEEMAQWIMEAAEI--KDYGLLSESSVVYGD--TIDVMK---GEVELGSGAMGPH-FMDEKWGIFD-SWVGIGFGLERLLMIRE-GTQNVQSIARSLTYLDGVRLNIK----	0				WP_028305432.1	NZ_KB913023	39-48 tRNA-Pyl(cta) [548273,548344]	ggggggtggatcgtatggatcacacggactctaaattcgtgcaggcgggtgaaactcccgtactccccgcca
Bact	S			pyrrolysine--tRNA(Pyl) ligase large subunit [Proteobacteria bacterium]	Proteobacteria bacterium	Pbac.8025	1977087	42.45	277	NIQ38025.1	MSIPFSVVQKQRLREIGVSEELLDQKFKDTRERDSAFRGIEKMATRKSRMRIVELQETRLRPVLCELESSLVETLTNAGFVQVVTPLIIARDMLTKMSITPDHPLNKQVFWIEKNRCLRPMLAPSLYSLLKRLVRLWKKPIQIFEVGPCFRRESRGAQHTNEFTMLNLVELGLREEERKARLEELVRLVMAGSRIETYDLVTKPSEVYGDTIDVVSGVEVGSAAMGPHRLDAPWGIFDPWVGVGFGLERLAMVSEGFQNIQRVGRSLEYLDGVRLNI	------------------------------------------------------------------------------------------------------------------------------------------------------------------------------------------------------------------------------------------------------------------------------------------MSIPFSVVQKQRLREIGVSEE----LL-DQKFK--DTRERDSAFRGIEKMATRKSRMRIVELQE----TRLRPVLCELESSLVETLTN-AGFVQVVTPLIIARDML-TKMSITPDHP…	MSIPFSVVQKQRLREIGVSEE----LL-DQKFK--DTRERDSAFRGIEKMATRKSRMRIVELQE----TRLRPVLCELESSLVETLTN-AGFVQVVTPLIIARDML-TKMSITPDHPLNKQVFWIEK--NRCLRPMLAPSLYSLLKRLVRLW-KKPIQIFEVGPCFRRESRGAQHTNEFTMLNLVELGL-RE-----EERKARLEELVRLVMAGSRI--ETYDLVTKPSEVYGD--TIDVVS----GVEVGSAAMGPH-RLDAPWGIFD-PWVGVGFGLERLAMVSE-GFQNIQRVGRSLEYLDGVRLNI-----	0				NIQ38025.1	WVXX01000082	344-3 tRNA-Pyl(cta) c[30514,30586]	ggggggttgatcggaaggatcaacgcagactctaaatctgcgtaggggggtgtaactcccccactcctcgcca
Bact	S			pyrrolysine--tRNA(Pyl) ligase large subunit [Desulfosporosinus fructosivorans]	Desulfosporosinus fructosivorans	Dfru.2604	2018669	41.73	277	WP_135552604.1	MNITWTLIQKQRFQELNASVAQREMCFESQQDRDRVFQEQERILVQQGKLRLKELHDTKKRPSLCVLEQKLVEALTQKGFVQVITPTIISKGSLAKMSVADDHPLFSQVFWLDTKRCLRPMLAPNLYTLWKDLLRLWEKPIRIFEIGTCYRKESKGALHLNEFTMLNLTELGLPEDQRQQRLEELAALVMDTAGITDYQLELTTSVVYGDTLDVVKGIELGSSAMGPHPLDDQWGITDPWVGIGFGLERLLMIKEEAQNVQSMGRSLTYLDSVRLNI	------------------------------------------------------------------------------------------------------------------------------------------------------------------------------------------------------------------------------------------------------------------------------------------MNITWTLIQKQRFQELNASVA----QR-EMCFE--SQQDRDRVFQEQERILVQQGKLRLKELHD----TKKRPSLCVLEQKLVEALTQ-KGFVQVITPTIISKGSL-AKMSVADDHP…	MNITWTLIQKQRFQELNASVA----QR-EMCFE--SQQDRDRVFQEQERILVQQGKLRLKELHD----TKKRPSLCVLEQKLVEALTQ-KGFVQVITPTIISKGSL-AKMSVADDHPLFSQVFWLDT--KRCLRPMLAPNLYTLWKDLLRLW-EKPIRIFEIGTCYRKESKGALHLNEFTMLNLTELGL-PE-----DQRQQRLEELAALVMDTAGI--TDYQLELTTSVVYGD--TLDVV----KGIELGSSAMGPH-PLDDQWGITD-PWVGIGFGLERLLMIKE-EAQNVQSMGRSLTYLDSVRLNI-----	0				WP_135552604.1	NZ_SPQQ01000021	40-1 tRNA-Pyl(cta) [17993,18064]	ggggggtagatcggattgatcgcgtggtctctaaatccatgtaggcgggtgaaactcccgtactcctcgcca
Bact	S			TPA: pyrrolysine--tRNA(Pyl) ligase large subunit [Clostridia bacterium]	Clostridia bacterium	Cbac.9511	2044939	44.16	310	HGF89511.1	MHEIYSCSYAKACYMEDRPDVISYYTSTGVKRVQFFWTEAQQKRLSELNAGDEQKEMCFLSARERDNAFKKEEHKLVNQGKQRLDKLKNETGKPALCQLEARLADTLTGIGFVQVTTPVILSKNLLGKMTIDDGHALFSQVFWLDGNKCLRPMLAPNLYYILKDLLRLWDKPVRIFEIGSCFRKESQGNNHLNEFTMLNLVEWGLPQEQRHERIAEYAQIIMDAAGIQDFRLEQTSSVVYGDTIDIMYKDLELGSSAMGPHFLDGKWGMSGSWVGIGFGLERLVMVKEGGQNVRSMGKSISYLDGVRLNI	---------------------------------------------------------------------------------------------------------------------------------------------------------------------------------------------------------------------------------------M---HE--------IYSCSYAKACYM--------EDRPDVISYYTSTGVKRVQFFWTEAQQKRLSELNAGDE----QK-EMCFL--SARERDNAFKKEEHKLVNQGKQRLDKLKN----ETGKPALCQLEARLADTLTG-IGFVQVTTPVILSKNLL-GKMTIDDGHA…	VQFFWTEAQQKRLSELNAGDE----QK-EMCFL--SARERDNAFKKEEHKLVNQGKQRLDKLKN----ETGKPALCQLEARLADTLTG-IGFVQVTTPVILSKNLL-GKMTIDDGHALFSQVFWLDG--NKCLRPMLAPNLYYILKDLLRLW-DKPVRIFEIGSCFRKESQGNNHLNEFTMLNLVEWGL-PQ-----EQRHERIAEYAQIIMDAAGI--QDFRLEQTSSVVYGD--TIDIMYK---DLELGSSAMGPH-FLDGKWGMSG-SWVGIGFGLERLVMVKE-GGQNVRSMGKSISYLDGVRLNI-----	0				HGF89511.1	DSQE01000421
Bact	S			TPA: pyrrolysine--tRNA(Pyl) ligase large subunit [Spirochaetes bacterium]	Spirochaetes bacterium	Sbac.2369	2202144	41.82	276	HEB32369.1	MITWTVTQKQRLRELNAPLNLQNAAFSSNKERDGDFREQEIMLVKMGKERLNLLRGRGRRPVLCELESELVKALIDAGFVQVVTPIIISKGSLDRMSVTEDTPFYKQVYWVSGNQCLRPMLAPNLYSLLNQLNRLWEKPIRIFEVGPCFRKDSEGSAHLSEFTMLNLVELGLSEEKCPQRLEELAGLVMKAAGIDDYSLVPDRCDVYGKTIDIVAGMEVASGVTGPHRLDTRWGIFDPWVGFGFGLERLCLVREGYQNIKRVGRSLKYLDGVRLNI	-------------------------------------------------------------------------------------------------------------------------------------------------------------------------------------------------------------------------------------------------------------------------------------------MITWTVTQKQRLRELNAPLN----LQ-NAAFS--SNKERDGDFREQEIMLVKMGKERLNLLRG----RGRRPVLCELESELVKALID-AGFVQVVTPIIISKGSL-DRMSVTEDTP…	-MITWTVTQKQRLRELNAPLN----LQ-NAAFS--SNKERDGDFREQEIMLVKMGKERLNLLRG----RGRRPVLCELESELVKALID-AGFVQVVTPIIISKGSL-DRMSVTEDTPFYKQVYWVSG--NQCLRPMLAPNLYSLLNQLNRLW-EKPIRIFEVGPCFRKDSEGSAHLSEFTMLNLVELGL-SE-----EKCPQRLEELAGLVMKAAGI--DDYSLVPDRCDVYGK--TIDIVA----GMEVASGVTGPH-RLDTRWGIFD-PWVGFGFGLERLCLVRE-GYQNIKRVGRSLKYLDGVRLNI-----	0				HEB32369.1	DRHN01000376
Bact	S			pyrrolysine--tRNA(Pyl) ligase large subunit [Proteobacteria bacterium]	Proteobacteria bacterium	Pbac.5562	1977087	42.24	277	NIO05562.1	MSIPFSVVQKQRLREIGLSGEILDQEFKDSRERDSAFRRIEKMATRKGRMRIAELQETRLRPVLCELESCLVETLTNAGFVQVVTPLIIARDMLTKMSITPDHPLNKQVFWIEKNRCLRPMLAPSLYALLRRLVRLWKKPIQIFEVGPCFRKESRGAQHANEFTMLNLVELGLSEKEREARLETLVGLVMEASGIKNYHLKTKPSEVYGDTIDVVSDVEVGSAAMGPHRLDAPWGIFDPWVGVGFGLERLAMVSEGFQNIQRVGRSLEYLDGVRLNI	------------------------------------------------------------------------------------------------------------------------------------------------------------------------------------------------------------------------------------------------------------------------------------------MSIPFSVVQKQRLREIGLSGE----IL-DQEFK--DSRERDSAFRRIEKMATRKGRMRIAELQE----TRLRPVLCELESCLVETLTN-AGFVQVVTPLIIARDML-TKMSITPDHP…	MSIPFSVVQKQRLREIGLSGE----IL-DQEFK--DSRERDSAFRRIEKMATRKGRMRIAELQE----TRLRPVLCELESCLVETLTN-AGFVQVVTPLIIARDML-TKMSITPDHPLNKQVFWIEK--NRCLRPMLAPSLYALLRRLVRLW-KKPIQIFEVGPCFRKESRGAQHANEFTMLNLVELGL-SE-----KEREARLETLVGLVMEASGI--KNYHLKTKPSEVYGD--TIDVVS----DVEVGSAAMGPH-RLDAPWGIFD-PWVGVGFGLERLAMVSE-GFQNIQRVGRSLEYLDGVRLNI-----	0				NIO05562.1	WVXP01000221
Bact	S			Pyrrolysine--tRNA(Pyl) ligase [Peptococcaceae bacterium SCADC1_2_3]	Peptococcaceae bacterium SCADC1_2_3	Pbac.1416	1487582	43.17	278	KFD41416.1	MSLLWTVAQQKRLSELNASETQKNMSFPTAVEREAAFKQVELLLVNEGKRRLNKLRNETRRPELCELEARLVDALTGTGFVQVTTPVILSRKLLEKMTITDEHALFSQVFWFEENKCLRPMLAPNLYYILKDLLRLWEKPVRIFEIGSCFRKESQGNNHLNEFTMLNLVEWGLPEEQRHERIVQLAKIVMNAAGIPEYSLEHAISVVYGKTIDVMHGEIELGSGAIGPHFLDGRWGMVGPWVGIGFGLERLLMVREGGQNVRSMGKSLTYLDGVRLNI	------------------------------------------------------------------------------------------------------------------------------------------------------------------------------------------------------------------------------------------------------------------------------------------MSLLWTVAQQKRLSELNASET----QK-NMSFP--TAVEREAAFKQVELLLVNEGKRRLNKLRN----ETRRPELCELEARLVDALTG-TGFVQVTTPVILSRKLL-EKMTITDEHA…	MSLLWTVAQQKRLSELNASET----QK-NMSFP--TAVEREAAFKQVELLLVNEGKRRLNKLRN----ETRRPELCELEARLVDALTG-TGFVQVTTPVILSRKLL-EKMTITDEHALFSQVFWFEE--NKCLRPMLAPNLYYILKDLLRLW-EKPVRIFEIGSCFRKESQGNNHLNEFTMLNLVEWGL-PE-----EQRHERIVQLAKIVMNAAGI--PEYSLEHAISVVYGK--TIDVMHG---EIELGSGAIGPH-FLDGRWGMVG-PWVGIGFGLERLLMVRE-GGQNVRSMGKSLTYLDGVRLNI-----	0				KFD41416.1	JJNX02000037	331-2 tRNA-Pyl(cta) [5484,5555]	ggagagtggctcgaaaggagcgcatggactctaaattcgtgtagccgggtgtaactcccggactctccgcca
Bact	S			pyrrolysine--tRNA(Pyl) ligase large subunit [Desulfosporosinus sp. OL]	Desulfosporosinus sp. OL	Dsp.6945	1888891	41.52	277	WP_075366945.1	MDISWTLIQKQRLHELNANETQQGMCFESQEDRNRAFQELEHQLVVKGKLRLQELREIKKRPSLCILEQQLVEALTQKGFVQVVTPTIISKGSLAKMSVSNEHPLFSQVFWLDNKRCLRPMLAPNLYTLWKDLLRLWEKPIRIFEIGTCYRKESQGALHLNEFTMLNLTELGLPEDQRQQRLEELATLVMDTVGITDYQLEMTNSVVYGDALDVVKGIELGSSAMGPHFLDDQWGIIDPWVGIGFGLERLLMIKEETQNVQSVGRSLSYLDGVRLNI	------------------------------------------------------------------------------------------------------------------------------------------------------------------------------------------------------------------------------------------------------------------------------------------MDISWTLIQKQRLHELNANET----QQ-GMCFE--SQEDRNRAFQELEHQLVVKGKLRLQELRE----IKKRPSLCILEQQLVEALTQ-KGFVQVVTPTIISKGSL-AKMSVSNEHP…	MDISWTLIQKQRLHELNANET----QQ-GMCFE--SQEDRNRAFQELEHQLVVKGKLRLQELRE----IKKRPSLCILEQQLVEALTQ-KGFVQVVTPTIISKGSL-AKMSVSNEHPLFSQVFWLDN--KRCLRPMLAPNLYTLWKDLLRLW-EKPIRIFEIGTCYRKESQGALHLNEFTMLNLTELGL-PE-----DQRQQRLEELATLVMDTVGI--TDYQLEMTNSVVYGD--ALDVV----KGIELGSSAMGPH-FLDDQWGIID-PWVGIGFGLERLLMIKE-ETQNVQSVGRSLSYLDGVRLNI-----	0				WP_075366945.1	NZ_MLBF01000060	41-2 tRNA-Pyl(cta) c[10464,10535]	ggggggtagatcggattgatcgcgtggactctaaatccgcgtaggcgggtgaaactcccgtactcctcgcca
Bact	S			pyrrolysine--tRNA(Pyl) ligase large subunit [Sporomusa sphaeroides]	Sporomusa sphaeroides	Ssph.2930	47679	41.88	277	WP_181382930.1	MDITWTSIQKQRLKELNISSTLQEQRFESASERDFAFQDLERQFVTKGRRHLAQFQKFIKRPLLSRLEQQLTEALNLRGFVQVMTPTIIAKGSLAKMSIDDKHPLFSQVFWLDAKRCLRPMLAPNLYTLWKDLLRLWQPPIRLFEIGTCYRKESQGGLHLNEFTMLNITELGLPLNERQQRLEEMAALVMSVAGIDEYQLEVTSSVVYGDTLDVMKGIELGSGAMGPHVLDKKWGITAPWIGIGFGLERLLMVREGAQNVQSMGRSLSYLDGVRLNI	------------------------------------------------------------------------------------------------------------------------------------------------------------------------------------------------------------------------------------------------------------------------------------------MDITWTSIQKQRLKELNISST----LQ-EQRFE--SASERDFAFQDLERQFVTKGRRHLAQFQK----FIKRPLLSRLEQQLTEALNL-RGFVQVMTPTIIAKGSL-AKMSIDDKHP…	MDITWTSIQKQRLKELNISST----LQ-EQRFE--SASERDFAFQDLERQFVTKGRRHLAQFQK----FIKRPLLSRLEQQLTEALNL-RGFVQVMTPTIIAKGSL-AKMSIDDKHPLFSQVFWLDA--KRCLRPMLAPNLYTLWKDLLRLW-QPPIRLFEIGTCYRKESQGGLHLNEFTMLNITELGL-PL-----NERQQRLEEMAALVMSVAGI--DEYQLEVTSSVVYGD--TLDVM----KGIELGSGAMGPH-VLDKKWGITA-PWIGIGFGLERLLMVRE-GAQNVQSMGRSLSYLDGVRLNI-----	0				WP_181382930.1	NZ_LSLJ01000005	42-15 tRNA-Pyl(cta) [218633,218704]	ggggggtggatcggatagatcacgcggactctaaattcgcgcaggcgggtgaaactcccgtactccccgcca	42-16 tRNA-Pyl(cta) [230763,230834]	ggggggtggatcggatggatcacgtggactctaaattcgcgcaggcgggtgaaactcccgtactccccgcca
Bact	S			pyrrolysine--tRNA(Pyl) ligase large subunit [Dehalobacterium formicoaceticum]	Dehalobacterium formicoaceticum	Dfor.7528	51515	43.43	282	WP_157677528.1	MGGNVLGFSWSIIQKQRLKELNADEEQQNMLFEDKNERDRVFLELDRQLIKKGKERLDNLKNIERRPALAQLESKLVEALTSHGYVQVVTPIIIPKRSLAKMSIDDSHPLFSQVFWVDEKKCLRPMLAPNLYTLWKDLLRIWEKPIKIFEVGSCFRKESQGAHHLNEFTMLNVTVLGLPLEEREAWIEEMAELILKTAGISDYVLEKETSVVYGDTIDVVSGIELGSGAYGPHPLDQNWGIHDPWAGIGFGLERLLMIREGGQNIQRMSKSVTYLDGVRLNI	-------------------------------------------------------------------------------------------------------------------------------------------------------------------------------------------------------------------------------------------------------------------------------------MGGNVLGFSWSIIQKQRLKELNADEE----QQ-NMLFE--DKNERDRVFLELDRQLIKKGKERLDNLKN----IERRPALAQLESKLVEALTS-HGYVQVVTPIIIPKRSL-AKMSIDDSHP…	LGFSWSIIQKQRLKELNADEE----QQ-NMLFE--DKNERDRVFLELDRQLIKKGKERLDNLKN----IERRPALAQLESKLVEALTS-HGYVQVVTPIIIPKRSL-AKMSIDDSHPLFSQVFWVDE--KKCLRPMLAPNLYTLWKDLLRIW-EKPIKIFEVGSCFRKESQGAHHLNEFTMLNVTVLGL-PL-----EEREAWIEEMAELILKTAGI--SDYVLEKETSVVYGD--TIDVVS----GIELGSGAYGPH-PLDQNWGIHD-PWAGIGFGLERLLMIRE-GGQNIQRMSKSVTYLDGVRLNI-----	0				WP_157677528.1	NZ_CP022121	43-216 tRNA-Pyl(cta) c[3664468,3664539]	ggggggtggatcggatagatcgcgcggactctaaattcgtgtagccgggtgaaactcccggactcctcgcca
Bact	S			Pyrrolysyl-tRNA synthetase [uncultured Sporomusa sp.]	uncultured Sporomusa sp.	Ssp.8604	307249	41.52	277	SCM78604.1	MDITWTSIQKQRLKELNINSILQEQCFESASERDFAFQDLERQSVTKGRCHLAQFQKFIKRPLLSRFEQQLTEALNLRGFVQVMTPTIIAKGSLAKMSIDDKHPLFSQVFWLDAKRCLRPMLAPNLYTLWKDLLRLWQPPIRLFEIGTCYRKESQGGLHLNEFTMLNITELGLPLNERQQCLEEMAAFVMSVAGIDEYQLEVTSSAVYGDTLDVMKGIELGSGAMGPHALDKKWGITTPWIGIGFGLERLLMVREGAQNVQSMGRSLSYLDGVRLNI	------------------------------------------------------------------------------------------------------------------------------------------------------------------------------------------------------------------------------------------------------------------------------------------MDITWTSIQKQRLKELNINSI----LQ-EQCFE--SASERDFAFQDLERQSVTKGRCHLAQFQK----FIKRPLLSRFEQQLTEALNL-RGFVQVMTPTIIAKGSL-AKMSIDDKHP…	MDITWTSIQKQRLKELNINSI----LQ-EQCFE--SASERDFAFQDLERQSVTKGRCHLAQFQK----FIKRPLLSRFEQQLTEALNL-RGFVQVMTPTIIAKGSL-AKMSIDDKHPLFSQVFWLDA--KRCLRPMLAPNLYTLWKDLLRLW-QPPIRLFEIGTCYRKESQGGLHLNEFTMLNITELGL-PL-----NERQQCLEEMAAFVMSVAGI--DEYQLEVTSSAVYGD--TLDVM----KGIELGSGAMGPH-ALDKKWGITT-PWIGIGFGLERLLMVRE-GAQNVQSMGRSLSYLDGVRLNI-----	0				SCM78604.1	FMJE01000002	44-11 tRNA-Pyl(cta) [143422,143493]	ggggggtggatcggatagatcacgcggactctaaattcgcgcaggcgggtgaaactcccgtactccccgcca	44-12 tRNA-Pyl(cta) [155510,155581]	ggggggtggatcggatggatcacgtggactctaaatccgcgcaggcgggtgaaactcccgtactccccgcca
Bact	S			pyrrolysine--tRNA(Pyl) ligase large subunit [Candidatus Aminicenantes bacterium]	Candidatus Aminicenantes bacterium	Abac.2198	2052149	42.34	280	NOR12198.1	MPSKNCGWTTSQMQRLRELNATESVLIRKFSDLEERNRNFFKFEQNLVRQSQRNLELMRTKRRRPRLCELEDSLIQMLVKQDFVQVITPILISKDSLAKMSIEPGHELFKQVFWVEEKKCLRPMLAPNLYFLLRELVNIWEKPVRIFEVGPCFRKDTKGRHHINEFTMLNLVELGLPLTNRKERLEELATNVMGTSGIKEFSFTSHRSEVYGETIDVLSNFEVASGAMGPHPLDSNWGISDPWVGIGFGLERLLMVRENFQNIQRAGRALVYLDGERLNI	---------------------------------------------------------------------------------------------------------------------------------------------------------------------------------------------------------------------------------------------------------------------------------------MPSKNCGWTTSQMQRLRELNATES----VL-IRKFS--DLEERNRNFFKFEQNLVRQSQRNLELMRT----KRRRPRLCELEDSLIQMLVK-QDFVQVITPILISKDSL-AKMSIEPGHE…	KNCGWTTSQMQRLRELNATES----VL-IRKFS--DLEERNRNFFKFEQNLVRQSQRNLELMRT----KRRRPRLCELEDSLIQMLVK-QDFVQVITPILISKDSL-AKMSIEPGHELFKQVFWVEE--KKCLRPMLAPNLYFLLRELVNIW-EKPVRIFEVGPCFRKDTKGRHHINEFTMLNLVELGL-PL-----TNRKERLEELATNVMGTSGI--KEFSFTSHRSEVYGE--TIDVLS----NFEVASGAMGPH-PLDSNWGISD-PWVGIGFGLERLLMVRE-NFQNIQRAGRALVYLDGERLNI-----	0				NOR12198.1	WTAW01000108
Bact	S			pyrrolysine--tRNA(Pyl) ligase large subunit [Firmicutes bacterium]	Firmicutes bacterium	Fbac.3124	1879010	43.53	279	NMD43124.1	MDITWTATQKQRLGELNADEALADLVFADTVSRETRFRELEKELAAQNRRDLVSLKEEHRRPLLLQLESSLAQWLREQGFVQVVTPLLLSRGMLNKMTITAEHPLTRQVFWVDEARCLRPMLAPNLYYLLRDLRRLWGKPVKIFEIGPCFRKESQGAYHLNEFTMLNFVELDDLEGRQDERLRERAAALMKAAGIEDYRLEKDECHVYGDTIDIIAGSGLELGSGAYGPHDLDHSWGIVDPWVGIGFGLERLALTLKGYKNIRRTGRSLSYLDGARLNI	------------------------------------------------------------------------------------------------------------------------------------------------------------------------------------------------------------------------------------------------------------------------------------------MDITWTATQKQRLGELNADEA----LA-DLVFA--DTVSRETRFRELEKELAAQNRRDLVSLKE----EHRRPLLLQLESSLAQWLRE-QGFVQVVTPLLLSRGML-NKMTITAEHP…	MDITWTATQKQRLGELNADEA----LA-DLVFA--DTVSRETRFRELEKELAAQNRRDLVSLKE----EHRRPLLLQLESSLAQWLRE-QGFVQVVTPLLLSRGML-NKMTITAEHPLTRQVFWVDE--ARCLRPMLAPNLYYLLRDLRRLW-GKPVKIFEIGPCFRKESQGAYHLNEFTMLNFVELDD-LE-----GRQDERLRERAAALMKAAGI--EDYRLEKDECHVYGD--TIDIIAGS--GLELGSGAYGPH-DLDHSWGIVD-PWVGIGFGLERLALTLK-GYKNIRRTGRSLSYLDGARLNI-----	0				NMD43124.1	JAAZPS010000240	146-2 tRNA-Pyl(cta) [4923,4994]	ggggggtggatcggcaggatcacatagactctaaatctatgcagccgggttgaactcccggactccccgcca
Bact	S			pyrrolysine--tRNA(Pyl) ligase large subunit [Sporomusa ovata]	Sporomusa ovata	Sova.8468	2378	43.27	279	WP_021168468.1	MVMVTWTDIQRKRLTELNATGAQRQMSFATVKDRNASFKKLESILISVAKLRLEQLRTEKKRPTLSLMEAKLITALNDNGFVQVTTPIILAKSLLAKMTIDEGHELFSQVFWLDDKKCLRPMLAPNLYYISKDLMRLWEKPVRIFEIGSCFRKESQGNNHLNEFTMLNLVEWGLPEETRHHRLAELANIVMQAAGIANYQLEQTSSVVYGDTLDVMHNDIELASGAMGPHFLDGKWGIASTWVGLGFGLERLAMVKEGGQNVRSMGKSLSYLDGVRLNI	-----------------------------------------------------------------------------------------------------------------------------------------------------------------------------------------------------------------------------------------------------------------------------------------MVMVTWTDIQRKRLTELNATGA----QR-QMSFA--TVKDRNASFKKLESILISVAKLRLEQLRT----EKKRPTLSLMEAKLITALND-NGFVQVTTPIILAKSLL-AKMTIDEGHE…	VMVTWTDIQRKRLTELNATGA----QR-QMSFA--TVKDRNASFKKLESILISVAKLRLEQLRT----EKKRPTLSLMEAKLITALND-NGFVQVTTPIILAKSLL-AKMTIDEGHELFSQVFWLDD--KKCLRPMLAPNLYYISKDLMRLW-EKPVRIFEIGSCFRKESQGNNHLNEFTMLNLVEWGL-PE-----ETRHHRLAELANIVMQAAGI--ANYQLEQTSSVVYGD--TLDVMHN---DIELASGAMGPH-FLDGKWGIAS-TWVGLGFGLERLAMVKE-GGQNVRSMGKSLSYLDGVRLNI-----	0				WP_021168468.1	NZ_AUIL01000001	332-12 tRNA-Pyl(cta) [153503,153574]	ggagggtggatcgtagagatcgcatggactctaaattcatgcagccgggtgcgactcccggactctccgcca
Bact	S			pyrrolysine--tRNA(Pyl) ligase large subunit [Clostridia bacterium]	Clostridia bacterium	Cbac.4592	2044939	43.21	277	NMA14592.1	MDVTWTTVQSQRLKELNAGENEQTLVFPSSNERDRAFQKMERRLVIAAKERLDNLKNIRRRPALCELESKLVEVLTKNDFVQVVTPTIISKGQLAKMSITDDHHLFSQVFWVDDKRCLRPMLAPNLYALWRELVRLWEKPIRIFEIGSCFRKESQGAHHLNEFTMLNITELGLPEEKRQSRLEEMAAMVMSAAGISEYNLEVTSSTVYGDTVDVVSSIELGSGAMGPHPLDDNWGIIDPWVGIGFGLERLLMIKEGGQNVQRLARSVTYLDGVRLNI	------------------------------------------------------------------------------------------------------------------------------------------------------------------------------------------------------------------------------------------------------------------------------------------MDVTWTTVQSQRLKELNAGEN----EQ-TLVFP--SSNERDRAFQKMERRLVIAAKERLDNLKN----IRRRPALCELESKLVEVLTK-NDFVQVVTPTIISKGQL-AKMSITDDHH…	MDVTWTTVQSQRLKELNAGEN----EQ-TLVFP--SSNERDRAFQKMERRLVIAAKERLDNLKN----IRRRPALCELESKLVEVLTK-NDFVQVVTPTIISKGQL-AKMSITDDHHLFSQVFWVDD--KRCLRPMLAPNLYALWRELVRLW-EKPIRIFEIGSCFRKESQGAHHLNEFTMLNITELGL-PE-----EKRQSRLEEMAAMVMSAAGI--SEYNLEVTSSTVYGD--TVDVV----SSIELGSGAMGPH-PLDDNWGIID-PWVGIGFGLERLLMIKE-GGQNVQRLARSVTYLDGVRLNI-----	0				NMA14592.1	JAAZKB010000266	45-1 tRNA-Pyl(cta) c[1899,1970]	ggggggtggatcgtatggatcacacggactctaaattcgtgcagccgggtggaactcccggactccccgcca
Bact	S			pyrrolysine--tRNA(Pyl) ligase large subunit [Desulfosporosinus sp. Sb-LF]	Desulfosporosinus sp. Sb-LF	Dsp.9917	2560027	40.79	277	WP_135379917.1	MEITWTQIQKQRLQELNASEAQQAMYFDYPQDRDRAFQEQERLLVVRGKDRLQDLKEIKKRPSLCVLEQQLVEALTRKGFVQVVTPTIISKGSLAKMSVSDEHPLSSQVFWLDAKRCLRPMLAPNLYTLWKDLLRLWEKPIRIFEIGTCYRKESQGALHLNEFTMLNLTELGLPEEQRQQRLEELAVLVMDTAGITDYQLESTTSVVYGDTLDVVKGIELGSSAMGPHPLDDQWGIIDPWVGIGFGLERLLLVKEGAQNVQSMGRSLTYLDGVRLNI	------------------------------------------------------------------------------------------------------------------------------------------------------------------------------------------------------------------------------------------------------------------------------------------MEITWTQIQKQRLQELNASEA----QQ-AMYFD--YPQDRDRAFQEQERLLVVRGKDRLQDLKE----IKKRPSLCVLEQQLVEALTR-KGFVQVVTPTIISKGSL-AKMSVSDEHP…	MEITWTQIQKQRLQELNASEA----QQ-AMYFD--YPQDRDRAFQEQERLLVVRGKDRLQDLKE----IKKRPSLCVLEQQLVEALTR-KGFVQVVTPTIISKGSL-AKMSVSDEHPLSSQVFWLDA--KRCLRPMLAPNLYTLWKDLLRLW-EKPIRIFEIGTCYRKESQGALHLNEFTMLNLTELGL-PE-----EQRQQRLEELAVLVMDTAGI--TDYQLESTTSVVYGD--TLDVV----KGIELGSSAMGPH-PLDDQWGIID-PWVGIGFGLERLLLVKE-GAQNVQSMGRSLTYLDGVRLNI-----	0				WP_135379917.1	NZ_SPQR01000011	46-13 tRNA-Pyl(cta) c[71872,71943]	ggggggtagatcggattgatcgcgtggactctaaatccgcgtaggcgggtgaaactcccgtactcctcgcca	46-14 tRNA-Pyl(cta) c[75043,75114]	ggggggtagatcggattgatcgcgtggactctaaattcatgtaggcgggtgaaactcccgtactcctcgcca
Bact	S			pyrrolysine--tRNA(Pyl) ligase large subunit [Sporomusa sp. KB1]	Sporomusa sp. KB1	Ssp.4848	943346	42.96	278	WP_145094848.1	MSFPWTDVQKKRLSELNSAAVYAEPYFSTEKVRDEAFKKEEVCLVKAGKQKLNTLRTEKKRPTLCEIESQLVSALTAQSFVQVTTPVIMAKSMLAKMTIDDQHALFSQVFWLDEKRCLRPMLAPNLYYISKDLVRLWEKPVRIFEIGSCFRKESQGNNHLNEFTMLNLVEWGTPEEQRHERIGELADIVMQAAGISGYRLELTSSVVYGDTIDVMQGDLELGSAAMGPHFLDGKWGMSCTWVGIGFGLERLAMVKDGGRNVRSVGKSLSYLDGVRLNI	------------------------------------------------------------------------------------------------------------------------------------------------------------------------------------------------------------------------------------------------------------------------------------------MSFPWTDVQKKRLSELNSAAV----YA-EPYFS--TEKVRDEAFKKEEVCLVKAGKQKLNTLRT----EKKRPTLCEIESQLVSALTA-QSFVQVTTPVIMAKSML-AKMTIDDQHA…	MSFPWTDVQKKRLSELNSAAV----YA-EPYFS--TEKVRDEAFKKEEVCLVKAGKQKLNTLRT----EKKRPTLCEIESQLVSALTA-QSFVQVTTPVIMAKSML-AKMTIDDQHALFSQVFWLDE--KRCLRPMLAPNLYYISKDLVRLW-EKPVRIFEIGSCFRKESQGNNHLNEFTMLNLVEWGT-PE-----EQRHERIGELADIVMQAAGI--SGYRLELTSSVVYGD--TIDVMQG---DLELGSAAMGPH-FLDGKWGMSC-TWVGIGFGLERLAMVKD-GGRNVRSVGKSLSYLDGVRLNI-----	0				WP_145094848.1	NZ_VLKC01000002	333-22 tRNA-Pyl(cta) c[244137,244208]	ggggggtggatcggattgatcgcgtggactctaaattcgcgtaggcgggtgaaactcccgtactccccgcca	333-104 tRNA-Pyl(cta) [2127389,2127460]	ggagggtggatcgaagagatcgcgcggactctaaattcgtgtagccgggtgcgactcccggactctccgcca
Bact	S			pyrrolysine--tRNA(Pyl) ligase large subunit [Sporomusa silvacetica]	Sporomusa silvacetica	Ssil.5429	55504	42.96	278	WP_094605429.1	MSFPWTDVQKKRLSELNSDAVYAEPYFSTEKVRDDAFKKEEVCLVKAGKQKLNTLRTEKRRPTLCEVESQLVSALTGQSFVQVTTPIIMAKSMLAKMTIDEQHALFSQVFWLDEKRCLRPMLAPNLYYISKDLVRLWEKPVRIFEIGSCFRKESQGNNHLNEFTMLNLVEWGTPEEQRHERIGEFADIVMRAVGISGYRLELTSSVVYGDTIDVMQGDLELGSAAMGPHFLDGKWGMSCTWVGIGFGLERLAMVKDGGRNVRSVGKSLSYLDGVRLNI	------------------------------------------------------------------------------------------------------------------------------------------------------------------------------------------------------------------------------------------------------------------------------------------MSFPWTDVQKKRLSELNSDAV----YA-EPYFS--TEKVRDDAFKKEEVCLVKAGKQKLNTLRT----EKRRPTLCEVESQLVSALTG-QSFVQVTTPIIMAKSML-AKMTIDEQHA…	MSFPWTDVQKKRLSELNSDAV----YA-EPYFS--TEKVRDDAFKKEEVCLVKAGKQKLNTLRT----EKRRPTLCEVESQLVSALTG-QSFVQVTTPIIMAKSML-AKMTIDEQHALFSQVFWLDE--KRCLRPMLAPNLYYISKDLVRLW-EKPVRIFEIGSCFRKESQGNNHLNEFTMLNLVEWGT-PE-----EQRHERIGEFADIVMRAVGI--SGYRLELTSSVVYGD--TIDVMQG---DLELGSAAMGPH-FLDGKWGMSC-TWVGIGFGLERLAMVKD-GGRNVRSVGKSLSYLDGVRLNI-----	0				WP_094605429.1	NZ_LSLK01000074	334-7 tRNA-Pyl(cta) c[226794,226865]	ggagggtggatcgaagagatcgcgcggactctaaattcgtgtagccgggtgcgactcccggactctccgcca
Bact	S			Pyrrolysyl-tRNA synthetase [uncultured Sporomusa sp.]	uncultured Sporomusa sp.	Ssp.8578	307249	41.88	277	SCM78578.1	MDITWTPIQKQRLKELNASPVCQQKCFESANERDFAFQDLERQLVAKGRQHLTEFQNNSRRPLLSKLEQRLIEALNLRGFVQVMTPTIISKGSLAKMSVDDKHPLFSQVFWLDSKRCLRPMLAPNLYTLWKDLLRLWKPPIRLFEIGTCYRKESQGGLHLNEFTMLNITELGLPLNERQHRLEEMAALVMSVAGIDEYQLEVTSSVVYGDTLDVIKDIELGSSAMGPHVLDKKWGITVPWVGIGFGLERLLMVKEEAQNVQSMGRSLSYLDGVRLNI	------------------------------------------------------------------------------------------------------------------------------------------------------------------------------------------------------------------------------------------------------------------------------------------MDITWTPIQKQRLKELNASPV----CQ-QKCFE--SANERDFAFQDLERQLVAKGRQHLTEFQN----NSRRPLLSKLEQRLIEALNL-RGFVQVMTPTIISKGSL-AKMSVDDKHP…	MDITWTPIQKQRLKELNASPV----CQ-QKCFE--SANERDFAFQDLERQLVAKGRQHLTEFQN----NSRRPLLSKLEQRLIEALNL-RGFVQVMTPTIISKGSL-AKMSVDDKHPLFSQVFWLDS--KRCLRPMLAPNLYTLWKDLLRLW-KPPIRLFEIGTCYRKESQGGLHLNEFTMLNITELGL-PL-----NERQHRLEEMAALVMSVAGI--DEYQLEVTSSVVYGD--TLDVI----KDIELGSSAMGPH-VLDKKWGITV-PWVGIGFGLERLLMVKE-EAQNVQSMGRSLSYLDGVRLNI-----	0				SCM78578.1	FMJE01000002	47-11 tRNA-Pyl(cta) [143422,143493]	ggggggtggatcggatagatcacgcggactctaaattcgcgcaggcgggtgaaactcccgtactccccgcca	47-12 tRNA-Pyl(cta) [155510,155581]	ggggggtggatcggatggatcacgtggactctaaatccgcgcaggcgggtgaaactcccgtactccccgcca
Bact	S			TPA: pyrrolysine--tRNA(Pyl) ligase large subunit [Clostridia bacterium]	Clostridia bacterium	Cbac.2504	2044939	44.05	253	HHT62504.1	MLFQDIQERNRTFQELEQQLVKKGKMKLNELKEIKRRPALAELESKLVDVLTEKGFVQVVTPIILAKGLLAKMSIDDNHPLYAQVFWIDEKKCLRPMLAPNLYSLWRELIRLWEKPIKIFEVGSCFRKESQGQHHLNEFTMLNVTELGLPLEKRKEWLEEMTELIMKTAGISDYSVITESSVVYGETYDVVSGIELGSGAFGPHPLDQNWGIIDPWVGIGFGLERLLMVREGGQNIHRMAKSITYLDGVRLNI	-----------------------------------------------------------------------------------------------------------------------------------------------------------------------------------------------------------------------------------------------------------------------------------------------------------------------MLFQ--DIQERNRTFQELEQQLVKKGKMKLNELKE----IKRRPALAELESKLVDVLTE-KGFVQVVTPIILAKGLL-AKMSIDDNHP…	-----------------------------MLFQ--DIQERNRTFQELEQQLVKKGKMKLNELKE----IKRRPALAELESKLVDVLTE-KGFVQVVTPIILAKGLL-AKMSIDDNHPLYAQVFWIDE--KKCLRPMLAPNLYSLWRELIRLW-EKPIKIFEVGSCFRKESQGQHHLNEFTMLNVTELGL-PL-----EKRKEWLEEMTELIMKTAGI--SDYSVITESSVVYGE--TYDVV----SGIELGSGAFGPH-PLDQNWGIID-PWVGIGFGLERLLMVRE-GGQNIHRMAKSITYLDGVRLNI-----	0				HHT62504.1	DUPU01000041	48-1 tRNA-Pyl(cta) c[5249,5320]	ggggggtggatcggatagatcgcgcggactctaaattcgtgtagccgggtgtaactcccggactccccgcca
Bact	S			pyrrolysine--tRNA(Pyl) ligase large subunit [Sporomusa sp. GT1]	Sporomusa sp. GT1	Ssp.8863	1534747	41.16	277	WP_188398863.1	MDITWTPIQKQRLKELNASPVCQEKRFASASERDFSFQDLERQLVARGRQHLTEFQNNSKRPLLSKLEQRLIEALNLRGFVQVMTPTIISKGSLAKMSVDDQHPLFSQVFWLDAKRCLRPMLAPNLYTLWKDLLRLWKPPIRLFEIGTCYRKESQGGLHLNEFTMLNITELGLPLNERQQRLEEMAALVMSVAGIDEYQLEVTSSVVYGDTLDVIKGIELGSSAMGPHVLDKKWGITVPWVGIGFGLERLLMVKEEAQNVQSMGRSLSYLDGVRLNI	------------------------------------------------------------------------------------------------------------------------------------------------------------------------------------------------------------------------------------------------------------------------------------------MDITWTPIQKQRLKELNASPV----CQ-EKRFA--SASERDFSFQDLERQLVARGRQHLTEFQN----NSKRPLLSKLEQRLIEALNL-RGFVQVMTPTIISKGSL-AKMSVDDQHP…	MDITWTPIQKQRLKELNASPV----CQ-EKRFA--SASERDFSFQDLERQLVARGRQHLTEFQN----NSKRPLLSKLEQRLIEALNL-RGFVQVMTPTIISKGSL-AKMSVDDQHPLFSQVFWLDA--KRCLRPMLAPNLYTLWKDLLRLW-KPPIRLFEIGTCYRKESQGGLHLNEFTMLNITELGL-PL-----NERQQRLEEMAALVMSVAGI--DEYQLEVTSSVVYGD--TLDVI----KGIELGSSAMGPH-VLDKKWGITV-PWVGIGFGLERLLMVKE-EAQNVQSMGRSLSYLDGVRLNI-----	0				WP_188398863.1	NZ_BMBX01000008	49-9 tRNA-Pyl(cta) c[125992,126063]	ggggggtggatcggatggatcacgtggactctaaatccgcgcaggcgggtgaaactcccgtactccccgcca	49-10 tRNA-Pyl(cta) c[138124,138195]	ggggggtggatcggatagatcacgcggactctaaattcgcgcaggcgggtgaaactcccgtactccccgcca
Bact	S			pyrolysyl-tRNA synthetase [Firmicutes bacterium]	Firmicutes bacterium	Fbac.4365	1879010	43.12	277	MBP2664365.1	MVTWTDIQRKRLTELNATEVQRQMSFVTVKDRNESFKKLESILISVAKLRLEQLRTEKKRSTLSLLETKLVTALTDNGFVQVTTPIILAKSLLAKMTIDEEHELFSQVFWLDDKKCLRPMLAPNLYYISKDLMRLWEKPVRIFEIGSCFRKESQGNNHLNEFTMLNLVEWGLPEETRHQRLAELANIVMQAAGIANYQLEPTTSVVYGDTLDVMHNDIELASGAMGPHFLDGKWGIASTWVGLGFGLERLAMVKEGGQNVRSMGKSLSYLDGVRLNI	-------------------------------------------------------------------------------------------------------------------------------------------------------------------------------------------------------------------------------------------------------------------------------------------MVTWTDIQRKRLTELNATEV----QR-QMSFV--TVKDRNESFKKLESILISVAKLRLEQLRT----EKKRSTLSLLETKLVTALTD-NGFVQVTTPIILAKSLL-AKMTIDEEHE…	-MVTWTDIQRKRLTELNATEV----QR-QMSFV--TVKDRNESFKKLESILISVAKLRLEQLRT----EKKRSTLSLLETKLVTALTD-NGFVQVTTPIILAKSLL-AKMTIDEEHELFSQVFWLDD--KKCLRPMLAPNLYYISKDLMRLW-EKPVRIFEIGSCFRKESQGNNHLNEFTMLNLVEWGL-PE-----ETRHQRLAELANIVMQAAGI--ANYQLEPTTSVVYGD--TLDVMHN---DIELASGAMGPH-FLDGKWGIAS-TWVGLGFGLERLAMVKE-GGQNVRSMGKSLSYLDGVRLNI-----	0				MBP2664365.1	JAGGAA010000248
Bact	S			pyrrolysine--tRNA(Pyl) ligase large subunit [Sporomusa sp. GT1]	Sporomusa sp. GT1	Ssp.8855	1534747	41.16	277	WP_188398855.1	MDITWTPIQKQRLKELNISSILQERRFESASERDFAFQDLERQLVTKGRRHLAQFQKFIKRPLLSRLEQQLTEALNLRGFVQVITPTIIAKGSLAKMSIDDKHPLFSQVFWLDAKRCLRPLLAPNLYTLWKDLLRLWQPPIRLFEIGTCYRKESQGGLHLNEFTMLNITELGLPLNERQQRLEEMAALVMSVAGIDEYQLEVTSSVVYGDTLDVMKGIELGSGAMGPHVLDKKWGITAPWIGIGFGLERLLMVREGAQNVQSMGRSLSYLDGVRLNI	------------------------------------------------------------------------------------------------------------------------------------------------------------------------------------------------------------------------------------------------------------------------------------------MDITWTPIQKQRLKELNISSI----LQ-ERRFE--SASERDFAFQDLERQLVTKGRRHLAQFQK----FIKRPLLSRLEQQLTEALNL-RGFVQVITPTIIAKGSL-AKMSIDDKHP…	MDITWTPIQKQRLKELNISSI----LQ-ERRFE--SASERDFAFQDLERQLVTKGRRHLAQFQK----FIKRPLLSRLEQQLTEALNL-RGFVQVITPTIIAKGSL-AKMSIDDKHPLFSQVFWLDA--KRCLRPLLAPNLYTLWKDLLRLW-QPPIRLFEIGTCYRKESQGGLHLNEFTMLNITELGL-PL-----NERQQRLEEMAALVMSVAGI--DEYQLEVTSSVVYGD--TLDVM----KGIELGSGAMGPH-VLDKKWGITA-PWIGIGFGLERLLMVRE-GAQNVQSMGRSLSYLDGVRLNI-----	0				WP_188398855.1	NZ_BMBX01000008	50-9 tRNA-Pyl(cta) c[125992,126063]	ggggggtggatcggatggatcacgtggactctaaatccgcgcaggcgggtgaaactcccgtactccccgcca	50-10 tRNA-Pyl(cta) c[138124,138195]	ggggggtggatcggatagatcacgcggactctaaattcgcgcaggcgggtgaaactcccgtactccccgcca
Bact	S			pyrrolysine--tRNA(Pyl) ligase large subunit [Sporomusa sphaeroides]	Sporomusa sphaeroides	Ssph.7443	47679	41.16	277	WP_075757443.1	MDITWTPIQKQRLKELNASPVCQEKRFASANERDFSFQDLERQLVAKGRQHLTEFQNNSKRPLLSKLEQRLIEALNLRGFVQVMTPTIISKGSLAKMSVDDQHPLFSQVFWLDSKRCLRPMLAPNLYTLWKDLLRLWKPPIRLFEIGTCYRKESQGGLHLNEFTMLNITELGLPLNERQQRLEEMAALVMSVAGIDEYQLEVTSSVVYGDTLDVIKGIELGSSAMGPHVLDKKWGITVPWVGIGFGLERLLMVKEEAQNVQSMGRSLSYLDGVRLNI	------------------------------------------------------------------------------------------------------------------------------------------------------------------------------------------------------------------------------------------------------------------------------------------MDITWTPIQKQRLKELNASPV----CQ-EKRFA--SANERDFSFQDLERQLVAKGRQHLTEFQN----NSKRPLLSKLEQRLIEALNL-RGFVQVMTPTIISKGSL-AKMSVDDQHP…	MDITWTPIQKQRLKELNASPV----CQ-EKRFA--SANERDFSFQDLERQLVAKGRQHLTEFQN----NSKRPLLSKLEQRLIEALNL-RGFVQVMTPTIISKGSL-AKMSVDDQHPLFSQVFWLDS--KRCLRPMLAPNLYTLWKDLLRLW-KPPIRLFEIGTCYRKESQGGLHLNEFTMLNITELGL-PL-----NERQQRLEEMAALVMSVAGI--DEYQLEVTSSVVYGD--TLDVI----KGIELGSSAMGPH-VLDKKWGITV-PWVGIGFGLERLLMVKE-EAQNVQSMGRSLSYLDGVRLNI-----	0				WP_075757443.1	NZ_LSLJ01000005	51-15 tRNA-Pyl(cta) [218633,218704]	ggggggtggatcggatagatcacgcggactctaaattcgcgcaggcgggtgaaactcccgtactccccgcca	51-16 tRNA-Pyl(cta) [230763,230834]	ggggggtggatcggatggatcacgtggactctaaattcgcgcaggcgggtgaaactcccgtactccccgcca
Bact	S			pyrrolysine--tRNA(Pyl) ligase large subunit [Sporomusa acidovorans]	Sporomusa acidovorans	Saci.7115	112900	42.24	278	WP_093797115.1	MAVTWTEIQRKRLMELNATETQRQMTFATAKERDEDFKRQESILIGAAKLRLEHLRSEKKRPSLSLLASKLVTALNNNGFVQVTTPIILAKSLLAKMTIDEEHELFSQVFWLDDKKCLRPMLAPNLYYISKDLMRLWEKPVRIFEIGSCFRKESQGNNHLNEFTMLNLVEWGLPEETRHERLAELAAIVMQAAAIDGYRIEQTSSVVYGDTLDVMAGDIELGSGAMGPHFLDGKWGIVSTWVGIGFGLERLVMVKEGGQNVRSTGKSLSYLDGVRLNI	------------------------------------------------------------------------------------------------------------------------------------------------------------------------------------------------------------------------------------------------------------------------------------------MAVTWTEIQRKRLMELNATET----QR-QMTFA--TAKERDEDFKRQESILIGAAKLRLEHLRS----EKKRPSLSLLASKLVTALNN-NGFVQVTTPIILAKSLL-AKMTIDEEHE…	MAVTWTEIQRKRLMELNATET----QR-QMTFA--TAKERDEDFKRQESILIGAAKLRLEHLRS----EKKRPSLSLLASKLVTALNN-NGFVQVTTPIILAKSLL-AKMTIDEEHELFSQVFWLDD--KKCLRPMLAPNLYYISKDLMRLW-EKPVRIFEIGSCFRKESQGNNHLNEFTMLNLVEWGL-PE-----ETRHERLAELAAIVMQAAAI--DGYRIEQTSSVVYGD--TLDVMAG---DIELGSGAMGPH-FLDGKWGIVS-TWVGIGFGLERLVMVKE-GGQNVRSTGKSLSYLDGVRLNI-----	0				WP_093797115.1	NZ_LSLL01000016	336-1 tRNA-Pyl(cta) [7924,7995]	ggagggtggatcgtagagatcgcatggactctaaattcatgcagccgggtgcgactcccggactctccgcca
Bact	S			pyrrolysine--tRNA(Pyl) ligase large subunit [Thermacetogenium phaeum]	Thermacetogenium phaeum	Tpha.1510	85874	41.22	279	WP_015051510.1	MSITWTETQKQRLSELDAGEDNIKGRFFDSLQERDRAFQVLERELAARNREALQVLRNTTRRPLLSLVESRLVERLTKEGFVQVVTPILLSRGMLGKMTITPDHPLFRQVFWVDGDKCLRPMLAPNLYHLLRDLLRLWGKPVRIFEVGPCFRKESEGMRHLNEFTMLNLVELDDLEGRQEERLRQLAAIAMEAAGIRDYRLERNNCHVYGDTVDIVAGDLELGSGSWGPHKLDEQWGITDPWVGIGIGLERLVVALRGHGNIRRAGRSLSYLDGARLNI	------------------------------------------------------------------------------------------------------------------------------------------------------------------------------------------------------------------------------------------------------------------------------------------MSITWTETQKQRLSELDAGED----NIKGRFFD--SLQERDRAFQVLERELAARNREALQVLRN----TTRRPLLSLVESRLVERLTK-EGFVQVVTPILLSRGML-GKMTITPDHP…	MSITWTETQKQRLSELDAGED----NIKGRFFD--SLQERDRAFQVLERELAARNREALQVLRN----TTRRPLLSLVESRLVERLTK-EGFVQVVTPILLSRGML-GKMTITPDHPLFRQVFWVDG--DKCLRPMLAPNLYHLLRDLLRLW-GKPVRIFEVGPCFRKESEGMRHLNEFTMLNLVELDD-LE-----GRQEERLRQLAAIAMEAAGI--RDYRLERNNCHVYGD--TVDIVAG---DLELGSGSWGPH-KLDEQWGITD-PWVGIGIGLERLVVALR-GHGNIRRAGRSLSYLDGARLNI-----	0				WP_015051510.1	NZ_KI912609	147-268 tRNA-Pyl(cta) [2310332,2310428] VERY LIKELY PSEUDOGENE	cctgcggggtgtcaagcgatgaaccgccgcgaactctaccggccgctggtggaaagaactctcgtcaactaccaggtgcagtacctggcccgcaggt	147-311 tRNA-Pyl(cta) c[2522897,2522968]	ggggggtggatcggaaggatcgcatagactctaaatctatgtagccgggtgcgactcccggactccccgcca
Bact	S			Pyrrolysyl-tRNA ligase PylS [Thermacetogenium phaeum]	Thermacetogenium phaeum	Tpha.5737	85874	41.22	279	KUK35737.1	MSITWTETQKQRLSELDAGEDNIKGRFFDSPQERDRAFQVLERELAARNREALQVLRNTTRRPLLSLVESRLVERLTKEGFVQVVTPILLSRGMLGKMTITPDHPLFRQVFWVDGDKCLRPMLAPNLYHLLRDLLRLWGKPVRIFEVGPCFRKESEGMRHLNEFTMLNLVELDNLEGWQEERLRQLAAVAMEAAGIKDYRLERNNCHVYGDTVDIVVGDLELGSGSWGPHKLDEQWGITDPWVGIGIGLERLVVALRGHGNIRRAGRSLSYLDGARLNI	------------------------------------------------------------------------------------------------------------------------------------------------------------------------------------------------------------------------------------------------------------------------------------------MSITWTETQKQRLSELDAGED----NIKGRFFD--SPQERDRAFQVLERELAARNREALQVLRN----TTRRPLLSLVESRLVERLTK-EGFVQVVTPILLSRGML-GKMTITPDHP…	MSITWTETQKQRLSELDAGED----NIKGRFFD--SPQERDRAFQVLERELAARNREALQVLRN----TTRRPLLSLVESRLVERLTK-EGFVQVVTPILLSRGML-GKMTITPDHPLFRQVFWVDG--DKCLRPMLAPNLYHLLRDLLRLW-GKPVRIFEVGPCFRKESEGMRHLNEFTMLNLVELDN-LE-----GWQEERLRQLAAVAMEAAGI--KDYRLERNNCHVYGD--TVDIVVG---DLELGSGSWGPH-KLDEQWGITD-PWVGIGIGLERLVVALR-GHGNIRRAGRSLSYLDGARLNI-----	0				KUK35737.1	LGFO01000274
Bact	S			pyrrolysine--tRNA(Pyl) ligase large subunit [Desulfitobacterium sp. PLL0]	Desulfitobacterium sp. PLL0	Dsp.3094	2816476	42.6	278	WP_206813094.1	MSMTWTVTQRQKLIELNGDIALLDQEFDGTTERDKTFQKIERELVQKNKRHLLELKNSGFRPLVCRLESKMVQRLNEAGFVQVTTPIMLAKGMLEKMTITRDHPLSKQVFWVDDNKCLRPMLAPNLYYLLRDLDRLWGKPVRIFEVGPCFRKESQGANHLNEFTMLNLVELGTPEGEQTARLRELAAMMMEAIGLKDYQLEIDESEVYGTTIDVVAGDLELGSGAFGPHKLDPAWGIIDPWVGIGFGVERLAMALEGHRNIRRVGRSLSYLDGSRLNI	------------------------------------------------------------------------------------------------------------------------------------------------------------------------------------------------------------------------------------------------------------------------------------------MSMTWTVTQRQKLIELNGDIA----LL-DQEFD--GTTERDKTFQKIERELVQKNKRHLLELKN----SGFRPLVCRLESKMVQRLNE-AGFVQVTTPIMLAKGML-EKMTITRDHP…	MSMTWTVTQRQKLIELNGDIA----LL-DQEFD--GTTERDKTFQKIERELVQKNKRHLLELKN----SGFRPLVCRLESKMVQRLNE-AGFVQVTTPIMLAKGML-EKMTITRDHPLSKQVFWVDD--NKCLRPMLAPNLYYLLRDLDRLW-GKPVRIFEVGPCFRKESQGANHLNEFTMLNLVELGT-PE-----GEQTARLRELAAMMMEAIGL--KDYQLEIDESEVYGT--TIDVVAG---DLELGSGAFGPH-KLDPAWGIID-PWVGIGFGVERLAMALE-GHRNIRRVGRSLSYLDGSRLNI-----	0				WP_206813094.1	NZ_JAFLRH010000044	149-3 tRNA-Pyl(cta) [100672,100743]	ggggggtggatcggcaagatcacatagactctaaatctatgcagccgggtgtgactcccggactccccgcca
Bact	S			pyrrolysyl-tRNA synthetase, C-terminal region [Candidatus Aminicenantes bacterium]	Candidatus Aminicenantes bacterium	Abac.6859	2052149	39.64	284	MBP1766859.1	MTNMIGWTPSQKQRLRELNALPKFQERLFSSERERDKAFPAVEQPLCMKSLRRLQKIRESRSRPKICRLESRLVGALIRSGFVQVVTPMIIARGSLEKMSIGQDHELAKQVFWLDENRCLRPMLAPNLYYLLRELGSVWEKPIRIFEVGPCFRRDSAGRHHLNEFTMLNLVELGLPDETKSRRFEELAALVMKAAGIGRYEFVRHPSEVYGETIDIHSAIELASGVVGPHPLDERWGITDSWVGLGLGLERLVMVREKYQNIQRAGRALVYLDGTRLNIYNRRP	----------------------------------------------------------------------------------------------------------------------------------------------------------------------------------------------------------------------------------------------------------------------------------------MTNMIGWTPSQKQRLRELNALPK----FQ-ERLFS--SERERDKAFPAVEQPLCMKSLRRLQKIRE----SRSRPKICRLESRLVGALIR-SGFVQVVTPMIIARGSL-EKMSIGQDHE…	NMIGWTPSQKQRLRELNALPK----FQ-ERLFS--SERERDKAFPAVEQPLCMKSLRRLQKIRE----SRSRPKICRLESRLVGALIR-SGFVQVVTPMIIARGSL-EKMSIGQDHELAKQVFWLDE--NRCLRPMLAPNLYYLLRELGSVW-EKPIRIFEVGPCFRRDSAGRHHLNEFTMLNLVELGL-PD-----ETKSRRFEELAALVMKAAGI--GRYEFVRHPSEVYGE--TIDIHS----AIELASGVVGPH-PLDERWGITD-SWVGLGLGLERLVMVRE-KYQNIQRAGRALVYLDGTRLNIYNRRP	0				MBP1766859.1	JAFJUQ010000087
Bact	S			pyrrolysine--tRNA(Pyl) ligase large subunit [Desulfosporosinus sp. BG]	Desulfosporosinus sp. BG	Dsp.5211	1633135	41.52	278	WP_068965211.1	MAFFWTTAQEKRLGELNAAESQRSMSFSALVDREAAFKKVEQQLINEGKQQLNKLRNETKRPAICLLEARLVEALTGMGFVQVATPVILAKKSLEKMTITDTHALFSQVFWIEENKCLRPMLAPNLYYILKDLLRLWEKPVRIFEIGSCFRKDSQGNNHLNEFTMLNLVEWGLPEEQRQERIAELAHAVLEASGITEYHLEQTDSVVYGDTIDVMQGEIELGSGALGPHFLDGQWGVVGPWVGIGFGLERLLMVRDGAHNVSSRGKSLTYLDGVRLNI	------------------------------------------------------------------------------------------------------------------------------------------------------------------------------------------------------------------------------------------------------------------------------------------MAFFWTTAQEKRLGELNAAES----QR-SMSFS--ALVDREAAFKKVEQQLINEGKQQLNKLRN----ETKRPAICLLEARLVEALTG-MGFVQVATPVILAKKSL-EKMTITDTHA…	MAFFWTTAQEKRLGELNAAES----QR-SMSFS--ALVDREAAFKKVEQQLINEGKQQLNKLRN----ETKRPAICLLEARLVEALTG-MGFVQVATPVILAKKSL-EKMTITDTHALFSQVFWIEE--NKCLRPMLAPNLYYILKDLLRLW-EKPVRIFEIGSCFRKDSQGNNHLNEFTMLNLVEWGL-PE-----EQRQERIAELAHAVLEASGI--TEYHLEQTDSVVYGD--TIDVMQG---EIELGSGALGPH-FLDGQWGVVG-PWVGIGFGLERLLMVRD-GAHNVSSRGKSLTYLDGVRLNI-----	0				WP_068965211.1	NZ_MASS01000043
Bact	S			pyrrolysine--tRNA(Pyl) ligase large subunit [Desulfofarcimen acetoxidans]	Desulfofarcimen acetoxidans	Dace.3443	58138	41.73	278	WP_012813443.1	MSFLWTVSQQKRLSELNASEEEKNMSFSSTSDREAAYKRVEMRLINESKQRLNKLRHETKRPAICALENRLAAALRGAGFVQVATPVILSKKLLGKMTITDEHALFSQVFWIEENKCLRPMLAPNLYYILKDLLRLWEKPVRIFEIGSCFRKESQGSNHLNEFTMLNLVEWGLPEEQRQKRISELAKLVMDETGIDEYHLEHAESVVYGETVDVMHRDIELGSGALGPHFLDGRWGVVGPWVGIGFGLERLLMVEQGGQNVRSMGKSLTYLDGVRLNI	------------------------------------------------------------------------------------------------------------------------------------------------------------------------------------------------------------------------------------------------------------------------------------------MSFLWTVSQQKRLSELNASEE----EK-NMSFS--STSDREAAYKRVEMRLINESKQRLNKLRH----ETKRPAICALENRLAAALRG-AGFVQVATPVILSKKLL-GKMTITDEHA…	MSFLWTVSQQKRLSELNASEE----EK-NMSFS--STSDREAAYKRVEMRLINESKQRLNKLRH----ETKRPAICALENRLAAALRG-AGFVQVATPVILSKKLL-GKMTITDEHALFSQVFWIEE--NKCLRPMLAPNLYYILKDLLRLW-EKPVRIFEIGSCFRKESQGSNHLNEFTMLNLVEWGL-PE-----EQRQKRISELAKLVMDETGI--DEYHLEHAESVVYGE--TVDVMHR---DIELGSGALGPH-FLDGRWGVVG-PWVGIGFGLERLLMVEQ-GGQNVRSMGKSLTYLDGVRLNI-----	0				WP_012813443.1	NC_013216	338-5 tRNA-Pyl(cta) [27434,27505]	ggagagtggctcgtaaggagcgcatgaactctaaactcatgcagccgggtgtaactcccggactcttcgcca
Bact	S			pyrrolysine--tRNA(Pyl) ligase large subunit [Chloroflexi bacterium]	Chloroflexi bacterium	Cbac.3905	2026724	39.71	277	RLC63905.1	MNINFSRVQKQRLRELDAPLNLQEKSFSSIQERDAAFRNTEQLLIRQSKQHLLETWNIHRRPALCALESKLTNVLIKNGFVQVATPIILAKGLLAKMSITPEQPLFKQVFWISEDKCLRPMLAPNLYYLIGKFVHLFEKPIRVFEIGPCFRKDSKGGHHLNEFTMLNLVELGSPDENRRQKLEDLAAIVMDAAEIQDYRLIPAHSDVYGKTIDIVAGLEVGSGVIGPNALDAKWGWVDPWVGIGFGLERLIMVGKGYQNIQRIGRALMYFDSVRLNI	------------------------------------------------------------------------------------------------------------------------------------------------------------------------------------------------------------------------------------------------------------------------------------------MNINFSRVQKQRLRELDAPLN----LQ-EKSFS--SIQERDAAFRNTEQLLIRQSKQHLLETWN----IHRRPALCALESKLTNVLIK-NGFVQVATPIILAKGLL-AKMSITPEQP…	MNINFSRVQKQRLRELDAPLN----LQ-EKSFS--SIQERDAAFRNTEQLLIRQSKQHLLETWN----IHRRPALCALESKLTNVLIK-NGFVQVATPIILAKGLL-AKMSITPEQPLFKQVFWISE--DKCLRPMLAPNLYYLIGKFVHLF-EKPIRVFEIGPCFRKDSKGGHHLNEFTMLNLVELGS-PD-----ENRRQKLEDLAAIVMDAAEI--QDYRLIPAHSDVYGK--TIDIVA----GLEVGSGVIGPN-ALDAKWGWVD-PWVGIGFGLERLIMVGK-GYQNIQRIGRALMYFDSVRLNI-----	0				RLC63905.1	QMNU01000078
Bact	S			hypothetical protein [Methylomusa anaerophila]	Methylomusa anaerophila	Mana.3968	1930071	42.24	278	WP_197723968.1	MSFSWTDVQKKRLAELNFVMAEAAPVFATEQARDQAFKQAEVGLVRAGKEKLAALLTEKKRPALCEMETRLAAALTAQGFVQVTTPVILAKGMLAKMTIDDRHALFSQVFWLDDKKCLRPMLAPNLYYILKDLVRLWPLPVRIFEIGSCFRKESQGNHHLNEFTMLNLVEWGLPAEARQDRIAELAAVVMAAAGIDGYRLELTSSVVYGDTVDVLKGDLELASGAMGPHFLDGNWGMSGAWVGLGFGLERLAMLRSGGQNVRSVSKSISYLDGVRLNI	------------------------------------------------------------------------------------------------------------------------------------------------------------------------------------------------------------------------------------------------------------------------------------------MSFSWTDVQKKRLAELNFVMA----EA-APVFA--TEQARDQAFKQAEVGLVRAGKEKLAALLT----EKKRPALCEMETRLAAALTA-QGFVQVTTPVILAKGML-AKMTIDDRHA…	MSFSWTDVQKKRLAELNFVMA----EA-APVFA--TEQARDQAFKQAEVGLVRAGKEKLAALLT----EKKRPALCEMETRLAAALTA-QGFVQVTTPVILAKGML-AKMTIDDRHALFSQVFWLDD--KKCLRPMLAPNLYYILKDLVRLW-PLPVRIFEIGSCFRKESQGNHHLNEFTMLNLVEWGL-PA-----EARQDRIAELAAVVMAAAGI--DGYRLELTSSVVYGD--TVDVLKG---DLELASGAMGPH-FLDGNWGMSG-AWVGLGFGLERLAMLRS-GGQNVRSVSKSISYLDGVRLNI-----	0				WP_197723968.1	NZ_AP018449	339-148 tRNA-Pyl(cta) [2151947,2152018]	ggagggtggatcgaagagatcgcacggactctaaattcgtgtagccgggtgcgactcccggactctccgcca
Bact	S			pyrrolysine--tRNA(Pyl) ligase large subunit [Pseudobacteroides cellulosolvens]	Pseudobacteroides cellulosolvens	Pcel.9018	35825	41.37	278	WP_036939018.1	MSILWSESQKKRLGELGAKNEQMIIEFDTLKERDSEFKKIEKVLAREGRSRLEEYRKMTKRPPICELETKLINALNNIGFVQVTTPVLLSKGLLEKMTIDDNHTLFSQVFWVDGGKCLRPMLAPNLYYILKDLVRIWEMPVRIFEIGSCFRKESQGSEHLSEFTMLNLVEWGTADEDREKRIEELAKVVMKTVGIEGYHLERTSSVVYGDTVDVMLCDTELGSSAMGPHFLDEKWGMTGPWIGIGFGLERLLMAKEGGRNIHSMGKSITYLNGVRLNI	------------------------------------------------------------------------------------------------------------------------------------------------------------------------------------------------------------------------------------------------------------------------------------------MSILWSESQKKRLGELGAKNE----QM-IIEFD--TLKERDSEFKKIEKVLAREGRSRLEEYRK----MTKRPPICELETKLINALNN-IGFVQVTTPVLLSKGLL-EKMTIDDNHT…	MSILWSESQKKRLGELGAKNE----QM-IIEFD--TLKERDSEFKKIEKVLAREGRSRLEEYRK----MTKRPPICELETKLINALNN-IGFVQVTTPVLLSKGLL-EKMTIDDNHTLFSQVFWVDG--GKCLRPMLAPNLYYILKDLVRIW-EMPVRIFEIGSCFRKESQGSEHLSEFTMLNLVEWGT-AD-----EDREKRIEELAKVVMKTVGI--EGYHLERTSSVVYGD--TVDVMLC---DTELGSSAMGPH-FLDEKWGMTG-PWIGIGFGLERLLMAKE-GGRNIHSMGKSITYLNGVRLNI-----	0				WP_036939018.1	NZ_LGTC01000001	340-136 tRNA-Pyl(cta) c[3838108,3838179]	ggagggtggatcgcaaggatcacatggactctaaatccgtgcagccgggtgtaactcccggactctccgcca
Bact	S			pyrrolysine--tRNA(Pyl) ligase large subunit [Candidatus Aminicenantes bacterium]	Candidatus Aminicenantes bacterium	Abac.1782	2052149	40.73	279	MBN1221782.1	MNEKLSWTVTQSQRLRELNAPQHMHDHLFSSEKERNESFLELERTYVRKSRQQLRKLRDERRRPKLCALEDTLAQALIKIGFVQVVTPILISKSSLDKMSIRPGHKLSKQVFWLGGKKCLRPMLAPNLYHLLQELVKIWEKPVRIFEVGPCFRKDSGGRYHVNEFTMLNLVELGLPQGKGRTRLEELVSVIMDASGIKDYKSVPHKSEVYGTTIDFVSEFELASGVVGPHALDSRWGINDPWVGVGFGLERLLMVREHYRNVQRAGRTLIYLDGERLNV	----------------------------------------------------------------------------------------------------------------------------------------------------------------------------------------------------------------------------------------------------------------------------------------MNEKLSWTVTQSQRLRELNAPQH----MH-DHLFS--SEKERNESFLELERTYVRKSRQQLRKLRD----ERRRPKLCALEDTLAQALIK-IGFVQVVTPILISKSSL-DKMSIRPGHK…	EKLSWTVTQSQRLRELNAPQH----MH-DHLFS--SEKERNESFLELERTYVRKSRQQLRKLRD----ERRRPKLCALEDTLAQALIK-IGFVQVVTPILISKSSL-DKMSIRPGHKLSKQVFWLGG--KKCLRPMLAPNLYHLLQELVKIW-EKPVRIFEVGPCFRKDSGGRYHVNEFTMLNLVELGL-PQ-----GKGRTRLEELVSVIMDASGI--KDYKSVPHKSEVYGT--TIDFVS----EFELASGVVGPH-ALDSRWGIND-PWVGVGFGLERLLMVRE-HYRNVQRAGRTLIYLDGERLNV-----	0				MBN1221782.1	JAFGNQ010000025	4-1 tRNA-Pyl(cta) c[1137,1208]	ggggggcagatcggaaggatcgcatagaccctaaatctatgcagccgggtgcaactcccgggctccccgcca
Bact	S			pyrrolysine--tRNA(Pyl) ligase large subunit [Desulfallas gibsoniae]	Desulfallas gibsoniae	Dgib.4409	102134	40.86	277	WP_006524409.1	MINWSISQKQKLIELNGKSELLDLRFQDKQKRDQTFQKIEKELVKKNKDHLLELKEVIHRPLLSSLEIQLSNLLCKTGFVQVNTPIILPKAMLHKMTITPEHPLYKQVFWVDNNKCLRPMLAPNLYHYLKILDRLWSKPVRIFEIGPCFRKESQGAQHLNEFTMLNLVELGVDKGKQTERLKELGSLVMEEIGVKNYEFVETESEIYGITVDVVFDDLELGSGAFGPLKMDEQWGIFEPWVGIGFGLERLAMTLQGHRNIRRVGRGLTYLDGSLLNI	-------------------------------------------------------------------------------------------------------------------------------------------------------------------------------------------------------------------------------------------------------------------------------------------MINWSISQKQKLIELNGKSE----LL-DLRFQ--DKQKRDQTFQKIEKELVKKNKDHLLELKE----VIHRPLLSSLEIQLSNLLCK-TGFVQVNTPIILPKAML-HKMTITPEHP…	-MINWSISQKQKLIELNGKSE----LL-DLRFQ--DKQKRDQTFQKIEKELVKKNKDHLLELKE----VIHRPLLSSLEIQLSNLLCK-TGFVQVNTPIILPKAML-HKMTITPEHPLYKQVFWVDN--NKCLRPMLAPNLYHYLKILDRLW-SKPVRIFEIGPCFRKESQGAQHLNEFTMLNLVELGV-DK-----GKQTERLKELGSLVMEEIGV--KNYEFVETESEIYGI--TVDVVFD---DLELGSGAFGPL-KMDEQWGIFE-PWVGIGFGLERLAMTLQ-GHRNIRRVGRGLTYLDGSLLNI-----	0				WP_006524409.1	NC_021184	150-257 tRNA-Pyl(cta) c[3973626,3973697]	ggggggttgatcggaaggatcacatagactctaaatctatgcagccgggtgtaactcccggactccccgcca
Bact	S			pyrrolysine--tRNA(Pyl) ligase large subunit [Anaerovorax sp. IOR16]	Anaerovorax sp. IOR16	Asp.0741	2773458	42.14	280	WP_206460741.1	MTETLTVTQKHRLTELNASQEDLDMTFENTGQRDAFYKEKEKFYVKINRDKILDCIHRKHKPLLIEVQNKLAQWLCEEEGFTQVATPLMITESMLSKMTITKEHPLTNQVFWLDQKRCLRPMLAPNLYEMMRDIQKVAKEPVRIFEVGSCFRKESQGAQHLNEFTMLNFVELAGVKEGEQMDRLKDLAIRAMKTLGIEDYELVIEKSEVYGETLDIMVGDVELASGAYGPHFLDSKWGIFDTWVGIGFGIERIAMLMGNYQNIKRVGRGLAYLDGARLNV	------------------------------------------------------------------------------------------------------------------------------------------------------------------------------------------------------------------------------------------------------------------------------------------MTETLTVTQKHRLTELNASQE----DL-DMTFE--NTGQRDAFYKEKEKFYVKINRDKILDCIH----RKHKPLLIEVQNKLAQWLCEEEGFTQVATPLMITESML-SKMTITKEHP…	MTETLTVTQKHRLTELNASQE----DL-DMTFE--NTGQRDAFYKEKEKFYVKINRDKILDCIH----RKHKPLLIEVQNKLAQWLCEEEGFTQVATPLMITESML-SKMTITKEHPLTNQVFWLDQ--KRCLRPMLAPNLYEMMRDIQKVA-KEPVRIFEVGSCFRKESQGAQHLNEFTMLNFVELAG-VKE----GEQMDRLKDLAIRAMKTLGI--EDYELVIEKSEVYGE--TLDIMV---GDVELASGAYGPH-FLDSKWGIFD-TWVGIGFGIERIAMLMG-NYQNIKRVGRGLAYLDGARLNV-----	1				WP_206460741.1	NZ_JADQTL010000012	132-3 tRNA-Pyl(cta) c[96501,96572]	ggggggcggatcgtatggatcacatagactctaaatctatgtagccgagtgagactctcgggctcctcgcca
Bact	S			pyrrolysine--tRNA(Pyl) ligase large subunit [Candidatus Cryptoclostridium obscurum]	Candidatus Cryptoclostridium obscurum	Cobs.8365	2720830	41.58	280	WP_191478365.1	MSVSFSIAQKQRLVELNAEASVVEREFEDVKTREKSFKELEQKLITENKEALFALRDGARRPILCEIESKLVKWLTEEEGFTQVVTPVMLPAKMLEKMTIGEDHPLKKQVFWVDKNKCLRPMLAPNLYDMMRSLQKVWGNPVRIFEVGPCFRKESQGAEHLNEFTMLNFVELGGVNDGEQMDRLRQLAVKAMEAIGFDGYELVAEESVVYGETLDIVAGDLEIASGAYGPHFLDDKWGIFDTWVGIGFGLERIAMMKENYHNIKRVGRSLAYLNGARLNI	------------------------------------------------------------------------------------------------------------------------------------------------------------------------------------------------------------------------------------------------------------------------------------------MSVSFSIAQKQRLVELNAEAS----VV-EREFE--DVKTREKSFKELEQKLITENKEALFALRD----GARRPILCEIESKLVKWLTEEEGFTQVVTPVMLPAKML-EKMTIGEDHP…	MSVSFSIAQKQRLVELNAEAS----VV-EREFE--DVKTREKSFKELEQKLITENKEALFALRD----GARRPILCEIESKLVKWLTEEEGFTQVVTPVMLPAKML-EKMTIGEDHPLKKQVFWVDK--NKCLRPMLAPNLYDMMRSLQKVW-GNPVRIFEVGPCFRKESQGAEHLNEFTMLNFVELGGVND-----GEQMDRLRQLAVKAMEAIGF--DGYELVAEESVVYGE--TLDIVAG---DLEIASGAYGPH-FLDDKWGIFD-TWVGIGFGLERIAMMKE-NYHNIKRVGRSLAYLNGARLNI-----	1	Yes	Obs		WP_191478365.1	NZ_CAJFVQ010000090	243-1 tRNA-Pyl(cta) c[18526,18598]	gggggatggatcgtgattgatcatatggactctaaatccatgcagccgggtgaaactcccggattccccgcca
Bact	S			pyrrolysine--tRNA(Pyl) ligase large subunit [Firmicutes bacterium]	Firmicutes bacterium	Fbac.1862	1879010	43.51	282	MBQ1251862.1	MSVEYSVAQKQRLTELNGDEELVSRVFEDVKEREKTFKVVEKELIEANKDALFALRDGSRRPIQLEIESKLVKWLTEEKGFTQVVTPIMLPKDMLVKMGIGDDHPLNQQVFWLDKKKCLRPMLAPNLYDEMRSLQKVWGNPVRIFEVGPCFRKESQGARHLNEFTMLNLVQLGGVEEGDQMAWLREIATEAMEVLGFENYELTGDDSTVYGDKQVLDVEVNGMEVASGAYGPLPMDSNWQIFDPWVGFGFGIERLAMMKEDYHNIKRVGRSLKYLNGARLNI	------------------------------------------------------------------------------------------------------------------------------------------------------------------------------------------------------------------------------------------------------------------------------------------MSVEYSVAQKQRLTELNGDEE----LV-SRVFE--DVKEREKTFKVVEKELIEANKDALFALRD----GSRRPIQLEIESKLVKWLTEEKGFTQVVTPIMLPKDML-VKMGIGDDHP…	MSVEYSVAQKQRLTELNGDEE----LV-SRVFE--DVKEREKTFKVVEKELIEANKDALFALRD----GSRRPIQLEIESKLVKWLTEEKGFTQVVTPIMLPKDML-VKMGIGDDHPLNQQVFWLDK--KKCLRPMLAPNLYDEMRSLQKVW-GNPVRIFEVGPCFRKESQGARHLNEFTMLNLVQLGG-VEE----GDQMAWLREIATEAMEVLGF--ENYELTGDDSTVYGDKQVLDVEV---NGMEVASGAYGPL-PMDSNWQIFD-PWVGFGFGIERLAMMKE-DYHNIKRVGRSLKYLNGARLNI-----	1				MBQ1251862.1	JAFOHA010000141	244-1 tRNA-Pyl(cta) c[5313,5384]	ggggggtggatcgtattgatcatatagactctaaatctatgcagccgggtgaaactcccggactccccgcca
Bact	S			pyrrolysine--tRNA(Pyl) ligase large subunit [Clostridiales bacterium BAD-6]	Clostridiales bacterium BAD-6	Cbac.8809	2818044	43.37	279	MBR0598809.1	MSERFTTTQIQRLIELNAGEDREKLEFESTEERNRNYKIIEGALVKEHKEKIKKLLEKDRRPLSLQIIRNLESWLFEEGFTQVVTPTMISSSMLEKMTITKDHPLTNQVFWIDSKKCLRPMLAPNLYEVMRDLYKVSKDTVRIFEWGSCFRKESQGAEHMNEFTMLNFVELAGVGEGCQMERLKSLAISAMKAIGIEDYELVTEKSEVYGETLDIVSGELELASGAYGPHFLDSKWGVFEPWVGIGFGIERIAMKLGQYETIKRVGRSTTFLDGSPLSL	------------------------------------------------------------------------------------------------------------------------------------------------------------------------------------------------------------------------------------------------------------------------------------------MSERFTTTQIQRLIELNAGED----RE-KLEFE--STEERNRNYKIIEGALVKEHKEKIKKLLE----KDRRPLSLQIIRNLESWLFE-EGFTQVVTPTMISSSML-EKMTITKDHP…	MSERFTTTQIQRLIELNAGED----RE-KLEFE--STEERNRNYKIIEGALVKEHKEKIKKLLE----KDRRPLSLQIIRNLESWLFE-EGFTQVVTPTMISSSML-EKMTITKDHPLTNQVFWIDS--KKCLRPMLAPNLYEVMRDLYKVS-KDTVRIFEWGSCFRKESQGAEHMNEFTMLNFVELAG-VGE----GCQMERLKSLAISAMKAIGI--EDYELVTEKSEVYGE--TLDIVS---GELELASGAYGPH-FLDSKWGVFE-PWVGIGFGIERIAMKLG-QYETIKRVGRSTTFLDGSPLSL-----	1				MBR0598809.1	JAGSND010000008	133-5 tRNA-Pyl(cta) [159302,159373]	ggggggcggatcgtatggatcgcatagactctaaatttatgcagccgagtgaaactctcgggctcctcgcca
Bact	S			pyrrolysine--tRNA(Pyl) ligase large subunit [Clostridiales bacterium]	Clostridiales bacterium	Cbac.2339	1898207	42.86	280	QOX62339.1	MAEQFTTTQTRRLVELNGEPEAFLKEFETAEARNRFFKETENRLVKLNRDKLRKLLDEEHKPLSVRLEEKLKAWLTEQEGFTQVVTPTIITAEMLDKMTITKEHPLTNQVFWLDAKRCLRPMLAPNLYEVMRDLHKVTKEPVRIFEAGSCYRKESQGAQHMSEFTMLNLVEFAGIEEGTQMKRLKELAEAAMKAIGMEQYELVIEKSEVYGETMDIIAGGLELASGAYGPHFLDGKWGVFEPWVGIGFGIERIAMKTGGYQTIKRVGKSIAFLDGSPLKI	------------------------------------------------------------------------------------------------------------------------------------------------------------------------------------------------------------------------------------------------------------------------------------------MAEQFTTTQTRRLVELNGEPE----AF-LKEFE--TAEARNRFFKETENRLVKLNRDKLRKLLD----EEHKPLSVRLEEKLKAWLTEQEGFTQVVTPTIITAEML-DKMTITKEHP…	MAEQFTTTQTRRLVELNGEPE----AF-LKEFE--TAEARNRFFKETENRLVKLNRDKLRKLLD----EEHKPLSVRLEEKLKAWLTEQEGFTQVVTPTIITAEML-DKMTITKEHPLTNQVFWLDA--KRCLRPMLAPNLYEVMRDLHKVT-KEPVRIFEAGSCYRKESQGAQHMSEFTMLNLVEFAG-IEE----GTQMKRLKELAEAAMKAIGM--EQYELVIEKSEVYGE--TMDIIA---GGLELASGAYGPH-FLDGKWGVFE-PWVGIGFGIERIAMKTG-GYQTIKRVGKSIAFLDGSPLKI-----	1				QOX62339.1	CP042469	134-33 tRNA-Pyl(cta) [654908,654979]	ggggagcggatcgtattgatcgcatagactctaaatctatgcagccgagtgaaactctcgggctcctcgcca
Bact	S			pyrrolysine--tRNA(Pyl) ligase large subunit [Dethiosulfatibacter aminovorans]	Dethiosulfatibacter aminovorans	Dami.8817	332095	41.79	280	WP_073048817.1	MSEKFTVSQVQRLKELDAPNELFDSSFESKKERDEEFKINEKQLARKNRELILNLLEKERVPKVCRIEDQLVEWLTGNERFTRVTTPVIISSGMLDKMTIDSDHPLRSQVFWLDSKKCLRPMHAPSLYTVMRDLYKLTKQPVRIFESGPCFRKETQGANHMNEFTMLNLVELAGVEEGEQMDRLVALAKSAMNAIGLEGYELKIESSEVYGETLDIEYNGIELASGAYGPHVLDANWGIFNTWVGIGFGLERIAMVMSGYSNIKRTGRSLSYINGARLNV	------------------------------------------------------------------------------------------------------------------------------------------------------------------------------------------------------------------------------------------------------------------------------------------MSEKFTVSQVQRLKELDAPNE----LF-DSSFE--SKKERDEEFKINEKQLARKNRELILNLLE----KERVPKVCRIEDQLVEWLTGNERFTRVTTPVIISSGML-DKMTIDSDHP…	MSEKFTVSQVQRLKELDAPNE----LF-DSSFE--SKKERDEEFKINEKQLARKNRELILNLLE----KERVPKVCRIEDQLVEWLTGNERFTRVTTPVIISSGML-DKMTIDSDHPLRSQVFWLDS--KKCLRPMHAPSLYTVMRDLYKLT-KQPVRIFESGPCFRKETQGANHMNEFTMLNLVELAG-VEE----GEQMDRLVALAKSAMNAIGL--EGYELKIESSEVYGE--TLDIEY---NGIELASGAYGPH-VLDANWGIFN-TWVGIGFGLERIAMVMS-GYSNIKRTGRSLSYINGARLNV-----	1				WP_073048817.1	NZ_FQZL01000008	135-2 tRNA-Pyl(cta) [81243,81314]	ggggggttgatcgtattgatcgcgtagactctaaatctatgtagcagggtgaaactccctgactcctcgcca
Bact	S			pyrrolysine--tRNA(Pyl) ligase large subunit [Firmicutes bacterium]	Firmicutes bacterium	Fbac.3216	1879010	41.55	282	MBQ4093216.1	MSVEFTVAQKQRLTELNAAEDVVSRQFDDVKEREKSFKILEKELNEANKDALFALRDGSRRPIQLEIESKLVKWLTEEKGFTQVVTPIMLSRDMLVKMGIGEDHPLNQQVFWLDNKKCLRPMLAPNLYDEMRSLQKVWGNPVRIFEVGPCFRKESQGARHLNEFTMLNLVQLGGVEEGQQMEWLRNIATEAMEVLGFEHYELTGDDSTVYGDKQVLDVEVKGMEVASGAYGPLPMDLNWSIFDPWVGFGFGIERLAMMKGDFQNIKRVGRSLKYLNGARLNI	------------------------------------------------------------------------------------------------------------------------------------------------------------------------------------------------------------------------------------------------------------------------------------------MSVEFTVAQKQRLTELNAAED----VV-SRQFD--DVKEREKSFKILEKELNEANKDALFALRD----GSRRPIQLEIESKLVKWLTEEKGFTQVVTPIMLSRDML-VKMGIGEDHP…	MSVEFTVAQKQRLTELNAAED----VV-SRQFD--DVKEREKSFKILEKELNEANKDALFALRD----GSRRPIQLEIESKLVKWLTEEKGFTQVVTPIMLSRDML-VKMGIGEDHPLNQQVFWLDN--KKCLRPMLAPNLYDEMRSLQKVW-GNPVRIFEVGPCFRKESQGARHLNEFTMLNLVQLGG-VEE----GQQMEWLRNIATEAMEVLGF--EHYELTGDDSTVYGDKQVLDVEV---KGMEVASGAYGPL-PMDLNWSIFD-PWVGFGFGIERLAMMKG-DFQNIKRVGRSLKYLNGARLNI-----	1				MBQ4093216.1	JAFQLY010000316	245-2 tRNA-Pyl(cta) [17587,17658]	ggggggtggatcgtattgatcatatagactctaaatctatgcagccgggtgaaactcccggactccccgcca
Bact	S			pyrrolysine--tRNA(Pyl) ligase large subunit [Firmicutes bacterium]	Firmicutes bacterium	Fbac.9146	1879010	41.55	282	MBR5329146.1	MSVEFSVAQKQRLTELNAAEDVVARSFEDVKEREKTFKALEKELNEANKDALFALRDGSRRPIQLEIESKLVKWLTEEKGFTQVVTPIMLPKDMLVKMGIGDDHPLNQQVFWLDPKKCLRPMLAPNLYDEMRSLQKVWGNPVRIFEVGPCFRKESQGARHLNEFTMLNLVQLGGVEEGEQMAWLRNIAVEAMEVLGFDNYDLVGDDSTVYGDKQVLDIEVNGMEVASGAYGPLPMDTNWSIFDPWVGFGFGIERLAMMKGEYHNIKRVGRSLKYLSGARLNI	------------------------------------------------------------------------------------------------------------------------------------------------------------------------------------------------------------------------------------------------------------------------------------------MSVEFSVAQKQRLTELNAAED----VV-ARSFE--DVKEREKTFKALEKELNEANKDALFALRD----GSRRPIQLEIESKLVKWLTEEKGFTQVVTPIMLPKDML-VKMGIGDDHP…	MSVEFSVAQKQRLTELNAAED----VV-ARSFE--DVKEREKTFKALEKELNEANKDALFALRD----GSRRPIQLEIESKLVKWLTEEKGFTQVVTPIMLPKDML-VKMGIGDDHPLNQQVFWLDP--KKCLRPMLAPNLYDEMRSLQKVW-GNPVRIFEVGPCFRKESQGARHLNEFTMLNLVQLGG-VEE----GEQMAWLRNIAVEAMEVLGF--DNYDLVGDDSTVYGDKQVLDIEV---NGMEVASGAYGPL-PMDTNWSIFD-PWVGFGFGIERLAMMKG-EYHNIKRVGRSLKYLSGARLNI-----	1				MBR5329146.1	JAFYSY010000053	246-4 tRNA-Pyl(cta) [15829,15900]	ggggggtggatcgtattgatcatatagactctaaatctatgcagccgggtgaaactcccggactccccgcca
Bact	S			pyrrolysine--tRNA(Pyl) ligase large subunit [Firmicutes bacterium]	Firmicutes bacterium	Fbac.4044	1879010	41.9	282	MBQ2764044.1	MSVEFTVAQKQRLTELNAAEDVVSRQFDDVKEREKNFKILEKELNEANKDALFALRDGSRRPIQLEIESKLVKWLTEEKGFTQVVTPIMLSRDMLVKMGIGEDHPLNQQVFWLDNKKCLRPMLAPNLYDEMRSLQKVWGNPVRIFEVGPCFRKESQGARHLNEFTMLNLVQLGGVEEGQQMEWLRNIATEAMEVLGFEHYELTGDDSTVYGDKQVLDVEIKGMEVASGAYGPLPMDLNWSIFDPWVGFGFGIERLAMMKGDFQNIKRVGRSLKYLNGARLNI	------------------------------------------------------------------------------------------------------------------------------------------------------------------------------------------------------------------------------------------------------------------------------------------MSVEFTVAQKQRLTELNAAED----VV-SRQFD--DVKEREKNFKILEKELNEANKDALFALRD----GSRRPIQLEIESKLVKWLTEEKGFTQVVTPIMLSRDML-VKMGIGEDHP…	MSVEFTVAQKQRLTELNAAED----VV-SRQFD--DVKEREKNFKILEKELNEANKDALFALRD----GSRRPIQLEIESKLVKWLTEEKGFTQVVTPIMLSRDML-VKMGIGEDHPLNQQVFWLDN--KKCLRPMLAPNLYDEMRSLQKVW-GNPVRIFEVGPCFRKESQGARHLNEFTMLNLVQLGG-VEE----GQQMEWLRNIATEAMEVLGF--EHYELTGDDSTVYGDKQVLDVEI---KGMEVASGAYGPL-PMDLNWSIFD-PWVGFGFGIERLAMMKG-DFQNIKRVGRSLKYLNGARLNI-----	1				MBQ2764044.1	JAFQVP010000114	247-1 tRNA-Pyl(cta) c[3464,3535]	ggggggtggatcgtattgatcatatagactctaaatctatgcagccgggtgaaactcccggactccccgcca
Bact	S			Pyrrolysyl-tRNA synthetase, carboxy domain (EC [Olavius algarvensis Delta 1 endosymbiont]	Olavius algarvensis Delta 1 endosymbiont	Oalg.8898	334747	42.86	280	CAB1078898.1	MSIGWTEIQQARLIELAADEAQLAGQFENAASRDKAYQQLEKQLVKIQRRKLQLLRDGPRRPGICRLESRLTEALVQNGFVQVATPTILSKGLLAKMSIDDDHPLASQIFWLGNDKCLRPMLAPHLYFVLKDLLRLWEKPVRIFEIGSCFRKESQGAQHSNEFTMLNLVEMGLAEDQRQSRLEEMAALVTAAAGVDDYIIQTESSAVYGETIDILAGEDRMEIGSAAMGPHVLDQAWQVTDAWMGIGFGLERLLMILENSRSLGRMGRSLGYLDGIRLNI	------------------------------------------------------------------------------------------------------------------------------------------------------------------------------------------------------------------------------------------------------------------------------------------MSIGWTEIQQARLIELAADEA----QL-AGQFE--NAASRDKAYQQLEKQLVKIQRRKLQLLRD----GPRRPGICRLESRLTEALVQ-NGFVQVATPTILSKGLL-AKMSIDDDHP…	MSIGWTEIQQARLIELAADEA----QL-AGQFE--NAASRDKAYQQLEKQLVKIQRRKLQLLRD----GPRRPGICRLESRLTEALVQ-NGFVQVATPTILSKGLL-AKMSIDDDHPLASQIFWLGN--DKCLRPMLAPHLYFVLKDLLRLW-EKPVRIFEIGSCFRKESQGAQHSNEFTMLNLVEMGL-AE-----DQRQSRLEEMAALVTAAAGV--DDYIIQTESSAVYGE--TIDILAGE-DRMEIGSAAMGPH-VLDQAWQVTD-AWMGIGFGLERLLMILE-NSRSLGRMGRSLGYLDGIRLNI-----	2				CAB1078898.1	CACVKV010002456	80-1 tRNA-Pyl(cta) [16976,17049]	ggggggtggatcgatagcagatcacgtggactctaaattcacgcagctcggtgcgacaccgtgacctcccgcca
Bact	S			Pyrrolysyl-tRNA synthetase, carboxy domain (EC [Olavius sp. associated proteobacterium Delta 1]	Olavius sp. associated proteobacterium Delta 1	Osp.5413	698986	42.5	280	CAB1055413.1	MNVNWTEIQQARLIELAADDAELALQFDNAKTRDKAYQQLEKQLVKVQRQKLQELREGPRRPKLCRLESCLTDMLVQNNFVQVTTPTILSKGLLAKMSIDDDHPLASQIFWLGNDKCLRPMLAPHLYFVLKDLLRLWEKPVRIFEIGSCFRKESQGAQHSNEFTMLNLVEMGLAEDRRQSRLEDMAALVTAAAGVDDYIIQPESSAVYGETIDILAGEDRLEIGSAAMGPHILDQAWQVTDAWMGIGFGLERLLMIAENSRSLGKMGRSLGYLDGIRLNI	------------------------------------------------------------------------------------------------------------------------------------------------------------------------------------------------------------------------------------------------------------------------------------------MNVNWTEIQQARLIELAADDA----EL-ALQFD--NAKTRDKAYQQLEKQLVKVQRQKLQELRE----GPRRPKLCRLESCLTDMLVQ-NNFVQVTTPTILSKGLL-AKMSIDDDHP…	MNVNWTEIQQARLIELAADDA----EL-ALQFD--NAKTRDKAYQQLEKQLVKVQRQKLQELRE----GPRRPKLCRLESCLTDMLVQ-NNFVQVTTPTILSKGLL-AKMSIDDDHPLASQIFWLGN--DKCLRPMLAPHLYFVLKDLLRLW-EKPVRIFEIGSCFRKESQGAQHSNEFTMLNLVEMGL-AE-----DRRQSRLEDMAALVTAAAGV--DDYIIQPESSAVYGE--TIDILAGE-DRLEIGSAAMGPH-ILDQAWQVTD-AWMGIGFGLERLLMIAE-NSRSLGKMGRSLGYLDGIRLNI-----	2				CAB1055413.1	CACVKW010000041	81-1 tRNA-Pyl(cta) c[13042,13115]	ggggggtggatcgatagcagatcacgtggactctaaattcacgcagctcggtgcgacaccgtgacctcccgcca
Bact	S			pyrrolysine--tRNA(Pyl) ligase large subunit [Desulfosarcina sp.]	Desulfosarcina sp.	Dsp.3142	2027861	39.78	280	MBC2713142.1	MNLNWTDIQRKRLVELDADATTLARTFDDADQRNRAFQTWVKERISVHRRHLDALRSGHRRPRLCRLETALVETLVSHGFVQMSTPVLMSKGLLAKMSITADHPLFEQVYWVERDKCLRPMLAPHLYYVMKDLLRLWQKPVRIFEVGPCFRKETEGARHAAEFTMLNLCEFGLPEDERRQRLEFFAALIMDGAGIDRYSLESETSAVYGSTLDVVSDADGLELGSGAMGPHPLDRAWRITDTWVGIGFGLERLLMTADGGTNLSRFGRSISYLDGIRLNI	------------------------------------------------------------------------------------------------------------------------------------------------------------------------------------------------------------------------------------------------------------------------------------------MNLNWTDIQRKRLVELDADAT----TL-ARTFD--DADQRNRAFQTWVKERISVHRRHLDALRS----GHRRPRLCRLETALVETLVS-HGFVQMSTPVLMSKGLL-AKMSITADHP…	MNLNWTDIQRKRLVELDADAT----TL-ARTFD--DADQRNRAFQTWVKERISVHRRHLDALRS----GHRRPRLCRLETALVETLVS-HGFVQMSTPVLMSKGLL-AKMSITADHPLFEQVYWVER--DKCLRPMLAPHLYYVMKDLLRLW-QKPVRIFEVGPCFRKETEGARHAAEFTMLNLCEFGL-PE-----DERRQRLEFFAALIMDGAGI--DRYSLESETSAVYGS--TLDVVSDA-DGLELGSGAMGPH-PLDRAWRITD-TWVGIGFGLERLLMTAD-GGTNLSRFGRSISYLDGIRLNI-----	2				MBC2713142.1	JABZFO010000176	239-1 tRNA-Pyl(cta) c[9502,9575] GOOD, VERBOSE STRUCTURE HAS TWO NUCL CHOPPED OFF INCORRECTLY	ggggggtggatcgacaggtgatcgcgtggactctaaatccacgtagctcggtgcaacaccggggctccccgcca
Bact	S			pyrrolysine--tRNA(Pyl) ligase large subunit [Deltaproteobacteria bacterium]	Deltaproteobacteria bacterium	Dbac.2193	2026735	41.07	281	MBC8442193.1	MMKQWTETQKNRLIELCADAQELVQVFEDETQRNKTFQTLVTALVKTQKIKLGKMRDKERRPGLCRLSDQLVEALTGKGFVQVTTPTMMAKNLLEKMSITDSHPLAKQIFWVDSKHCLRPMLAPHLYYIMKDLLRIWEKPIGIFEIGSCFRKESEGARHTSEFTMLNVCEFGLPMEARHARLEELAGLVMETCGIDDYKLETEESAVYGSTIDVVGVEPEDLELGSGAMGPHPLDDAWKINETWVGIGFGIERLLMAGDKSNTLGKYTRSLTWLDGVRLNL	------------------------------------------------------------------------------------------------------------------------------------------------------------------------------------------------------------------------------------------------------------------------------------------MMKQWTETQKNRLIELCADAQ----EL-VQVFE--DETQRNKTFQTLVTALVKTQKIKLGKMRD----KERRPGLCRLSDQLVEALTG-KGFVQVTTPTMMAKNLL-EKMSITDSHP…	MMKQWTETQKNRLIELCADAQ----EL-VQVFE--DETQRNKTFQTLVTALVKTQKIKLGKMRD----KERRPGLCRLSDQLVEALTG-KGFVQVTTPTMMAKNLL-EKMSITDSHPLAKQIFWVDS--KHCLRPMLAPHLYYIMKDLLRIW-EKPIGIFEIGSCFRKESEGARHTSEFTMLNVCEFGL-PM-----EARHARLEELAGLVMETCGI--DDYKLETEESAVYGS--TIDVVGVEPEDLELGSGAMGPH-PLDDAWKINE-TWVGIGFGIERLLMAGD-KSNTLGKYTRSLTWLDGVRLNL-----	2				MBC8442193.1	JACNHV010000369
Bact	S			pyrrolysine--tRNA(Pyl) ligase large subunit [Desulfobacterales bacterium]	Desulfobacterales bacterium	Dbac.1174	2044940	40.79	280	NNL41174.1	MKKWTETQKERLIELDADTKDLDRMFETSKQRNQTFQQLEKTLVKKQKLKLEEIHCHTKRPGLCCLSDQLVKALTGEGFIQVTTPTIMAKSLLKKMSITDSHPLTKQIFWLDSKRCLRPMLAPHLYYIMKDLLRIWDKPIGIFELGSCFRKESKGARHANEFTMLNVCEFGLSKEKRHLRLEQLAELIMNTSGIDDYKLKSEKSEVYGNTIDVVAEKPVDLEVGSGAMGPHSLDKAWKINETWVGIGFGVERLLMAKMKSNTLGKFTRSLTRLDGVRLNL	-------------------------------------------------------------------------------------------------------------------------------------------------------------------------------------------------------------------------------------------------------------------------------------------MKKWTETQKERLIELDADTK----DL-DRMFE--TSKQRNQTFQQLEKTLVKKQKLKLEEIHC----HTKRPGLCCLSDQLVKALTG-EGFIQVTTPTIMAKSLL-KKMSITDSHP…	-MKKWTETQKERLIELDADTK----DL-DRMFE--TSKQRNQTFQQLEKTLVKKQKLKLEEIHC----HTKRPGLCCLSDQLVKALTG-EGFIQVTTPTIMAKSLL-KKMSITDSHPLTKQIFWLDS--KRCLRPMLAPHLYYIMKDLLRIW-DKPIGIFELGSCFRKESKGARHANEFTMLNVCEFGL-SK-----EKRHLRLEQLAELIMNTSGI--DDYKLKSEKSEVYGN--TIDVVAEKPVDLEVGSGAMGPH-SLDKAWKINE-TWVGIGFGVERLLMAKM-KSNTLGKFTRSLTRLDGVRLNL-----	2				NNL41174.1	JABDOV010000071
Bact	S			pyrrolysine--tRNA(Pyl) ligase large subunit [Deltaproteobacteria bacterium]	Deltaproteobacteria bacterium	Dbac.1215	2026735	44.96	279	MBF0531215.1	MHVWTETQRRRLVELEAGLEQLDRRFSNPVERDKDFQVMEKELTRRGLAHLEDLRLHRRQPALCQLEYELVSALIRAGFCQVTTPIIMSKAFLKRMGIGPDHPLTAQVYWLDNNQCLRPMLAPHLYAVLKDLLRLWPAPVSIFEVGSCFRKESKGAEHSSEFTMLNLVQMGLAEADRQARLEEYIAVVMKAAGIDNYRLVMEISEVYGETIDVVAGENDLEVGSAAMGPLPMDDAWRVTVPWVGVGFGLERLLMAGSGSSNLRRHARSLSYLDGIRLNI	-------------------------------------------------------------------------------------------------------------------------------------------------------------------------------------------------------------------------------------------------------------------------------------------MHVWTETQRRRLVELEAGLE----QL-DRRFS--NPVERDKDFQVMEKELTRRGLAHLEDLRL----HRRQPALCQLEYELVSALIR-AGFCQVTTPIIMSKAFL-KRMGIGPDHP…	-MHVWTETQRRRLVELEAGLE----QL-DRRFS--NPVERDKDFQVMEKELTRRGLAHLEDLRL----HRRQPALCQLEYELVSALIR-AGFCQVTTPIIMSKAFL-KRMGIGPDHPLTAQVYWLDN--NQCLRPMLAPHLYAVLKDLLRLW-PAPVSIFEVGSCFRKESKGAEHSSEFTMLNLVQMGL-AE-----ADRQARLEEYIAVVMKAAGI--DNYRLVMEISEVYGE--TIDVVAGE-NDLEVGSAAMGPL-PMDDAWRVTV-PWVGVGFGLERLLMAGS-GSSNLRRHARSLSYLDGIRLNI-----	2				MBF0531215.1	JADFXS010000603	56-1 tRNA-Pyl(cta) c[1304,1375]	gggggatggatcggactgatcgagtgggctctaaccccacctagccgggtggaactcccggatccccctcca
Bact	S			pyrrolysine--tRNA(Pyl) ligase large subunit [Syntrophobacterales bacterium]	Syntrophobacterales bacterium	Sbac.0705	2282155	38.35	280	TFG90705.1	MKIHWTKVQLQRLHELNADDLSLNIQFDHCKDRDSAYQNLEQKLATQARRTLSCIREGQRQHSLSALECRLAESLTSHGFVQVVSPIIMSRELLVKMSISDGHPLNKQIYWLDSHTCLRPMLAPHLYYILKDLLRLWERPVRIFEVGPCFRKESAGAKHSTEFTMLNLVEMGMPSENRESRLKELAHLVVTTAGISEYHLERKECVVYGETIDIIAGHSGLELGSGAMGPHKLDHAWKIKENWMGIGFGLERLLMVSRNGRNISRMSRSLTYLDGTRLNV	------------------------------------------------------------------------------------------------------------------------------------------------------------------------------------------------------------------------------------------------------------------------------------------MKIHWTKVQLQRLHELNADDL----SL-NIQFD--HCKDRDSAYQNLEQKLATQARRTLSCIRE----GQRQHSLSALECRLAESLTS-HGFVQVVSPIIMSRELL-VKMSISDGHP…	MKIHWTKVQLQRLHELNADDL----SL-NIQFD--HCKDRDSAYQNLEQKLATQARRTLSCIRE----GQRQHSLSALECRLAESLTS-HGFVQVVSPIIMSRELL-VKMSISDGHPLNKQIYWLDS--HTCLRPMLAPHLYYILKDLLRLW-ERPVRIFEVGPCFRKESAGAKHSTEFTMLNLVEMGM-PS-----ENRESRLKELAHLVVTTAGI--SEYHLERKECVVYGE--TIDIIAGH-SGLELGSGAMGPH-KLDHAWKIKE-NWMGIGFGLERLLMVSR-NGRNISRMSRSLTYLDGTRLNV-----	2				TFG90705.1	SPCE01000336	82-1 tRNA-Pyl(cta) c[1042,1115]	ggggagtggatcgacaggtgatcgcatggattctaaatccatgtagccgggtgcgacacccggactcctcgcca
Bact	S			pyrrolysine--tRNA(Pyl) ligase large subunit [Gemmatimonadetes bacterium]	Gemmatimonadetes bacterium	Gbac.3691	2026742	40.29	279	NNM03691.1	MGITWSKTQKDRLRALRADGARLADSFEGRPQRDQAFQDLEGALAKARRKELEDLRAGHGRPGLCRLQTTLEGTLVGAGFVQVATPTIMSRGLLAKMGVTKNHDLFEQVFWLDRDRCLRPMLAPHLYYVIKDLLRLWEKPLGIFEVGSCFRKDSQGARHSNEFTMLNLCEFGLPEEDRGGRLREMAEVVTRAAGVHEYELEESASTVYGGTLDVVSVDGLELGSGAMGPHPLDHAWRITDTWVGIGFGLERLLMTVNRETSIGKMGRSLAYLDGIPLSI	------------------------------------------------------------------------------------------------------------------------------------------------------------------------------------------------------------------------------------------------------------------------------------------MGITWSKTQKDRLRALRADGA----RL-ADSFE--GRPQRDQAFQDLEGALAKARRKELEDLRA----GHGRPGLCRLQTTLEGTLVG-AGFVQVATPTIMSRGLL-AKMGVTKNHD…	MGITWSKTQKDRLRALRADGA----RL-ADSFE--GRPQRDQAFQDLEGALAKARRKELEDLRA----GHGRPGLCRLQTTLEGTLVG-AGFVQVATPTIMSRGLL-AKMGVTKNHDLFEQVFWLDR--DRCLRPMLAPHLYYVIKDLLRLW-EKPLGIFEVGSCFRKDSQGARHSNEFTMLNLCEFGL-PE-----EDRGGRLREMAEVVTRAAGV--HEYELEESASTVYGG--TLDVVS-V-DGLELGSGAMGPH-PLDHAWRITD-TWVGIGFGLERLLMTVN-RETSIGKMGRSLAYLDGIPLSI-----	2	Yes	Gem		NNM03691.1	JABDNZ010000031	240-1 tRNA-Pyl(cta) [533,606]	ggggagtggatcgatacaagatcgtgtgggctctaaacccacatagctcggtgtgactccggggctccccacca
Bact	S			hypothetical protein [Desulfosarcina sp.]	Desulfosarcina sp.	Dsp.4317	2027861	39.43	280	MBR9984317.1	MNLNWTEIQRKRLAALDADAATLARTFDDADRRDRAFQTLEKERVAAHRRHLDDLRSGSRRPRLCRLETVLIETLVSHGFVQVTTPVLMSRGLLARMSITSDHPLFQQVYWVDRGKCLRPMLAPHLYYVVKDLLRLWAKPVRVFEVGPCFRKETEGARHAAEFTMLNLCEFGLPEDQRWCRLESLAALIMDSAGIHGYRLASETSAVYGSTMDVVADADGLELGSGAMGPHLLDRAWRITDTWVGIGFGLERLLMAAEGGSNLARFGRSIAYLDGIRLNI	------------------------------------------------------------------------------------------------------------------------------------------------------------------------------------------------------------------------------------------------------------------------------------------MNLNWTEIQRKRLAALDADAA----TL-ARTFD--DADRRDRAFQTLEKERVAAHRRHLDDLRS----GSRRPRLCRLETVLIETLVS-HGFVQVTTPVLMSRGLL-ARMSITSDHP…	MNLNWTEIQRKRLAALDADAA----TL-ARTFD--DADRRDRAFQTLEKERVAAHRRHLDDLRS----GSRRPRLCRLETVLIETLVS-HGFVQVTTPVLMSRGLL-ARMSITSDHPLFQQVYWVDR--GKCLRPMLAPHLYYVVKDLLRLW-AKPVRVFEVGPCFRKETEGARHAAEFTMLNLCEFGL-PE-----DQRWCRLESLAALIMDSAGI--HGYRLASETSAVYGS--TMDVVADA-DGLELGSGAMGPH-LLDRAWRITD-TWVGIGFGLERLLMAAE-GGSNLARFGRSIAYLDGIRLNI-----	2				MBR9984317.1	JAGTUY010000008	241-1 tRNA-Pyl(cta) [3589,3662]	ggggggtggatcgacaggtgatcgcgtggactctaaatccacgtagctcggtgcgactccgggactccccgcca
Bact	S			pyrrolysine--tRNA(Pyl) ligase large subunit [Desulfobacter sp.]	Desulfobacter sp.	Dsp.4131	2294	39.43	280	MAF34131.1	MDIGWTGVQDRRLKELEAPADELDRRFSSLQDRERSFQSLDKKLVKQHRRRLTEFREIHLRPGFCRLETRLIEVLGKKGFVQVATPIIMSKGHLSKMTITKGHPLFDQIYWLDHNKCLRPMLAPHLYFVLKDFLRIWDKPIRVFEVGPCFRKESQGARHSNEFTMLNLVEMGLPAEERNERIAELAAVIVDTAKVGDYRLKAERSEVYGDTIDIVANEGDVELGSAAMGPHPLDRAWKITDNWVGIGFGIERLLMVAKKSHNLHKMGRSLSYLDGHRLNI	------------------------------------------------------------------------------------------------------------------------------------------------------------------------------------------------------------------------------------------------------------------------------------------MDIGWTGVQDRRLKELEAPAD----EL-DRRFS--SLQDRERSFQSLDKKLVKQHRRRLTEFRE----IHLRPGFCRLETRLIEVLGK-KGFVQVATPIIMSKGHL-SKMTITKGHP…	MDIGWTGVQDRRLKELEAPAD----EL-DRRFS--SLQDRERSFQSLDKKLVKQHRRRLTEFRE----IHLRPGFCRLETRLIEVLGK-KGFVQVATPIIMSKGHL-SKMTITKGHPLFDQIYWLDH--NKCLRPMLAPHLYFVLKDFLRIW-DKPIRVFEVGPCFRKESQGARHSNEFTMLNLVEMGL-PA-----EERNERIAELAAVIVDTAKV--GDYRLKAERSEVYGD--TIDIVANE-GDVELGSAAMGPH-PLDRAWKITD-NWVGIGFGIERLLMVAK-KSHNLHKMGRSLSYLDGHRLNI-----	2				MAF34131.1	NZAG01000029	83-1 tRNA-Pyl(cta) [2464,2537]	ggggtgtggatcgccatgtgatcgtgtggactctaaatccacatagccgggtgcaactcccggacaccccacca
Bact	S			TPA: pyrrolysine--tRNA(Pyl) ligase large subunit [Desulfobacterales bacterium]	Desulfobacterales bacterium	Dbac.7919	2044940	39.78	280	HEA67919.1	MDIGWTGVQERRLKELEAPADELDRRFSSLQDREWSFQSLDKKLVKQHRRRLTEFRETHLRPGLCRLETRLVEVLGKKGFVQVATPIIMSKGHLSKMTIKKGHPLFDQIYWLDHNKCLRPMLAPHLYFVLKDFLRIWDKPIRIFEIGPCFRKESQGARHSNEFTMLNLVEMGLPAEERNERIAELAAVVADTAEVGEYRLKAERSAVYGNTIDIVANEGDVELGSAAMGPHPLDRAWKITDNWVGIGFGIERLLMVAKKSHNLHKMGRSLSYLDGHRLNI	------------------------------------------------------------------------------------------------------------------------------------------------------------------------------------------------------------------------------------------------------------------------------------------MDIGWTGVQERRLKELEAPAD----EL-DRRFS--SLQDREWSFQSLDKKLVKQHRRRLTEFRE----THLRPGLCRLETRLVEVLGK-KGFVQVATPIIMSKGHL-SKMTIKKGHP…	MDIGWTGVQERRLKELEAPAD----EL-DRRFS--SLQDREWSFQSLDKKLVKQHRRRLTEFRE----THLRPGLCRLETRLVEVLGK-KGFVQVATPIIMSKGHL-SKMTIKKGHPLFDQIYWLDH--NKCLRPMLAPHLYFVLKDFLRIW-DKPIRIFEIGPCFRKESQGARHSNEFTMLNLVEMGL-PA-----EERNERIAELAAVVADTAEV--GEYRLKAERSAVYGN--TIDIVANE-GDVELGSAAMGPH-PLDRAWKITD-NWVGIGFGIERLLMVAK-KSHNLHKMGRSLSYLDGHRLNI-----	2				HEA67919.1	DRHF01000240
Bact	S			pyrrolysine--tRNA(Pyl) ligase large subunit [Deltaproteobacteria bacterium]	Deltaproteobacteria bacterium	Dbac.1461	2026735	39.43	281	RLB41461.1	MSVQWSEVQYRRLVELNADESDLNIECESAEVRDRTYQAIESRLVKRERQRLNEFREIRLRPQLIRLENRLTDVLVQNGFVQVITPIIMSKGLLSKMGIGDSHPLTSQIYWLGRNKCLRPMLAPHLYFILKDLMRLWEKPVRIFEVGPCFRKESQGARHSSEFTMLNLVEMGLPQESCQDRIRELAGLVAEAAGIKDYNLEAEKSEVYGETLDVVSANGNVELGSGAIGPHPLDRHWKITDAWVGIGFGLERLLMAAGKGRSLAKMGRSLTYLDGIRLNLQ	------------------------------------------------------------------------------------------------------------------------------------------------------------------------------------------------------------------------------------------------------------------------------------------MSVQWSEVQYRRLVELNADES----DL-NIECE--SAEVRDRTYQAIESRLVKRERQRLNEFRE----IRLRPQLIRLENRLTDVLVQ-NGFVQVITPIIMSKGLL-SKMGIGDSHP…	MSVQWSEVQYRRLVELNADES----DL-NIECE--SAEVRDRTYQAIESRLVKRERQRLNEFRE----IRLRPQLIRLENRLTDVLVQ-NGFVQVITPIIMSKGLL-SKMGIGDSHPLTSQIYWLGR--NKCLRPMLAPHLYFILKDLMRLW-EKPVRIFEVGPCFRKESQGARHSSEFTMLNLVEMGL-PQ-----ESCQDRIRELAGLVAEAAGI--KDYNLEAEKSEVYGE--TLDVVSAN-GNVELGSGAIGPH-PLDRHWKITD-AWVGIGFGLERLLMAAG-KGRSLAKMGRSLTYLDGIRLNLQ----	2				RLB41461.1	QMLZ01000078
Bact	S			pyrrolysine--tRNA(Pyl) ligase large subunit [Desulfobacteraceae bacterium 4572_123]	Desulfobacteraceae bacterium 4572_123	Dbac.6774	1971629	46.36	270	OQY06774.1	MLIDAGLVWLPLLSLFFDKSGERDKQYQVLEKKLVKRQREKLRQYREIRLRPRLLKLETRLTQALLDNGFVQVATPIIMAKGLLAKMTIGDDHPLAAQVYWLEKNQCLRPMLAPHLYYVLKDLLRLWEKPVSIFEIGPCFRKETQGAKHASEFTMLNLTEFGLPIEDCPRRLRELARLMADAAGLKDYDFETEKSEVYGETLDVVGGEDRIEVGSGAMGPHPLDRPWKIAEPWVGIGFGLERLLMAAENEKSLARMGRSLTYLDGIRLNI	--------------------------------------------------------------------------------------------------------------------------------------------------------------------------------------------------------------------------------------------------------------------------------------MLIDAGLVWLP------------------LL-SLFFD--KSGERDKQYQVLEKKLVKRQREKLRQYRE----IRLRPRLLKLETRLTQALLD-NGFVQVATPIIMAKGLL-AKMTIGDDHP…	AGLVWLP------------------LL-SLFFD--KSGERDKQYQVLEKKLVKRQREKLRQYRE----IRLRPRLLKLETRLTQALLD-NGFVQVATPIIMAKGLL-AKMTIGDDHPLAAQVYWLEK--NQCLRPMLAPHLYYVLKDLLRLW-EKPVSIFEIGPCFRKETQGAKHASEFTMLNLTEFGL-PI-----EDCPRRLRELARLMADAAGL--KDYDFETEKSEVYGE--TLDVVGGE-DRIEVGSGAMGPH-PLDRPWKIAE-PWVGIGFGLERLLMAAE-NEKSLARMGRSLTYLDGIRLNI-----	2				OQY06774.1	NBLJ01000031
Bact	S			pyrrolysine--tRNA(Pyl) ligase large subunit [Deltaproteobacteria bacterium]	Deltaproteobacteria bacterium	Dbac.4121	2026735	38.63	279	RLC04121.1	MIPWTQTQTQRLNELNAPDSALKKSFDGEPAREKAYQALEKSLVTTQRRRLAEFQTTHRRPELCRLENKLAEMLTQDGFAQVTTPIIMSRGLLKKMSIDSKHPLNSQIFWLQEDKCLRPMLAPHLYYLLVDLLRIWKRPVRIFEIGPCFRKESRGSKHASEFTMLNLVEMGTPENTRRERIQDVGSRVATAAGVKNYRFETVTSEIYGDTIDIVAGKDGLEIASAAMGPHPLDRPWKINESWIGIGFGLERLLMASHRSRNLARFGRSLAYLDGVRLNI	-------------------------------------------------------------------------------------------------------------------------------------------------------------------------------------------------------------------------------------------------------------------------------------------MIPWTQTQTQRLNELNAPDS----AL-KKSFD--GEPAREKAYQALEKSLVTTQRRRLAEFQT----THRRPELCRLENKLAEMLTQ-DGFAQVTTPIIMSRGLL-KKMSIDSKHP…	-MIPWTQTQTQRLNELNAPDS----AL-KKSFD--GEPAREKAYQALEKSLVTTQRRRLAEFQT----THRRPELCRLENKLAEMLTQ-DGFAQVTTPIIMSRGLL-KKMSIDSKHPLNSQIFWLQE--DKCLRPMLAPHLYYLLVDLLRIW-KRPVRIFEIGPCFRKESRGSKHASEFTMLNLVEMGT-PE-----NTRRERIQDVGSRVATAAGV--KNYRFETVTSEIYGD--TIDIVAGK-DGLEIASAAMGPH-PLDRPWKINE-SWIGIGFGLERLLMASH-RSRNLARFGRSLAYLDGVRLNI-----	2				RLC04121.1	QMMS01000090	86-1 tRNA-Pyl(cta) [3511,3584]	ggggggtggatcgtaatgagatcgtgtggactctaaatccacatagacgggtgcaactcccgtactccccgcca
Bact	S			hypothetical protein [Desulforhopalus singaporensis]	Desulforhopalus singaporensis	Dsin.9473	91360	43.43	281	WP_092219473.1	MKEEGWTITQERRLRELGVGQSELVRTFDDAAERNRAFQQLEQQRIQQEKKRLQNFLQQGGRVALEELTEKLTSALCNIGFTRVTTPVIISKSALAKMTVDDDHPLSQQVYWINSNQCLRPMLAPNLYSLMVDFARCGQREIRFFEIGPCFRKESDGARHNSEFTMLNLVEMGTPEEKRLERLQEFAEIVAQTAGLEDYRFESEESKVYGTTVDLVVGAEDIEVASGAVGPHPLDIAWGVQGTWVGIGFGLERLLMAGAKETSISRWGKNLSYLNGINLKL	-----------------------------------------------------------------------------------------------------------------------------------------------------------------------------------------------------------------------------------------------------------------------------------------MKEEGWTITQERRLRELGVGQS----EL-VRTFD--DAAERNRAFQQLEQQRIQQEKKRLQNFLQ----QGGRVALEELTEKLTSALCN-IGFTRVTTPVIISKSAL-AKMTVDDDHP…	KEEGWTITQERRLRELGVGQS----EL-VRTFD--DAAERNRAFQQLEQQRIQQEKKRLQNFLQ----QGGRVALEELTEKLTSALCN-IGFTRVTTPVIISKSAL-AKMTVDDDHPLSQQVYWINS--NQCLRPMLAPNLYSLMVDFARCG-QREIRFFEIGPCFRKESDGARHNSEFTMLNLVEMGT-PE-----EKRLERLQEFAEIVAQTAGL--EDYRFESEESKVYGT--TVDLVVGA-EDIEVASGAVGPH-PLDIAWGVQG-TWVGIGFGLERLLMAGA-KETSISRWGKNLSYLNGINLKL-----	3				WP_092219473.1	NZ_FNJI01000003	208-2 tRNA-Pyl(cta) c[24352,24424]	ggagagtggatcggatgtgatcacatggactctaaatccatgcagccgggtgcgactcccggactcttcgcca
Bact	S			pyrrolysine--tRNA(Pyl) ligase large subunit [Desulfobacula sp.]	Desulfobacula sp.	Dsp.3302	2593537	42.6	281	MBC2703302.1	MNDLTWTDTQIRRLKELGVDLENLPACFSTLAERNKIFQKIEKKQVKAGREKLSDFLIQGGKSHIEKLKETLCRILHQQGFIQVFTPTIITKAALAKMTIDEDHPLFHQVYWLTEKQCLRPMLAPNLYSLMVDFSRLNHRPIRFFEMGSCFRKESDGARHNHEFTMLNFVEMGLAKETRIDRLKELAAIIAKAAGLNEFRFESEDSTVYGTTLDVVAGPENIEVASGAMGPHPLDAAWGITDTWTGMGFGIERLLMISQGDTSIGKWGKSLSYLDGIRLSI	-----------------------------------------------------------------------------------------------------------------------------------------------------------------------------------------------------------------------------------------------------------------------------------------MNDLTWTDTQIRRLKELGVDLE----NL-PACFS--TLAERNKIFQKIEKKQVKAGREKLSDFLI----QGGKSHIEKLKETLCRILHQ-QGFIQVFTPTIITKAAL-AKMTIDEDHP…	NDLTWTDTQIRRLKELGVDLE----NL-PACFS--TLAERNKIFQKIEKKQVKAGREKLSDFLI----QGGKSHIEKLKETLCRILHQ-QGFIQVFTPTIITKAAL-AKMTIDEDHPLFHQVYWLTE--KQCLRPMLAPNLYSLMVDFSRLN-HRPIRFFEMGSCFRKESDGARHNHEFTMLNFVEMGL-AK-----ETRIDRLKELAAIIAKAAGL--NEFRFESEDSTVYGT--TLDVVAGP-ENIEVASGAMGPH-PLDAAWGITD-TWTGMGFGIERLLMISQ-GDTSIGKWGKSLSYLDGIRLSI-----	3				MBC2703302.1	JABZFL010000010	209-1 tRNA-Pyl(cta) [159,231]	ggagggtggatcggacgggatcacatggactctaaatccatgcagccgggtgcgactcccgggctctccgcca
Bact	S			pyrrolysine--tRNA(Pyl) ligase large subunit [Deltaproteobacteria bacterium]	Deltaproteobacteria bacterium	Dbac.4140	2026735	43.22	281	RLB94140.1	MNDLTWTETQAGRLKELGVDLKNFSADFSTPAERNKLFQQIEKKQVKAEKAKLSEFLIQGEKSHLEKLKETLGQVLHQQGFTRVTTPTLITKAALARMTIDDNHPLFRQVFWINKKLCLRPMLAPSLYSLMVDFSRLCHRPIRFFEMGSCFRKESDGARHNSEFTMLNLVEMGVQKEKRQARLEELASIVATASGLTDFRFETEDSTVYGTTLDVVAGLEGIEVASGAMGPHPLDAAWGITEPWVGIGFGIERLLMISKGDISIGKWGKSLSYLNGILLRI	-----------------------------------------------------------------------------------------------------------------------------------------------------------------------------------------------------------------------------------------------------------------------------------------MNDLTWTETQAGRLKELGVDLK----NF-SADFS--TPAERNKLFQQIEKKQVKAEKAKLSEFLI----QGEKSHLEKLKETLGQVLHQ-QGFTRVTTPTLITKAAL-ARMTIDDNHP…	NDLTWTETQAGRLKELGVDLK----NF-SADFS--TPAERNKLFQQIEKKQVKAEKAKLSEFLI----QGEKSHLEKLKETLGQVLHQ-QGFTRVTTPTLITKAAL-ARMTIDDNHPLFRQVFWINK--KLCLRPMLAPSLYSLMVDFSRLC-HRPIRFFEMGSCFRKESDGARHNSEFTMLNLVEMGV-QK-----EKRQARLEELASIVATASGL--TDFRFETEDSTVYGT--TLDVVAGL-EGIEVASGAMGPH-PLDAAWGITE-PWVGIGFGIERLLMISK-GDISIGKWGKSLSYLNGILLRI-----	3				RLB94140.1	QMMO01000025
Bact	S			ATP phosphoribosyltransferase regulatory subunit [Desulfamplus magnetovallimortis]	Desulfamplus magnetovallimortis	Dmag.0266	1246637	41.99	284	WP_080800266.1	MNNPDSFNWTDTQQRRLKELGAEESVFSEKLSSASEKNRRFQEIEKRLVKQQQKKLNDFIANASTPRLHQLERKLAAILKQNGFARVSTPLIISRAALAKMSIDNDHQLFRQIYWLNERQCLRPMLAPGLYSLMIDFQRLKHRPVRFFEIGSCFRRETDGAKHNSEFTMLNLVEMGLPENERLERLQALGRLIADTAGIDDYRFETEDSVVYGDTLDIVAGKEGIEIASGAIGPHPLDTAWKITETWVGLGFGLERLVMISEKETSIGKWCKSTAYLDGIRLNI	--------------------------------------------------------------------------------------------------------------------------------------------------------------------------------------------------------------------------------------------------------------------------------------MNNPDSFNWTDTQQRRLKELGAEES----VF-SEKLS--SASEKNRRFQEIEKRLVKQQQKKLNDFIA----NASTPRLHQLERKLAAILKQ-NGFARVSTPLIISRAAL-AKMSIDNDHQ…	DSFNWTDTQQRRLKELGAEES----VF-SEKLS--SASEKNRRFQEIEKRLVKQQQKKLNDFIA----NASTPRLHQLERKLAAILKQ-NGFARVSTPLIISRAAL-AKMSIDNDHQLFRQIYWLNE--RQCLRPMLAPGLYSLMIDFQRLK-HRPVRFFEIGSCFRRETDGAKHNSEFTMLNLVEMGL-PE-----NERLERLQALGRLIADTAGI--DDYRFETEDSVVYGD--TLDIVAGK-EGIEIASGAIGPH-PLDTAWKITE-TWVGLGFGLERLVMISE-KETSIGKWCKSTAYLDGIRLNI-----	3				WP_080800266.1	NZ_LT828541	74-16 tRNA-Pyl(cta) [554476,554548]	ggagaatggatcggatgtgatcatgcggactctaaatccgcacagccgggtgcaactcccggattctccgcca
Bact	S			pyrrolysine--tRNA(Pyl) ligase large subunit [Desulfospira joergensenii]	Desulfospira joergensenii	Djoe.7843	53329	44.09	278	WP_022667843.1	MAWTQTQARRLKELGLDPEAVECPASNPSEQNHLFQQIEKKQVKKTRAALTRFLSKDRLTRMERLSHDLSRTLIHHGFSRVTTPVIISKSALARMTITESHPLFNQVFWINDRQCLRPMLAPNLYSLMVDLGRLKTRPIRFFEIGSCFRKESDGARHNTEFTMLNLVEMGIEMDKRESRLQELAAIVAGSAGLENYEFQTESSEVYGTTLDLVAGPDRIEVASGAVGPHSLDSAWGVTDVWAGMGFGLERLLMAGLGERTIGKWGINLAYLNGNRLNV	--------------------------------------------------------------------------------------------------------------------------------------------------------------------------------------------------------------------------------------------------------------------------------------------MAWTQTQARRLKELGLDPE----AV-ECPAS--NPSEQNHLFQQIEKKQVKKTRAALTRFLS----KDRLTRMERLSHDLSRTLIH-HGFSRVTTPVIISKSAL-ARMTITESHP…	--MAWTQTQARRLKELGLDPE----AV-ECPAS--NPSEQNHLFQQIEKKQVKKTRAALTRFLS----KDRLTRMERLSHDLSRTLIH-HGFSRVTTPVIISKSAL-ARMTITESHPLFNQVFWIND--RQCLRPMLAPNLYSLMVDLGRLK-TRPIRFFEIGSCFRKESDGARHNTEFTMLNLVEMGI-EM-----DKRESRLQELAAIVAGSAGL--ENYEFQTESSEVYGT--TLDLVAGP-DRIEVASGAVGPH-SLDSAWGVTD-VWAGMGFGLERLLMAGL-GERTIGKWGINLAYLNGNRLNV-----	3	Yes	Joe		WP_022667843.1	NZ_ATUG01000002	158-272 tRNA-Pyl(cta) c[1971829,1971901]	ggggggtggatcggatgggatcacgcggactctaaatccgtgcagccgggtgcaactcccgggctccccgcca
Bact	S			hypothetical protein [Desulfobacterium vacuolatum]	Desulfobacterium vacuolatum	Dvac.7923	2298	42.29	282	WP_212637923.1	MNEIVTWTDTQLSRLKELEAGENDLICPCAAMEERNQCFQRIEKRLVKQQQQKLRQFLTVDLKPRLIELEERLTAVLNELGFSRVTTPVIISREALDRMTVDRDHPLSKQVYWLDDKHCLRPMLAPNLYQYMVSLGRLKARPIRFFEIGSCFRKESDGARHNSEFTMLNLVEMGVPMDQRQKRLKQLAKVVADAAGLKEYEFETEESVVYGETLDVVAGSDGIEVASGAMGPHPLDAAWRITDSWVGLGFGLERLVMVAQDSQSIGKWGKSVSWINGIRLNL	----------------------------------------------------------------------------------------------------------------------------------------------------------------------------------------------------------------------------------------------------------------------------------------MNEIVTWTDTQLSRLKELEAGEN----DL-ICPCA--AMEERNQCFQRIEKRLVKQQQQKLRQFLT----VDLKPRLIELEERLTAVLNE-LGFSRVTTPVIISREAL-DRMTVDRDHP…	EIVTWTDTQLSRLKELEAGEN----DL-ICPCA--AMEERNQCFQRIEKRLVKQQQQKLRQFLT----VDLKPRLIELEERLTAVLNE-LGFSRVTTPVIISREAL-DRMTVDRDHPLSKQVYWLDD--KHCLRPMLAPNLYQYMVSLGRLK-ARPIRFFEIGSCFRKESDGARHNSEFTMLNLVEMGV-PM-----DQRQKRLKQLAKVVADAAGL--KEYEFETEESVVYGE--TLDVVAGS-DGIEVASGAMGPH-PLDAAWRITD-SWVGLGFGLERLVMVAQ-DSQSIGKWGKSVSWINGIRLNL-----	3				WP_212637923.1	NZ_FWXY01000013
Bact	S			pyrrolysine--tRNA(Pyl) ligase large subunit [Desulfobacteraceae bacterium]	Desulfobacteraceae bacterium	Dbac.8400	2049433	40.64	286	THB78400.1	METHTWSQTQTQRLKELGADESALSQPYATAADRNLAFQKLEKQLVKSARSDLARFLTREGKPRFEQLRTALCDMLIAEGFAQVTTPTIINRAALAKMTITPDHPLSKQLFWLNDKQCLRPMLATNLYSLMVDFGRQKHRPIRFFEIGSCFRKETDGARHNNEFTMLNLVEMGSTDPDPSPADLLDRLKDLAHKMANAAGITEYEFETEESDVYGSTLDLVCSRTGTELASGATGPHPLDAAWGVTDPWVGMGFGVERLLMSARGDTTIGKWARSLAYQDGIRLNI	-----------------------------------------------------------------------------------------------------------------------------------------------------------------------------------------------------------------------------------------------------------------------------------------METHTWSQTQTQRLKELGADES----AL-SQPYA--TAADRNLAFQKLEKQLVKSARSDLARFLT----REGKPRFEQLRTALCDMLIA-EGFAQVTTPTIINRAAL-AKMTITPDHP…	ETHTWSQTQTQRLKELGADES----AL-SQPYA--TAADRNLAFQKLEKQLVKSARSDLARFLT----REGKPRFEQLRTALCDMLIA-EGFAQVTTPTIINRAAL-AKMTITPDHPLSKQLFWLND--KQCLRPMLATNLYSLMVDFGRQK-HRPIRFFEIGSCFRKETDGARHNNEFTMLNLVEMGS-TDPDPSPADLLDRLKDLAHKMANAAGI--TEYEFETEESDVYGS--TLDLVCSR-TGTELASGATGPH-PLDAAWGVTD-PWVGMGFGVERLLMSAR-GDTTIGKWARSLAYQDGIRLNI-----	3				THB78400.1	QZLA01000218	76-3 tRNA-Pyl(cta) c[26258,26330]	ggagggtggatcggatgagatcacatggactctaaatccatgcagccgggtgcgactcccgggctctccgcca
Bact	S			pyrrolysine--tRNA(Pyl) ligase large subunit [Deltaproteobacteria bacterium]	Deltaproteobacteria bacterium	Dbac.7308	2026735	42.75	287	RLB97308.1	MKEKQEAVLNDFTWTLTQLRRFKELGVDLQNTPADFSTQAERDKLFQQIEKKHVKADREKLSDFLIQGEKSHMESLMKKLAQALFQQGFTQVTTPTIITKAALAKMTVDADHPLFRQVYWINKKQCLRPMLAPNLYSLMVDFSRLRHRPIRFFEMGSCFRKESDGARHNSEFTMLNLVEMGLAQENRLARLKELATIIAKTAGLNDFKFETENSKVYGSTLDVVAGPGSIEVASGAMGPHPLDIPWGITDTWVGVGFGIERLLMTSMGDTSIGKWGKSLSYFNGIRL	---------------------------------------------------------------------------------------------------------------------------------------------------------------------------------------------------------------------------------------------------------------------------------MKEKQEAVLNDFTWTLTQLRRFKELGVDLQ----NT-PADFS--TQAERDKLFQQIEKKHVKADREKLSDFLI----QGEKSHMESLMKKLAQALFQ-QGFTQVTTPTIITKAAL-AKMTVDADHP…	NDFTWTLTQLRRFKELGVDLQ----NT-PADFS--TQAERDKLFQQIEKKHVKADREKLSDFLI----QGEKSHMESLMKKLAQALFQ-QGFTQVTTPTIITKAAL-AKMTVDADHPLFRQVYWINK--KQCLRPMLAPNLYSLMVDFSRLR-HRPIRFFEMGSCFRKESDGARHNSEFTMLNLVEMGL-AQ-----ENRLARLKELATIIAKTAGL--NDFKFETENSKVYGS--TLDVVAGP-GSIEVASGAMGPH-PLDIPWGITD-TWVGVGFGIERLLMTSM-GDTSIGKWGKSLSYFNGIRL-------	3				RLB97308.1	QMMT01000572
Bact	S			hypothetical protein BA866_14100 [Desulfobulbaceae bacterium S5133MH15]	Desulfobulbaceae bacterium S5133MH15	Dbac.1118	1869306	43.08	258	OEU51118.1	MPGYFSNTSERNKLFQQIEKEQVKKEKEQLTAFLEKGTRVSLENLAEKLTEVLCARGFTRVTTPILISRSSLAKMTVDDDHPLNRQVYWISKNQCLRPMLAPNLYSLMSDFSRLRHRPIRFFEIGSCFRKESDGAKHNSEFTMLNLVEMGTPEGERLERLKELASLVAETSGLTDYRYESEESKVYGTTLDVVTGPENIEVASGAMGPHPLDIAWGVTDTWVGLGFGLERLLMTAAGESSIGRWGKNLSYLNGIHLSL	--------------------------------------------------------------------------------------------------------------------------------------------------------------------------------------------------------------------------------------------------------------------------------------------------------------------M-PGYFS--NTSERNKLFQQIEKEQVKKEKEQLTAFLE----KGTRVSLENLAEKLTEVLCA-RGFTRVTTPILISRSSL-AKMTVDDDHP…	--------------------------M-PGYFS--NTSERNKLFQQIEKEQVKKEKEQLTAFLE----KGTRVSLENLAEKLTEVLCA-RGFTRVTTPILISRSSL-AKMTVDDDHPLNRQVYWISK--NQCLRPMLAPNLYSLMSDFSRLR-HRPIRFFEIGSCFRKESDGAKHNSEFTMLNLVEMGT-PE-----GERLERLKELASLVAETSGL--TDYRYESEESKVYGT--TLDVVTGP-ENIEVASGAMGPH-PLDIAWGVTD-TWVGLGFGLERLLMTAA-GESSIGRWGKNLSYLNGIHLSL-----	3				OEU51118.1	MAXK01000032
Bact	S			ATP phosphoribosyltransferase regulatory subunit [Phycisphaeraceae bacterium]	Phycisphaeraceae bacterium	Pbac.5788	2026777	40.07	281	NQV35788.1	MSQITWTDIQFKRLKELNADAGVRASSFESHDARNLAYQTVEKQLVKREKARLNDFLTQELQPKLYRLECRLTEVLNQQGFSRVTTPTIISRTQLAKMSIDEQHPLFKQVFWISDKQCLRPMLAPNLYRIMYELARLGKTPIRFFEIGSCFRKESDSAQHTAEFTMLNLVEMGVAQDDRDARLKELGQLVAEAAGLKEIAFETESSSVYGDTLDIVCGADRLEIASGAMGPHPLDAAWRITDTWVGLGFGLERMVMLTEGSDTIKKWGKSLTYMDGIRLNF	-----------------------------------------------------------------------------------------------------------------------------------------------------------------------------------------------------------------------------------------------------------------------------------------MSQITWTDIQFKRLKELNADAG----VR-ASSFE--SHDARNLAYQTVEKQLVKREKARLNDFLT----QELQPKLYRLECRLTEVLNQ-QGFSRVTTPTIISRTQL-AKMSIDEQHP…	SQITWTDIQFKRLKELNADAG----VR-ASSFE--SHDARNLAYQTVEKQLVKREKARLNDFLT----QELQPKLYRLECRLTEVLNQ-QGFSRVTTPTIISRTQL-AKMSIDEQHPLFKQVFWISD--KQCLRPMLAPNLYRIMYELARLG-KTPIRFFEIGSCFRKESDSAQHTAEFTMLNLVEMGV-AQ-----DDRDARLKELGQLVAEAAGL--KEIAFETESSSVYGD--TLDIVCGA-DRLEIASGAMGPH-PLDAAWRITD-TWVGLGFGLERMVMLTE-GSDTIKKWGKSLTYMDGIRLNF-----	3				NQV35788.1	JABMPB010001249
Bact	S			pyrrolysine--tRNA(Pyl) ligase large subunit [Deltaproteobacteria bacterium]	Deltaproteobacteria bacterium	Dbac.5137	2026735	40.65	281	NOX35137.1	MNDLTWTNTQARRLKELGVGLDDFPGFFSTLGERDKLFQKIEKKKVRKERARLKKFLVKGGKTSLESLVDDISLALCKHGFTRVATPVIISMSALAKMTVDKDNPLFHQVYKINEKQCLRPMLAPSLYSLMVDFCRVDHRPIRFFEIGSCFRKESDGARHNKEFTMLNLVEMGTAPEKRYERLEELSRLIVKTAGINDFRFEKEDSRVYGTTLDVVSGKESLELASGAMGPHPLDAAWGITDTWVGIGFGIERLLMASKGDTSIGRWAKSLSYLDGMRLSI	-----------------------------------------------------------------------------------------------------------------------------------------------------------------------------------------------------------------------------------------------------------------------------------------MNDLTWTNTQARRLKELGVGLD----DF-PGFFS--TLGERDKLFQKIEKKKVRKERARLKKFLV----KGGKTSLESLVDDISLALCK-HGFTRVATPVIISMSAL-AKMTVDKDNP…	NDLTWTNTQARRLKELGVGLD----DF-PGFFS--TLGERDKLFQKIEKKKVRKERARLKKFLV----KGGKTSLESLVDDISLALCK-HGFTRVATPVIISMSAL-AKMTVDKDNPLFHQVYKINE--KQCLRPMLAPSLYSLMVDFCRVD-HRPIRFFEIGSCFRKESDGARHNKEFTMLNLVEMGT-AP-----EKRYERLEELSRLIVKTAGI--NDFRFEKEDSRVYGT--TLDVVSGK-ESLELASGAMGPH-PLDAAWGITD-TWVGIGFGIERLLMASK-GDTSIGRWAKSLSYLDGMRLSI-----	3				NOX35137.1	JAADHV010000117	213-1 tRNA-Pyl(cta) [119,191]	ggagggtggatcggatgggatcacatggactctaaatccatgcagccgggtgcgactcccggactctccgcca
Bact	S			pyrrolysine--tRNA(Pyl) ligase large subunit [Deltaproteobacteria bacterium]	Deltaproteobacteria bacterium	Dbac.5463	2026735	42.03	287	RLC15463.1	MKEKQEAVLNDFTWTLTQLRRFKELEVDLQNTPADFSTQAERNKLFQQIEKKHVKADREKLSDFLIQGEKSHMESLMKKLAQALFQQGFTQVTTPTIITKAALAKMTVDADHPLFRQVYWINKKQCLRPMLAPNLYSLMVDFSRLRHRPIRFFEMGSCFRKESDGARHNSEFTMLNLVEMGLAQENRLARLKELATIIAKTAGLNDFKFETENSKVYGSTLDVVAGPGSIEVASGAMGPHPLDIPWGITDTWVGVGFGIERLLMTSMGDTSIGKWGKSLSYFNGIRL	---------------------------------------------------------------------------------------------------------------------------------------------------------------------------------------------------------------------------------------------------------------------------------MKEKQEAVLNDFTWTLTQLRRFKELEVDLQ----NT-PADFS--TQAERNKLFQQIEKKHVKADREKLSDFLI----QGEKSHMESLMKKLAQALFQ-QGFTQVTTPTIITKAAL-AKMTVDADHP…	NDFTWTLTQLRRFKELEVDLQ----NT-PADFS--TQAERNKLFQQIEKKHVKADREKLSDFLI----QGEKSHMESLMKKLAQALFQ-QGFTQVTTPTIITKAAL-AKMTVDADHPLFRQVYWINK--KQCLRPMLAPNLYSLMVDFSRLR-HRPIRFFEMGSCFRKESDGARHNSEFTMLNLVEMGL-AQ-----ENRLARLKELATIIAKTAGL--NDFKFETENSKVYGS--TLDVVAGP-GSIEVASGAMGPH-PLDIPWGITD-TWVGVGFGIERLLMTSM-GDTSIGKWGKSLSYFNGIRL-------	3				RLC15463.1	QMMX01000511
Bact	S			pyrrolysine--tRNA(Pyl) ligase large subunit [Deltaproteobacteria bacterium]	Deltaproteobacteria bacterium	Dbac.9093	2026735	40.81	281	RLB89093.1	MADDKWTPTQVSRFKELGIDPDIIHAEFSTPEERNKTFQKIEKKQVKDQREKLADLLTQTKKTQIQFLRERLEQTLYQLGFTGVSTPTITTKQALKKMTIDEDHPLTKQVFWLNDKQCLRPMLAPNLYSLMMDFGRLNQGPIRFFEIGACFRKESSGARHTNEFTMLNLVEMGIPEQDREERLNFLAKQIMKAAQIDDYHFETEDSKVYGSTLDVVAGPRHIEVASGAMGPHPLDAAWGITDTWVGIGFGLERLLMTSKGEMSIGKWAKNLAYVDGICLSI	-----------------------------------------------------------------------------------------------------------------------------------------------------------------------------------------------------------------------------------------------------------------------------------------MADDKWTPTQVSRFKELGIDPD----II-HAEFS--TPEERNKTFQKIEKKQVKDQREKLADLLT----QTKKTQIQFLRERLEQTLYQ-LGFTGVSTPTITTKQAL-KKMTIDEDHP…	ADDKWTPTQVSRFKELGIDPD----II-HAEFS--TPEERNKTFQKIEKKQVKDQREKLADLLT----QTKKTQIQFLRERLEQTLYQ-LGFTGVSTPTITTKQAL-KKMTIDEDHPLTKQVFWLND--KQCLRPMLAPNLYSLMMDFGRLN-QGPIRFFEIGACFRKESSGARHTNEFTMLNLVEMGI-PE-----QDREERLNFLAKQIMKAAQI--DDYHFETEDSKVYGS--TLDVVAGP-RHIEVASGAMGPH-PLDAAWGITD-TWVGIGFGLERLLMTSK-GEMSIGKWAKNLAYVDGICLSI-----	3				RLB89093.1	QMMO01000366
Bact	S			TPA: pyrrolysine--tRNA(Pyl) ligase large subunit [Desulfobacteraceae bacterium]	Desulfobacteraceae bacterium	Dbac.8279	2049433	40.88	278	HCY88279.1	MYWTDTQILRFKDLGLNPDDYPPAFDTPAERNRAFQKIEKQQVRIQRMKLAALLGKDKKTRIQALRERLESTLFDLGFTGVTTPTIISRQALRRMSIDAAHPLNKQVFWISDKQCLRPMLAPNLYSLMKDFSRLKQRPLRFFEIGSCFRKESSGRVHASEFTMLNLVEMGLPLEERQSRLEFLANAVMTAAGINDYDFETDDSQVYGTTLDVVAGPERTEVSSGASGPHPLDAEWGITDTWVGMGFGLERLLMISQGETAIGRWSKSLTSLDGIRLKI	--------------------------------------------------------------------------------------------------------------------------------------------------------------------------------------------------------------------------------------------------------------------------------------------MYWTDTQILRFKDLGLNPD----DY-PPAFD--TPAERNRAFQKIEKQQVRIQRMKLAALLG----KDKKTRIQALRERLESTLFD-LGFTGVTTPTIISRQAL-RRMSIDAAHP…	--MYWTDTQILRFKDLGLNPD----DY-PPAFD--TPAERNRAFQKIEKQQVRIQRMKLAALLG----KDKKTRIQALRERLESTLFD-LGFTGVTTPTIISRQAL-RRMSIDAAHPLNKQVFWISD--KQCLRPMLAPNLYSLMKDFSRLK-QRPLRFFEIGSCFRKESSGRVHASEFTMLNLVEMGL-PL-----EERQSRLEFLANAVMTAAGI--NDYDFETDDSQVYGT--TLDVVAGP-ERTEVSSGASGPH-PLDAEWGITD-TWVGMGFGLERLLMISQ-GETAIGRWSKSLTSLDGIRLKI-----	3				HCY88279.1	DPRB01000535
Bact	S			TPA: pyrrolysine--tRNA(Pyl) ligase large subunit [Phycisphaerales bacterium]	Phycisphaerales bacterium	Pbac.4254	2052180	38.27	281	HCO94254.1	MSKISWTDIQSKRLKELNADPKTMSTLFDTNEQRNHSYQTLERKLVKLEKSRLNEFLTNQLQPKIYKLECRLTKILNQQGFSRVTNPTIISKTQLARMTIDRQHPLFDKVFWINARQCLRPMLAPNLYRVMYELARLGKKPIRFFEIGPCFRKESDTSQHNNEFTMLNLVEMGLPRENRHQRLMELGQLIADAAGLKDYAFEKKSSAVYGDTIDIVCGDDKLEIASGAMGPHPLDHAWRIIDTWVGLGFGLERMVMIAEGSESIGKWGKSLAYLDGIRLNF	-----------------------------------------------------------------------------------------------------------------------------------------------------------------------------------------------------------------------------------------------------------------------------------------MSKISWTDIQSKRLKELNADPK----TM-STLFD--TNEQRNHSYQTLERKLVKLEKSRLNEFLT----NQLQPKIYKLECRLTKILNQ-QGFSRVTNPTIISKTQL-ARMTIDRQHP…	SKISWTDIQSKRLKELNADPK----TM-STLFD--TNEQRNHSYQTLERKLVKLEKSRLNEFLT----NQLQPKIYKLECRLTKILNQ-QGFSRVTNPTIISKTQL-ARMTIDRQHPLFDKVFWINA--RQCLRPMLAPNLYRVMYELARLG-KKPIRFFEIGPCFRKESDTSQHNNEFTMLNLVEMGL-PR-----ENRHQRLMELGQLIADAAGL--KDYAFEKKSSAVYGD--TIDIVCGD-DKLEIASGAMGPH-PLDHAWRIID-TWVGLGFGLERMVMIAE-GSESIGKWGKSLAYLDGIRLNF-----	3				HCO94254.1	DQCG01000300
Bact	S			TPA: pyrrolysine--tRNA(Pyl) ligase large subunit [Firmicutes bacterium]	Firmicutes bacterium	Fbac.2428	1879010	39.93	311	HAP32428.1	MDVLPGGCVTNGRRGLVPGAVYHYGRSASMPTLYLNNGDLMNYTKVQIQRLIELGDNPNLGMGFASDEDRDSSFRQLERKLIQENKAVLALLRGRKRPEVRLVEQKLIKGLTKLDFIEVLTPVMMSRGMLEKMGLTEEMPLWRQVYWVDGNKCLRPMLAPHLYYMLRQLKRHWGEPLKIFEIGSCFRKETKGSNHTEEFTMLNLVCHGCSQPLEELQNTVKELFEPFHLSYQLVEEKSEIYGCTIDITVKGMEIASAAVGPHRLDQNWDISGSWYGMGLGLERFTMVLKGYRTIRRVGKSLSYQDGARLNI	-----------------------------------------------------------------------------------------------------------------------------------------------------------------------------------------------MDVLPGGCVTNGRR-------------------------GL---VP--------GAVYH-----------------YGRSASMPTLYLNNGDLMNYTKVQIQRLIELGDNPN----L--GMGFA--SDEDRDSSFRQLERKLIQENKAVLAL-LR----GRKRPEVRLVEQKLIKGLTK-LDFIEVLTPVMMSRGML-EKMGLTEEMP…	DLMNYTKVQIQRLIELGDNPN----L--GMGFA--SDEDRDSSFRQLERKLIQENKAVLAL-LR----GRKRPEVRLVEQKLIKGLTK-LDFIEVLTPVMMSRGML-EKMGLTEEMPLWRQVYWVDG--NKCLRPMLAPHLYYMLRQLKRHWG-EPLKIFEIGSCFRKETKGSNHTEEFTMLNLVCHGC--S------QPLEELQNTVKELFEPFHL---SYQLVEEKSEIYGC--TIDITV---KGMEIASAAVGPH-RLDQNWDISG-SWYGMGLGLERFTMVLK-GYRTIRRVGKSLSYQDGARLNI-----	4				HAP32428.1	DMPF01000181
Bact	S			pyrrolysine--tRNA(Pyl) ligase large subunit [Peptococcaceae bacterium]	Peptococcaceae bacterium	Pbac.7692	2052179	41.76	271	MBS3937692.1	MKFSNVQLQRLVELGLEEGLERDFDCGRQRDDSFRQLARGLEKNNKAALDRLQQGLRPDIKLLEEKLLHTLRAEGYAEVSTPILMSKGLLQKMGLTPEHPLWRQLFWVDKNKLLRPMLAPHLYHLLRHLQKLWDGSVMIFEVGPVFRKESKGQEHVEEFTMLNLVSLGCTNPDEQLRLMVDKLFGQFGKTYSLVCAPSEVYGETTDVVIRGLEVASAAVGPHALDANWEISGPWFGMGIGLERLAMAVGDYSNIRRVSRSLSYQNGARLNI	--------------------------------------------------------------------------------------------------------------------------------------------------------------------------------------------------------------------------------------------------------------------------------------------MKFSNVQLQRLVELGLEEG----L--ERDFD--CGRQRDDSFRQLARGLEKNNKAALDR-LQ----QGLRPDIKLLEEKLLHTLRA-EGYAEVSTPILMSKGLL-QKMGLTPEHP…	--MKFSNVQLQRLVELGLEEG----L--ERDFD--CGRQRDDSFRQLARGLEKNNKAALDR-LQ----QGLRPDIKLLEEKLLHTLRA-EGYAEVSTPILMSKGLL-QKMGLTPEHPLWRQLFWVDK--NKLLRPMLAPHLYHLLRHLQKLWD-GSVMIFEVGPVFRKESKGQEHVEEFTMLNLVSLGC--T------NPDEQLRLMVDKLFGQFGK---TYSLVCAPSEVYGE--TTDVVI---RGLEVASAAVGPH-ALDANWEISG-PWFGMGIGLERLAMAVG-DYSNIRRVSRSLSYQNGARLNI-----	4				MBS3937692.1	JAGXSS010000037	350-2 tRNA-Pyl(cta) c[18177,18248]	ggagggttgatcggcaagatcacgcagactctaaatctgcgcagccgggtttgactcccggactctcctcca
Bact	S			pyrrolysine--tRNA(Pyl) ligase large subunit [Dethiobacter sp.]	Dethiobacter sp.	Dsp.4212	2093370	40.65	271	RJX24212.1	MKFTHVQIQRLIELGLNTGLEYEFANSIEREANFKQLEKELVKQNKAALKRLHEEKRPLLKTVEQKLIGVLTENGFIEVITPILMSRGLLEKMGLTPELFRQVFWVDEGKKRCLRPMLAPHLYYLLRKMKKIWPAPLKIFEVGPCFRKESKGGYHMEEFTMLNLVCFSCTEPLAELLDLADKLLDPFNIPFNITDEYSEVYGRTIDIVVNDVEIASAAVGPHELDKNWDITGSWYGIGLGLERLAMVLQGYQNIRRVSRSLSYQDGARLNI	--------------------------------------------------------------------------------------------------------------------------------------------------------------------------------------------------------------------------------------------------------------------------------------------MKFTHVQIQRLIELGLNTG----L--EYEFA--NSIEREANFKQLEKELVKQNKAALKR-LH----EEKRPLLKTVEQKLIGVLTE-NGFIEVITPILMSRGLL-EKMGLTPE--…	--MKFTHVQIQRLIELGLNTG----L--EYEFA--NSIEREANFKQLEKELVKQNKAALKR-LH----EEKRPLLKTVEQKLIGVLTE-NGFIEVITPILMSRGLL-EKMGLTPE--LFRQVFWVDEGKKRCLRPMLAPHLYYLLRKMKKIWP-APLKIFEVGPCFRKESKGGYHMEEFTMLNLVCFSC--T------EPLAELLDLADKLLDPFNI---PFNITDEYSEVYGR--TIDIVV---NDVEIASAAVGPH-ELDKNWDITG-SWYGIGLGLERLAMVLQ-GYQNIRRVSRSLSYQDGARLNI-----	4	Yes	Thio		RJX24212.1	QZJM01000063	216-4 tRNA-Pyl(cta) [67693,67764]	ggagggttgatcggcaggatcacgtagactctaaatctgcgcagccgggtttgactcccggactctcctcca
Arch	∆N	B		Seryl-tRNA synthetase [Methanomassiliicoccales archaeon RumEn M1]	Methanomassiliicoccales archaeon RumEn M1	Marc.1560	1713724	50.91	275	KQM11560.1	MTIEWTPSQKQRLKELGIDSDQDYTINNIQEREEVFSRLVTRRQSEGRRAIRSMMEHPVRHKLAQLEQDLAQALVDDGFLEFRTPTIITRSALEKMGIGREHPLHEQVFWLDEKRCLRPMLAPNLYYVMRHLKRNAKGPVKLFEIGTCYRKESHGSNHLEEFTMLNLVELDPAGDAREQLRKHISTIMNTIGLDYELVSCSSDVYVETTDVEVNGVEVASGAIGPHKLDPAHGIKAPWAGVGFGLERLLMLKHGEDNVKKVGRSLIYLQGVRLDI	------------------------------------------------------------------------------------------------------------------------------------------------------------------------------------------------------------------------------------------------------------------------------------------MTIEWTPSQKQRLKELGIDSD----Q--DYTIN--NIQEREEVFSRLVTRRQSEGRRAIRSMME----HPVRHKLAQLEQDLAQALVD-DGFLEFRTPTIITRSAL-EKMGIGREHP…	MTIEWTPSQKQRLKELGIDSD----Q--DYTIN--NIQEREEVFSRLVTRRQSEGRRAIRSMME----HPVRHKLAQLEQDLAQALVD-DGFLEFRTPTIITRSAL-EKMGIGREHPLHEQVFWLDE--KRCLRPMLAPNLYYVMRHLKRNAK-GPVKLFEIGTCYRKESHGSNHLEEFTMLNLVELDP--A-----GDAREQLRKHISTIMNTIGL---DYELVSCSSDVYVE--TTDVEV---NGVEVASGAIGPH-KLDPAHGIKA-PWAGVGFGLERLLMLKH-GEDNVKKVGRSLIYLQGVRLDI-----	5		RumEn	Yes	KQM11560.1	LJKK01000123
Arch	∆N	B		hypothetical protein [Euryarchaeota archaeon]	Euryarchaeota archaeon	Earc.6113	2026739	51.27	275	NLK26113.1	MAVEFTITQRQRLRELGASIDDRKIFSTVEERESEFSRISAHYHSQGRKAIRNMLEDPERHPLAQLEETLAQALVREGFIEVKTPTIISRSTLEKMGIGRDHPLHEQVFWIDEKRGLRPMLAPNLYFLMRHLKRSAKGPLRLFEIGTCYRKESRGSNHLEDFTMLNLVELDPENDPTEQLHHHISTVMDAVGLDYELKTCQSEVYVHTTDVEVNGVEVASAAVGPHMLDHAHGIKDPWAGVGFGLERLLLVKCEADNIKKVGRSLIYLRGVRLDI	------------------------------------------------------------------------------------------------------------------------------------------------------------------------------------------------------------------------------------------------------------------------------------------MAVEFTITQRQRLRELGASID----D--RKIFS--TVEERESEFSRISAHYHSQGRKAIRNMLE----DPERHPLAQLEETLAQALVR-EGFIEVKTPTIISRSTL-EKMGIGRDHP…	MAVEFTITQRQRLRELGASID----D--RKIFS--TVEERESEFSRISAHYHSQGRKAIRNMLE----DPERHPLAQLEETLAQALVR-EGFIEVKTPTIISRSTL-EKMGIGRDHPLHEQVFWIDE--KRGLRPMLAPNLYFLMRHLKRSAK-GPLRLFEIGTCYRKESRGSNHLEDFTMLNLVELDP--E-----NDPTEQLHHHISTVMDAVGL---DYELKTCQSEVYVH--TTDVEV---NGVEVASAAVGPH-MLDHAHGIKD-PWAGVGFGLERLLLVKC-EADNIKKVGRSLIYLRGVRLDI-----	5				NLK26113.1	JAAYQQ010000085	162-2 tRNA-Pyl(cta) c[4971,5041] CHECK BUT VERY LIKELY GOOD	ggagggttggtccgggaccaccaggcctctacagcccaggcagccgggttcgacccccgggcccttcgcca
Arch	∆N	B		hypothetical protein [Methanomassiliicoccus sp.]	Methanomassiliicoccus sp.	Msp.4194	2528041	50.55	275	MBI0584194.1	MVFEWTPSQKQRLRELGRAKGPEQEFANVDERDLAFTKEVSQLQSANRRKIRDLQTRPERHQMVQAEDVIARALIADGFMEVKTPTIISKGSLAKMGIDHSHPLHEQVFWLDEARCLRPMLAPNLYFLMRHLRRNAVLPLRMFEIGPCYRKESHGSNHLEEFTMLNLVEMAPKDDEMGHLRNHIDTVMTAIGLKYDLREQDSEVYVKTIDVEIDGVEVASAAMGPHKLDHAHGITDAWVGVGFGLERLIMMKNGENNIKKVGRSLIYLGGARLDI	------------------------------------------------------------------------------------------------------------------------------------------------------------------------------------------------------------------------------------------------------------------------------------------MVFEWTPSQKQRLRELGRAKG----P--EQEFA--NVDERDLAFTKEVSQLQSANRRKIRDLQT----RPERHQMVQAEDVIARALIA-DGFMEVKTPTIISKGSL-AKMGIDHSHP…	MVFEWTPSQKQRLRELGRAKG----P--EQEFA--NVDERDLAFTKEVSQLQSANRRKIRDLQT----RPERHQMVQAEDVIARALIA-DGFMEVKTPTIISKGSL-AKMGIDHSHPLHEQVFWLDE--ARCLRPMLAPNLYFLMRHLRRNAV-LPLRMFEIGPCYRKESHGSNHLEEFTMLNLVEMAP--K-----DDEMGHLRNHIDTVMTAIGL---KYDLREQDSEVYVK--TIDVEI---DGVEVASAAMGPH-KLDHAHGITD-AWVGVGFGLERLIMMKN-GENNIKKVGRSLIYLGGARLDI-----	5				MBI0584194.1	JAEILR010000020	163-49 tRNA-Pyl(cta) c[226529,226599]	ggagggttggtccgggaccacctggcctctacagctaaggcagccgggttcaactcccgggcccttcgcca
Arch	∆N	B		hypothetical protein [Euryarchaeota archaeon]	Euryarchaeota archaeon	Earc.4405	2026739	48.36	275	NLI74405.1	MTIEFTITQMQRLKELGVSIEDNRTFLTVEERELEFSKMASHYHSQGREAIRNMLDEPERHPLAQLEDTLAQALVKKNFIEVKTPTIIARNTLEKMGIGQDHPLYEQVFWVDKKRCLRPMLAPNLYFLMRHLKRNINGPLRLFEIGTCYRRESRGSNHLEDFTMLNLVELGPENDPTDQLHSHISTVMGAVDLDYKLKTCQSEVYVHTTDVEVNGIEVASAAVGPHILDDAHGIKDPWAGVGFGLERLLMIKNDADNIKRVGRSLIYLRGVRLDI	------------------------------------------------------------------------------------------------------------------------------------------------------------------------------------------------------------------------------------------------------------------------------------------MTIEFTITQMQRLKELGVSIE----D--NRTFL--TVEERELEFSKMASHYHSQGREAIRNMLD----EPERHPLAQLEDTLAQALVK-KNFIEVKTPTIIARNTL-EKMGIGQDHP…	MTIEFTITQMQRLKELGVSIE----D--NRTFL--TVEERELEFSKMASHYHSQGREAIRNMLD----EPERHPLAQLEDTLAQALVK-KNFIEVKTPTIIARNTL-EKMGIGQDHPLYEQVFWVDK--KRCLRPMLAPNLYFLMRHLKRNIN-GPLRLFEIGTCYRRESRGSNHLEDFTMLNLVELGP--E-----NDPTDQLHSHISTVMGAVDL---DYKLKTCQSEVYVH--TTDVEV---NGIEVASAAVGPH-ILDDAHGIKD-PWAGVGFGLERLLMIKN-DADNIKRVGRSLIYLRGVRLDI-----	5				NLI74405.1	JAAYTA010000092	164-1 tRNA-Pyl(cta) [1607,1677]	ggagggttggtccgggaccaccaggcctctacagctatggcagccgggttcaactcccgggcccttcgcca
Arch	∆N	B		hypothetical protein [Methanomassiliicoccus sp.]	Methanomassiliicoccus sp.	Msp.7007	2528041	50.91	275	NLT37007.1	MAVEWSPSQKQRLRELGRADNGEMKFETVGERDAAFTKEVAYYQSLNRKEIRDLQDRRERHLLADIEGRIAEALIADDFFEVRTPTIISGNALAKMGIDQKHPLHDQVFWLDGSRCLRPMLAPNLYFLMRHLKRNVRMPLQMFEIGPCYRKESHGSNHLEEFTMLNLVEMGTKEDPLVRLRHHIQTVMDAIGLQYELCECESDVYGRTIDVEVNGVEVASAALGPHKLDPAHGITDSWSGAGFGLERLLMIKNNENNIKKVGRSLIYLGGTRLDI	------------------------------------------------------------------------------------------------------------------------------------------------------------------------------------------------------------------------------------------------------------------------------------------MAVEWSPSQKQRLRELGRADN----G--EMKFE--TVGERDAAFTKEVAYYQSLNRKEIRDLQD----RRERHLLADIEGRIAEALIA-DDFFEVRTPTIISGNAL-AKMGIDQKHP…	MAVEWSPSQKQRLRELGRADN----G--EMKFE--TVGERDAAFTKEVAYYQSLNRKEIRDLQD----RRERHLLADIEGRIAEALIA-DDFFEVRTPTIISGNAL-AKMGIDQKHPLHDQVFWLDG--SRCLRPMLAPNLYFLMRHLKRNVR-MPLQMFEIGPCYRKESHGSNHLEEFTMLNLVEMGT--K-----EDPLVRLRHHIQTVMDAIGL---QYELCECESDVYGR--TIDVEV---NGVEVASAALGPH-KLDPAHGITD-SWSGAGFGLERLLMIKN-NENNIKKVGRSLIYLGGTRLDI-----	5				NLT37007.1	JAAYAX010000004	165-60 tRNA-Pyl(cta) c[403669,403739]	ggagggttggtccgggaccacctggcctctacagctaaggcagccgggttcaactcccgggcccttcgcca
Arch	∆N	B		Pyrrolysine--tRNA ligase [Methanomassiliicoccales archaeon PtaU1.Bin030]	Methanomassiliicoccales archaeon PtaU1.Bin030	Marc.7871	1811729	49.45	275	OPY27871.1	MVIEWSPSQKQRLRELGRADEGGMEFETVVERDEAFTKEVAYYQSINRKEIRNIQERRERHLLAKVEENIAEALIADGFLEVRTPTIISGNALVKMGIDHNHPLREQVFWLDGSRCLRPMLAPNLYFLMRHLKRNVRMPLQMFEIGTCYRKESHGSNHLEEFTMLNLVEMASMDDPAVRLRHHIQTVMGAIGLEYELSECESDVYGRTIDVEVNGVEVASAALGPHKLDPAHGITDAWSGVGFGLERLLMVKNAENNIKKVGRSLIYLGGARLDI	------------------------------------------------------------------------------------------------------------------------------------------------------------------------------------------------------------------------------------------------------------------------------------------MVIEWSPSQKQRLRELGRADE----G--GMEFE--TVVERDEAFTKEVAYYQSINRKEIRNIQE----RRERHLLAKVEENIAEALIA-DGFLEVRTPTIISGNAL-VKMGIDHNHP…	MVIEWSPSQKQRLRELGRADE----G--GMEFE--TVVERDEAFTKEVAYYQSINRKEIRNIQE----RRERHLLAKVEENIAEALIA-DGFLEVRTPTIISGNAL-VKMGIDHNHPLREQVFWLDG--SRCLRPMLAPNLYFLMRHLKRNVR-MPLQMFEIGTCYRKESHGSNHLEEFTMLNLVEMAS--M-----DDPAVRLRHHIQTVMGAIGL---EYELSECESDVYGR--TIDVEV---NGVEVASAALGPH-KLDPAHGITD-AWSGVGFGLERLLMVKN-AENNIKKVGRSLIYLGGARLDI-----	5		030	Yes	OPY27871.1	MVRB01000160	166-2 tRNA-Pyl(cta) [7756,7826]	ggagggttggtccgggaccacctggcctctacagctaaggcagccgggttcaactcccgggcccttcgcca
Arch	∆N	B		pyrrolysine--tRNA(Pyl) ligase large subunit [Methanomassiliicoccus luminyensis]	Methanomassiliicoccus luminyensis	Mlum.9105	1080712	50.18	275	WP_026069105.1	MDTRLTPAQAQRIREMGGTVDPSLAFSSEAERESAFQRISADLQGANLAKIRRCAEAPERHPIGSLENTLACALAAKGFIEVKTPMMIPADGLVKMGIDESHPLWNQVFWVGPKKALRPMLAPNLYFLMRHLRRSVPAPLLLFEIGPCFRKESRGSNHLEEFTMLNLVELAPQADATERLKEHIATVMNAVGLPYELVVEGSEVYGTTIDVEVDGVELASGAVGPLPMDKPHGITEPWAGVGFGLERIALMRTKEQNIKKVGRSLVYVNGARIDI	------------------------------------------------------------------------------------------------------------------------------------------------------------------------------------------------------------------------------------------------------------------------------------------MDTRLTPAQAQRIREMGGTVD----P--SLAFS--SEAERESAFQRISADLQGANLAKIRRCAE----APERHPIGSLENTLACALAA-KGFIEVKTPMMIPADGL-VKMGIDESHP…	MDTRLTPAQAQRIREMGGTVD----P--SLAFS--SEAERESAFQRISADLQGANLAKIRRCAE----APERHPIGSLENTLACALAA-KGFIEVKTPMMIPADGL-VKMGIDESHPLWNQVFWVGP--KKALRPMLAPNLYFLMRHLRRSVP-APLLLFEIGPCFRKESRGSNHLEEFTMLNLVELAP--Q-----ADATERLKEHIATVMNAVGL---PYELVVEGSEVYGT--TIDVEV---DGVELASGAVGPL-PMDKPHGITE-PWAGVGFGLERIALMRT-KEQNIKKVGRSLVYVNGARIDI-----	5	Yes - for class B PylRS	Lum1	Yes	WP_026069105.1	NZ_CAJE01000023	65-13 tRNA-Pyl(cta) [63375,63446]	ggagtgttggttcggcgaccaccaggcctctacagccacggcagccgggttcgactcccgggcacttcgcca
Arch	∆N	B		pyrrolysine--tRNA(Pyl) ligase large subunit [Candidatus Methanomassiliicoccus intestinalis]	Candidatus Methanomassiliicoccus intestinalis	Mint.8777	1406512	49.45	275	WP_020448777.1	MPVEWTASQKQRLKELGIPAEADRIFNDTKEREEVFKDITSEHLSKVRKDIKHMLDYPERHQLSQIESILAQALVDNGFIEVKTPSIISRSALEKMGIDRSHPLHEQVFWLDEKRCLRPMLAPNLYFMMRHMYRYSKGPLRLFEIGSCFRKESKGSNHLEEFTMLNLVEMAPDNDPADQLLVHIKTIMDALGLEYSLVECESDVYVKTLDVEIDGVEVASGAVGPHKLDPAHGITQSWAGVGFGLERLSMMKYGMDNIKKSGRSLIYLRGVRLDI	------------------------------------------------------------------------------------------------------------------------------------------------------------------------------------------------------------------------------------------------------------------------------------------MPVEWTASQKQRLKELGIPAE----A--DRIFN--DTKEREEVFKDITSEHLSKVRKDIKHMLD----YPERHQLSQIESILAQALVD-NGFIEVKTPSIISRSAL-EKMGIDRSHP…	MPVEWTASQKQRLKELGIPAE----A--DRIFN--DTKEREEVFKDITSEHLSKVRKDIKHMLD----YPERHQLSQIESILAQALVD-NGFIEVKTPSIISRSAL-EKMGIDRSHPLHEQVFWLDE--KRCLRPMLAPNLYFMMRHMYRYSK-GPLRLFEIGSCFRKESKGSNHLEEFTMLNLVEMAP--D-----NDPADQLLVHIKTIMDALGL---EYSLVECESDVYVK--TLDVEI---DGVEVASGAVGPH-KLDPAHGITQ-SWAGVGFGLERLSMMKY-GMDNIKKSGRSLIYLRGVRLDI-----	5	Yes - for class B tRNA	Int	Yes	WP_020448777.1	NC_021353	167-46 tRNA-Pyl(cta) c[897008,897078]	ggagtgttggtccgggaccaccaggcctctacagccacggcagccgggttcaactcccgggcacttcgcca
Arch	∆N	B		hypothetical protein [Methanomassiliicoccus luminyensis]	Methanomassiliicoccus luminyensis	Mlum.4533	1080712	48.52	271	WP_147654533.1	MTPSQKQRLRELGRVPDEGAAFSTAEDRDAAFIKEVAYYQSYNRNVVRDALDAPKRHPLSHMEEVLAQALVDEGFLDVKTPTIISGDSIRKMGISCAHPLNKQIFWVDGTRCLRPMLAPNLYFLMRHLKRNAQLPLRLFEIGPCYRIETHGSDHLEEFTMLNLVELAPQGDPLAQLHHHIATVMGAVGLDYQLCECDSEVYSRTIDVEVDGSEVASAALGPHALDRAHGIEDPWVGVGFGLERLLMSKSAESNIRKVGRSLIYLQGARIDV	----------------------------------------------------------------------------------------------------------------------------------------------------------------------------------------------------------------------------------------------------------------------------------------------MTPSQKQRLRELGRVPD----E--GAAFS--TAEDRDAAFIKEVAYYQSYNRNVVRDALD----APKRHPLSHMEEVLAQALVD-EGFLDVKTPTIISGDSI-RKMGISCAHP…	----MTPSQKQRLRELGRVPD----E--GAAFS--TAEDRDAAFIKEVAYYQSYNRNVVRDALD----APKRHPLSHMEEVLAQALVD-EGFLDVKTPTIISGDSI-RKMGISCAHPLNKQIFWVDG--TRCLRPMLAPNLYFLMRHLKRNAQ-LPLRLFEIGPCYRIETHGSDHLEEFTMLNLVELAP--Q-----GDPLAQLHHHIATVMGAVGL---DYQLCECDSEVYSR--TIDVEV---DGSEVASAALGPH-ALDRAHGIED-PWVGVGFGLERLLMSKS-AESNIRKVGRSLIYLQGARIDV-----	5		Lum2	Yes	WP_147654533.1	NZ_CAJE01000004	168-15 tRNA-Pyl(cta) [80943,81011]	ggagggttggtcagggaccgccaggcctctacagccacggcagccgggttcgactcccgggcccttcgc
Arch	∆N	B		hypothetical protein [Methanomassiliicoccus sp.]	Methanomassiliicoccus sp.	Msp.8548	2528041	44.73	274	NLT38548.1	MSTDLTTSQNQRIRELGGTIDKTIIFSTIDDRDLYFQEQVKSLQSRNRQRILETMDGSQRNSLASLESDLSNVLITRGFTEVKTPMIISASSLTKMGIADGHPLLNQVFWVTPKKCMRPMLAPNLYYIMRHLSRTVCTVKLFEIGPCFRKESKGSNHLEEFTMLNLVELAPEREAMEALRDDAQTVMDVAGLQYKLVVEESEVYGRTLDVEVDGVEVASGAIGPLPMDEAHGIDEPWAGIGFGLERILMLMKNQSNIKSVARSLIYLNGARIDI	------------------------------------------------------------------------------------------------------------------------------------------------------------------------------------------------------------------------------------------------------------------------------------------MSTDLTTSQNQRIRELGGTID----K--TIIFS--TIDDRDLYFQEQVKSLQSRNRQRILETMD----GSQRNSLASLESDLSNVLIT-RGFTEVKTPMIISASSL-TKMGIADGHP…	MSTDLTTSQNQRIRELGGTID----K--TIIFS--TIDDRDLYFQEQVKSLQSRNRQRILETMD----GSQRNSLASLESDLSNVLIT-RGFTEVKTPMIISASSL-TKMGIADGHPLLNQVFWVTP--KKCMRPMLAPNLYYIMRHLSRTV--CTVKLFEIGPCFRKESKGSNHLEEFTMLNLVELAP--E-----REAMEALRDDAQTVMDVAGL---QYKLVVEESEVYGR--TLDVEV---DGVEVASGAIGPL-PMDEAHGIDE-PWAGIGFGLERILMLMK-NQSNIKSVARSLIYLNGARIDI-----	5				NLT38548.1	JAAYAX010000014	66-1 tRNA-Pyl(cta) [7177,7248]	ggagtgttggtccggcgaccaccaggcctctacagccaaggcagccgggttcaactcccgggcacttcgcca
Arch	∆N	B		pyrrolysine--tRNA(Pyl) ligase large subunit [Methermicoccus shengliensis]	Methermicoccus shengliensis	Mshe.6913	660064	47.29	275	WP_042686913.1	MIGFTDTQVQRLKELGGDQKIVGCRFSSVADRDEVFETTVKNLVEENREKLRRMAHSPSRCSLFELEDRLASTLVGMGFMEVATPMLLSASNLKKMGIDESHPLWEQVFWVDKKRCMRPMLAPNLYFLLKHLKRNIKKPVRIFEIGPCFRKESQGSRHLEEFTMLNLVELAPDCEPTERLTELIEKVMGQIGLEYRLKNESSEVYGNTVDVEVDGVEVASGAVGPHFLDGAYGITDAWVGVGFGLERLLMVMEGHSNIRKVGRSLVYLNGARIDI	-------------------------------------------------------------------------------------------------------------------------------------------------------------------------------------------------------------------------------------------------------------------------------------------MIGFTDTQVQRLKELGGDQK----IV-GCRFS--SVADRDEVFETTVKNLVEENREKLRRMAH----SPSRCSLFELEDRLASTLVG-MGFMEVATPMLLSASNL-KKMGIDESHP…	-MIGFTDTQVQRLKELGGDQK----IV-GCRFS--SVADRDEVFETTVKNLVEENREKLRRMAH----SPSRCSLFELEDRLASTLVG-MGFMEVATPMLLSASNL-KKMGIDESHPLWEQVFWVDK--KRCMRPMLAPNLYFLLKHLKRNI-KKPVRIFEIGPCFRKESQGSRHLEEFTMLNLVELAP-DC------EPTERLTELIEKVMGQIGL---EYRLKNESSEVYGN--TVDVEV---DGVEVASGAVGPH-FLDGAYGITD-AWVGVGFGLERLLMVME-GHSNIRKVGRSLVYLNGARIDI-----	5		Sheng	Yes	WP_042686913.1	NZ_JONQ01000014	67-8 tRNA-Pyl(cta) c[63623,63691]	ggagggttggtccgggaccgccaggcctctacagccacggtagctgggttcgactcccaggcccttcgc
Bact	S			hypothetical protein [Halarsenatibacter silvermanii]	Halarsenatibacter silvermanii	Hsil.7707	321763	40.65	310	WP_089757707.1	MVDRISNEENAPLLKPIKPIKFHQKGQVKPAAMKLTDTQQQRIRELDIFGEYQQDLKKDFSSSAARDEFYRQTEQELARKNRRQLEEFNQEKLIPELRRLEMDMRNTLTSLGFSEVTTPLRLARGRLEKMGIDENHPLWNQIYWLEGKENCLRPMHAPNLYSLLGRLTGTVEKPISIFEVGPCFRRESSGRRHLAEFTMLNLVELGPEGDAEARLEDITHHIVEELELDCDLRSENSRVYGQTLDVEINGMEVASGATGPHELDSAWNISDSWAGIGFGLERIIMADRGLGNIKRTGRSLIYQDGARLNV	--------------------------------------------------------------------------------------------------------------------------------------------------------------------------------------------------MVDRISNEENA-------------------------PL---LK---------PI---------------------KPIKFHQKGQVKPAAMKLTDTQQQRIRELDIFGEYQQDLK--KDFS--SSAARDEFYRQTEQELARKNRRQLEEFNQ----EKLIPELRRLEMDMRNTLTS-LGFSEVTTPLRLARGRL-EKMGIDENHP…	AAMKLTDTQQQRIRELDIFGEYQQDLK--KDFS--SSAARDEFYRQTEQELARKNRRQLEEFNQ----EKLIPELRRLEMDMRNTLTS-LGFSEVTTPLRLARGRL-EKMGIDENHPLWNQIYWLEG-KENCLRPMHAPNLYSLLGRLTGTVE-KPISIFEVGPCFRRESSGRRHLAEFTMLNLVELGP--E-----GDAEARLEDITHHIVEELEL---DCDLRSENSRVYGQ--TLDVEI---NGMEVASGATGPH-ELDSAWNISD-SWAGIGFGLERIIMADR-GLGNIKRTGRSLIYQDGARLNV-----	6				WP_089757707.1	NZ_FNGO01000001	77-8 tRNA-Pyl(cta) [174107,174178]	ggagggttgatcggaaagatcacacaggctctaaccctgtgcagccgggtgtaactcccggaccctcctcca
Bact	S			Pyrrolysyl-tRNA synthetase [Acetohalobium arabaticum DSM 5501]	Acetohalobium arabaticum DSM 5501	Aara.1903	574087	41.22	279	ADL11903.1	MKFTQAQQQRIIELDAEGKYKGYIKDKEFDSSKEREDDFQKIEDDLVNKNKKRLEELQGRHQQPVLRRMEFRLVELLKESGFMEVVTPIKLAKGHLEKMGIDEEHSLWKQVYWLEEDNYCLRPMLAPNLYYLLGYFENSLSKPIKIFEVGPCFRRESRGSKHLSEFTMMNLVELGPKGDPTERLKSLIAELMDYLELEYELEEEESVVYGKTIDVVVNGIEVGSGAVGPHLLDEAWNISDSWVGVGFGLERLIICKEEFESIKRVGRSLIYQDGVRLNI	--------------------------------------------------------------------------------------------------------------------------------------------------------------------------------------------------------------------------------------------------------------------------------------------MKFTQAQQQRIIELDAEGKYKGYIK-DKEFD--SSKEREDDFQKIEDDLVNKNKKRLEELQG----RHQQPVLRRMEFRLVELLKE-SGFMEVVTPIKLAKGHL-EKMGIDEEHS…	--MKFTQAQQQRIIELDAEGKYKGYIK-DKEFD--SSKEREDDFQKIEDDLVNKNKKRLEELQG----RHQQPVLRRMEFRLVELLKE-SGFMEVVTPIKLAKGHL-EKMGIDEEHSLWKQVYWLEE-DNYCLRPMLAPNLYYLLGYFENSLS-KPIKIFEVGPCFRRESRGSKHLSEFTMMNLVELGP--K-----GDPTERLKSLIAELMDYLEL---EYELEEEESVVYGK--TIDVVV---NGIEVGSGAVGPH-LLDEAWNISD-SWVGVGFGLERLIICKE-EFESIKRVGRSLIYQDGVRLNI-----	6	Yes	Ara		ADL11903.1	CP002105	78-38 tRNA-Pyl(cta) [384883,384954]	ggaggattgatcggaaagatcacataggctctaaccctatgcagccgggtgtaactcccggatcctccgcca
Bact	S			hypothetical protein [Acetohalobium arabaticum]	Acetohalobium arabaticum	Aara.1389	28187	41.22	280	WP_083771389.1	MMKFTQAQQQRIIELDAEGKYKGYIKDKEFDSSKEREDDFQKIEDDLVNKNKKRLEELQGRHQQPVLRRMEFRLVELLKESGFMEVVTPIKLAKGHLEKMGIDEEHSLWKQVYWLEEDNYCLRPMLAPNLYYLLGYFENSLSKPIKIFEVGPCFRRESRGSKHLSEFTMMNLVELGPKGDPTERLKSLIAELMDYLELEYELEEEESVVYGKTIDVVVNGIEVGSGAVGPHLLDEAWNISDSWVGVGFGLERLIICKEEFESIKRVGRSLIYQDGVRLNI	-------------------------------------------------------------------------------------------------------------------------------------------------------------------------------------------------------------------------------------------------------------------------------------------MMKFTQAQQQRIIELDAEGKYKGYIK-DKEFD--SSKEREDDFQKIEDDLVNKNKKRLEELQG----RHQQPVLRRMEFRLVELLKE-SGFMEVVTPIKLAKGHL-EKMGIDEEHS…	-MMKFTQAQQQRIIELDAEGKYKGYIK-DKEFD--SSKEREDDFQKIEDDLVNKNKKRLEELQG----RHQQPVLRRMEFRLVELLKE-SGFMEVVTPIKLAKGHL-EKMGIDEEHSLWKQVYWLEE-DNYCLRPMLAPNLYYLLGYFENSLS-KPIKIFEVGPCFRRESRGSKHLSEFTMMNLVELGP--K-----GDPTERLKSLIAELMDYLEL---EYELEEEESVVYGK--TIDVVV---NGIEVGSGAVGPH-LLDEAWNISD-SWVGVGFGLERLIICKE-EFESIKRVGRSLIYQDGVRLNI-----	6				WP_083771389.1	NC_014378	79-38 tRNA-Pyl(cta) [384883,384954]	ggaggattgatcggaaagatcacataggctctaaccctatgcagccgggtgtaactcccggatcctccgcca
Bact	S			Pyrrolysine--tRNA(Pyl) ligase [Firmicutes bacterium ML8_F2]	Firmicutes bacterium ML8_F2	Fbac.0826	1775675	44.44	279	OPL10826.1	MVIEWTLIQRQRLQELNASEEQIALTFEDAGERNKFYQQIEQDLVSRGRETLLEYQRKSKKPALLSLEFKFSKALRAYGFSQVTTPILLSKGLLARMNITELHPLYDQVYWVDEKKCLRPMLAPNLYYLLKDLLRIWKHPVSIFEIGNCFRKDTQGSSHLPEFTMLNLVEMGLPEKDCSKRLKELACLVMEEAEINDYTFEKVSSEVYGETFDIVYNNIEIGSAAMGPHFLDEAWGITVPWVGIGFGLERILAVKSGLNSVQKAGRSLSYLDGTRLNIQ	------------------------------------------------------------------------------------------------------------------------------------------------------------------------------------------------------------------------------------------------------------------------------------------MVIEWTLIQRQRLQELNASEE----QI-ALTFE--DAGERNKFYQQIEQDLVSRGRETLLEYQR----KSKKPALLSLEFKFSKALRA-YGFSQVTTPILLSKGLL-ARMNITELHP…	MVIEWTLIQRQRLQELNASEE----QI-ALTFE--DAGERNKFYQQIEQDLVSRGRETLLEYQR----KSKKPALLSLEFKFSKALRA-YGFSQVTTPILLSKGLL-ARMNITELHPLYDQVYWVDE--KKCLRPMLAPNLYYLLKDLLRIW-KHPVSIFEIGNCFRKDTQGSSHLPEFTMLNLVEMGL-PE-----KDCSKRLKELACLVMEEAEI--NDYTFEKVSSEVYGE--TFDIVYN---NIEIGSAAMGPH-FLDEAWGITV-PWVGIGFGLERILAVKS-GLNSVQKAGRSLSYLDGTRLNIQ----	7	Yes	F2		OPL10826.1	LQBG01000069	169-1 tRNA-Pyl(cta) [120,191]	ggggggtggatcggaatgatcatgcagactctaaatctgtatagccgggtggaactcccggactccccgcca
Bact	S			pyrrolysine--tRNA(Pyl) ligase large subunit [Firmicutes bacterium]	Firmicutes bacterium	Fbac.6304	1879010	43.21	312	NLA46304.1	MDRKDHADSKPAQPGETPGLPANYFCNYSRGGVPLAVSWTETQYQRLTELNAGEEIRSLSFPGSAERDRAFLEYEKKLRAAAKERLEKLRKEHRRPLLCRLKSRLTEVLTGCGFVEVSTPLLLAKGLLEKMSITGAHPLYAQIYWVDRGKCLRPMLAPNLYYLLTDLLRIWEHPVRIFEIGSCFRKESQGAHHLSEFTMLNLVEMGLPLEQCRTKMAEYASLVMEAAGLNDYRLVSKASEVYGETTDIVAGGVELGSAALGPHPLDENWGITVPWVGIGFGLERMIQAAQKSSSISSVGRSLSYLDGVRLNI	-----------------------------------------------------------------------------------------------------------------------------------------------------------------------------------------MDRKDHADSKPAQ--PGETP-------------------------GL---PA--------NYFCN-------------------------YSRGGVPLAVSWTETQYQRLTELNAGEE----IR-SLSFP--GSAERDRAFLEYEKKLRAAAKERLEKLRK----EHRRPLLCRLKSRLTEVLTG-CGFVEVSTPLLLAKGLL-EKMSITGAHP…	LAVSWTETQYQRLTELNAGEE----IR-SLSFP--GSAERDRAFLEYEKKLRAAAKERLEKLRK----EHRRPLLCRLKSRLTEVLTG-CGFVEVSTPLLLAKGLL-EKMSITGAHPLYAQIYWVDR--GKCLRPMLAPNLYYLLTDLLRIW-EHPVRIFEIGSCFRKESQGAHHLSEFTMLNLVEMGL-PL-----EQCRTKMAEYASLVMEAAGL--NDYRLVSKASEVYGE--TTDIVAG---GVELGSAALGPH-PLDENWGITV-PWVGIGFGLERMIQAAQ-KSSSISSVGRSLSYLDGVRLNI-----	7				NLA46304.1	JAAZHP010000059	170-2 tRNA-Pyl(cta) c[5832,5903]	ggggggtggatcggaaggatcacgcggactctaaacccgcgcagccgggtgaaactcccggactccccgcca
Bact	S			pyrrolysine--tRNA(Pyl) ligase large subunit [Firmicutes bacterium]	Firmicutes bacterium	Fbac.2045	1879010	43.93	308	NLZ32045.1	MDRKDHADSKPAQPGGTPGLPANYPCGGVPVAIAWTETQYQRLIELNAGEEICRRSFASPAERDQAFLRLEKELRAAAREQLERLRREHRRPLLCRLSSRLTEALTGCGFVEVSTPLLLAKGLLEKMSITADHPLYKQIYWVERGRCLRPMLAPNLYYLLTNLLRLWEHPVRIFEIGSCFRKESQGAHHLGEFTMLNLVEMGLPMEQRQERLARYAALVMEAAGLEDYRLVAKGSEVYGETIDIVAEGVELGSAAMGPHPLDENWGITVPWVGIGFGLERMIQVAQKSGSISSCGRSLSYLDGVRLNI	-----------------------------------------------------------------------------------------------------------------------------------------------------------------------------------------MDRKDHADSKPAQ--PGGTP-------------------------GL---PA--------NYPC-----------------------------GGVPVAIAWTETQYQRLIELNAGEE----IC-RRSFA--SPAERDQAFLRLEKELRAAAREQLERLRR----EHRRPLLCRLSSRLTEALTG-CGFVEVSTPLLLAKGLL-EKMSITADHP…	VAIAWTETQYQRLIELNAGEE----IC-RRSFA--SPAERDQAFLRLEKELRAAAREQLERLRR----EHRRPLLCRLSSRLTEALTG-CGFVEVSTPLLLAKGLL-EKMSITADHPLYKQIYWVER--GRCLRPMLAPNLYYLLTNLLRLW-EHPVRIFEIGSCFRKESQGAHHLGEFTMLNLVEMGL-PM-----EQRQERLARYAALVMEAAGL--EDYRLVAKGSEVYGE--TIDIVAE---GVELGSAAMGPH-PLDENWGITV-PWVGIGFGLERMIQVAQ-KSGSISSCGRSLSYLDGVRLNI-----	7				NLZ32045.1	JAAZIN010000046	171-3 tRNA-Pyl(cta) [9324,9395]	ggggggtggatcggaaggatcacgcggactctaaacccgcgcagccgggtggaactcccggactccccgcca
Arch	∆N	A		hypothetical protein [Candidatus Methanomethylophilus alvus]	Candidatus Methanomethylophilus alvus	Malv.5008	1291540	100	275	WP_015505008.1	MTVKYTDAQIQRLREYGNGTYEQKVFEDLASRDAAFSKEMSVASTDNEKKIKGMIANPSRHGLTQLMNDIADALVAEGFIEVRTPIFISKDALARMTITEDKPLFKQVFWIDEKRALRPMLAPNLYSVMRDLRDHTDGPVKIFEMGSCFRKESHSGMHLEEFTMLNLVDMGPRGDATEVLKNYISVVMKAAGLPDYDLVQEESDVYKETIDVEINGQEVCSAAVGPHYLDAAHDVHEPWSGAGFGLERLLTIREKYSTVKKGGASISYLNGAKIN	------------------------------------------------------------------------------------------------------------------------------------------------------------------------------------------------------------------------------------------------------------------------------------------MTVKYTDAQIQRLREYGNGTY----E--QKVFE--DLASRDAAFSKEMSVASTDNEKKIKGMIA----NPSRHGLTQLMNDIADALVA-EGFIEVRTPIFISKDAL-ARMTITEDKP…	MTVKYTDAQIQRLREYGNGTY----E--QKVFE--DLASRDAAFSKEMSVASTDNEKKIKGMIA----NPSRHGLTQLMNDIADALVA-EGFIEVRTPIFISKDAL-ARMTITEDKPLFKQVFWIDE--KRALRPMLAPNLYSVMRDLRDHTD-GPVKIFEMGSCFRKESHSGMHLEEFTMLNLVDMGP--R-----GDATEVLKNYISVVMKAAGL--PDYDLVQEESDVYKE--TIDVEI---NGQEVCSAAVGPH-YLDAAHDVHE-PWSGAGFGLERLLTIRE-KYSTVKKGGASISYLNGAKIN------	8	Yes - for class A tRNA	Alv	Yes	WP_015505008.1	NZ_CP017686	116-148 tRNA-Pyl(cta) c[1115622,1115692]	gggggacggtccggcgaccagcgggtctctaaaacctagccagcggggttcgacgccccggtctctcgcca
Arch	∆N	A		hypothetical protein [Candidatus Methanomethylophilus sp. 1R26]	Candidatus Methanomethylophilus sp. 1R26	Msp.7239	1769296	82.18	275	WP_058747239.1	MAEHFTDAQIQRLREYGNGTYKDMEFADVSAREKAFTKLMSDASRDNESALKGMIAHPARQGLSRLMNDIADALVADGFIEVRTPIIISKDALAKMTITPDKPLFKQVFWIDDKRALRPMLAPSLYTVMRSLRDHTDGPVKIFEMGSCFRKESHSGMHLEEFTMLNLVDMGPAGDATESLKKYIGIVMKAAGLPDYQLVHEESDVYKETIDVEINGQEVCSAAVGPHYLDAAHDVHEPWAGAGFGLERLLTIRQGYSTVMKGGASTTYLNGAKMD	------------------------------------------------------------------------------------------------------------------------------------------------------------------------------------------------------------------------------------------------------------------------------------------MAEHFTDAQIQRLREYGNGTY----K--DMEFA--DVSAREKAFTKLMSDASRDNESALKGMIA----HPARQGLSRLMNDIADALVA-DGFIEVRTPIIISKDAL-AKMTITPDKP…	MAEHFTDAQIQRLREYGNGTY----K--DMEFA--DVSAREKAFTKLMSDASRDNESALKGMIA----HPARQGLSRLMNDIADALVA-DGFIEVRTPIIISKDAL-AKMTITPDKPLFKQVFWIDD--KRALRPMLAPSLYTVMRSLRDHTD-GPVKIFEMGSCFRKESHSGMHLEEFTMLNLVDMGP--A-----GDATESLKKYIGIVMKAAGL--PDYQLVHEESDVYKE--TIDVEI---NGQEVCSAAVGPH-YLDAAHDVHE-PWAGAGFGLERLLTIRQ-GYSTVMKGGASTTYLNGAKMD------	8	Yes - for class A PylRS	1R26	Yes	WP_058747239.1	NZ_LOPS01000011	117-5 tRNA-Pyl(cta) [9979,10049]	gggggacgatccggcgatcagcgggtctctaaaacctagccagcggggatcgacaccccggtctctcgcca
Arch	∆N	A		Seryl-tRNA synthetase [Thermoplasmatales archaeon BRNA1]	Thermoplasmatales archaeon BRNA1	Tarc.8081	1054217	78.75	273	AGI48081.1	MKYTDAQIQKLREYGNGDYSGAEFDDASARDKAFSRDMSAATKDNEAKIQAMFSKPDRPALTRLMADIAAALTAEGFIEVRTPIMITKDALTRMTITPGRPLYKQVFWIDDNRALRPMLAPSLYSVMRSLRDHTDGPVKIFEMGPCFRRESHSGMHLEEFTMLNLVDMGPNEDAIETLKKYIDVVMKVVGLENYDLVQEESDVYKETIDVEINGQEVCSAAVGPHYLDAAHDVHEPWSGAGFGLERLLALREKYSTVRKAGASVSYLNGAKIN	--------------------------------------------------------------------------------------------------------------------------------------------------------------------------------------------------------------------------------------------------------------------------------------------MKYTDAQIQKLREYGNGDY----S--GAEFD--DASARDKAFSRDMSAATKDNEAKIQAMFS----KPDRPALTRLMADIAAALTA-EGFIEVRTPIMITKDAL-TRMTITPGRP…	--MKYTDAQIQKLREYGNGDY----S--GAEFD--DASARDKAFSRDMSAATKDNEAKIQAMFS----KPDRPALTRLMADIAAALTA-EGFIEVRTPIMITKDAL-TRMTITPGRPLYKQVFWIDD--NRALRPMLAPSLYSVMRSLRDHTD-GPVKIFEMGPCFRRESHSGMHLEEFTMLNLVDMGP--N-----EDAIETLKKYIDVVMKVVGL--ENYDLVQEESDVYKE--TIDVEI---NGQEVCSAAVGPH-YLDAAHDVHE-PWSGAGFGLERLLALRE-KYSTVRKAGASVSYLNGAKIN------	8		BRNA	Yes	AGI48081.1	CP002916	118-171 tRNA-Pyl(cta) c[991573,991643]	gggggacgatccggcgatcagcgggtctctaaaacctagccagcggggatcgacaccccggtctctcgcca
Arch	∆N	A		hypothetical protein [Thermoplasmata archaeon]	Thermoplasmata archaeon	Tarc.7271	1906666	67.64	274	MBE6527271.1	MSYTFTDPQIQRLREFGDDPRSKETFETEEERDKAFSKLMGKLQSENEKGIKELLAGPRHHRLLELELKISEALIAEGFVEVKTPIFISKSALAKMTITEDHPLYQQVFFIDDKRALRPMHAPNLYYVMRKLRDHTDGPVKIFEIGSCFRAESHSNDHLEEFTMLNLVDMGPQGDTVEKLKHYIDVVMKCVGLDYELVDEESDVYKQTIDVMVNGEEVCSAAVGPHVLDPAHDVHEPWCGAGFGLERLIMMRDGDGSVKKTGRSLNYLNGFKIN	------------------------------------------------------------------------------------------------------------------------------------------------------------------------------------------------------------------------------------------------------------------------------------------MSYTFTDPQIQRLREFGDDPR----S--KETFE--TEEERDKAFSKLMGKLQSENEKGIKELLA----GPRHHRLLELELKISEALIA-EGFVEVKTPIFISKSAL-AKMTITEDHP…	MSYTFTDPQIQRLREFGDDPR----S--KETFE--TEEERDKAFSKLMGKLQSENEKGIKELLA----GPRHHRLLELELKISEALIA-EGFVEVKTPIFISKSAL-AKMTITEDHPLYQQVFFIDD--KRALRPMHAPNLYYVMRKLRDHTD-GPVKIFEIGSCFRAESHSNDHLEEFTMLNLVDMGP--Q-----GDTVEKLKHYIDVVMKCVGL---DYELVDEESDVYKQ--TIDVMV---NGEEVCSAAVGPH-VLDPAHDVHE-PWCGAGFGLERLIMMRD-GDGSVKKTGRSLNYLNGFKIN------	8				MBE6527271.1	SUSU01000019	119-3 tRNA-Pyl(cta) [8459,8529]	gggagacggtccggcgatcacgcgggtctctaaaacctgctagcggggttcgaccccccggtctctcgcca
Arch	∆N	A		hypothetical protein [Candidatus Methanomethylophilus sp.]	Candidatus Methanomethylophilus sp.	Msp.3097	2774294	66.55	274	MBO4503097.1	MTCKLTDPQIQRLREYGHEPKNESEFETEAERDKAFTKMMSKLQRENEKGIRDMIANPRHHRLMELELQLSEALIKEGFIEVKTPILISKAELAKMTIDENHPLYQQVFWVDEKRCLRPMHAINLYNIMRELRDHTDGPVKFFEIGSCFRAESHSNDHLEEFTMLNLVDMGPQGDTVEKIKHYIDVVMKTVGLDYELVHEESDVYKETIDVEVEGEEVCSAAVGPHYLDPAHGVKEPWCGAGFGLERLIMMRDGDGSVKKTGKSVGYLNGYKIN	------------------------------------------------------------------------------------------------------------------------------------------------------------------------------------------------------------------------------------------------------------------------------------------MTCKLTDPQIQRLREYGHEPK----N--ESEFE--TEAERDKAFTKMMSKLQRENEKGIRDMIA----NPRHHRLMELELQLSEALIK-EGFIEVKTPILISKAEL-AKMTIDENHP…	MTCKLTDPQIQRLREYGHEPK----N--ESEFE--TEAERDKAFTKMMSKLQRENEKGIRDMIA----NPRHHRLMELELQLSEALIK-EGFIEVKTPILISKAEL-AKMTIDENHPLYQQVFWVDE--KRCLRPMHAINLYNIMRELRDHTD-GPVKFFEIGSCFRAESHSNDHLEEFTMLNLVDMGP--Q-----GDTVEKIKHYIDVVMKTVGL---DYELVHEESDVYKE--TIDVEV---EGEEVCSAAVGPH-YLDPAHGVKE-PWCGAGFGLERLIMMRD-GDGSVKKTGKSVGYLNGYKIN------	8				MBO4503097.1	JAFZZH010000111
Arch	∆N	A		hypothetical protein [Candidatus Methanomethylophilus sp.]	Candidatus Methanomethylophilus sp.	Msp.9260	2774294	66.55	274	MBQ4369260.1	MTCKLTDPQIQRLREYGHEPKNESEFESEEERDKAFTKMMSKLQRENEKGIRDMIANPRHHRLMELELQLSEALIKEGFIEVKTPILISKAELAKMTIDENHPLYKQVFWVDDKRCLRPMHAINLYNVMRELRDHTDGPVKFFEIGSCFRAESHSNDHLEEFTMLNLVDMGPQGDTVEKIKHYIDVVMKTVGLDYELVHEESDVYKETIDVEVDGEEVCSAAVGPHYLDPAHGVKEPWCGAGFGLERLIMMRDGDGSVKKTGKSVNYLNGYKIN	------------------------------------------------------------------------------------------------------------------------------------------------------------------------------------------------------------------------------------------------------------------------------------------MTCKLTDPQIQRLREYGHEPK----N--ESEFE--SEEERDKAFTKMMSKLQRENEKGIRDMIA----NPRHHRLMELELQLSEALIK-EGFIEVKTPILISKAEL-AKMTIDENHP…	MTCKLTDPQIQRLREYGHEPK----N--ESEFE--SEEERDKAFTKMMSKLQRENEKGIRDMIA----NPRHHRLMELELQLSEALIK-EGFIEVKTPILISKAEL-AKMTIDENHPLYKQVFWVDD--KRCLRPMHAINLYNVMRELRDHTD-GPVKFFEIGSCFRAESHSNDHLEEFTMLNLVDMGP--Q-----GDTVEKIKHYIDVVMKTVGL---DYELVHEESDVYKE--TIDVEV---DGEEVCSAAVGPH-YLDPAHGVKE-PWCGAGFGLERLIMMRD-GDGSVKKTGKSVNYLNGYKIN------	8				MBQ4369260.1	JAFPTP010000243	121-1 tRNA-Pyl(cta) c[1944,2014]	ggggggcgatccggcgatcagcgggtctctaaaacctagccagcggggttcgacgccccggcctctcgcca
Arch	∆N	A		hypothetical protein [Candidatus Methanomethylophilus sp.]	Candidatus Methanomethylophilus sp.	Msp.2247	2774294	66.18	274	MBQ4412247.1	MTCKLTDPQIQRLREYGHEPKNESEFESEEERDKAFTKMMSKLQRENEKGIRDMIANPRHHRLMELELQLSEALIKEGFIEVKTPILISKAELAKMTIDENHPLYKQVFWVDDKRCLRPMHAINLYNIMRELRDHTDGPVKFFEIGSCFRAESHSNDHLEEFTMLNLVDMGPQGDTVEKIKHYIDVVMKTVGLDYELVHEESDVYKETIDVEVDGEEVCSAAVGPHYLDPAHGVKEPWCGAGFGLERLIMMRDGDGSVKKTGKSVNYLNGYKIN	------------------------------------------------------------------------------------------------------------------------------------------------------------------------------------------------------------------------------------------------------------------------------------------MTCKLTDPQIQRLREYGHEPK----N--ESEFE--SEEERDKAFTKMMSKLQRENEKGIRDMIA----NPRHHRLMELELQLSEALIK-EGFIEVKTPILISKAEL-AKMTIDENHP…	MTCKLTDPQIQRLREYGHEPK----N--ESEFE--SEEERDKAFTKMMSKLQRENEKGIRDMIA----NPRHHRLMELELQLSEALIK-EGFIEVKTPILISKAEL-AKMTIDENHPLYKQVFWVDD--KRCLRPMHAINLYNIMRELRDHTD-GPVKFFEIGSCFRAESHSNDHLEEFTMLNLVDMGP--Q-----GDTVEKIKHYIDVVMKTVGL---DYELVHEESDVYKE--TIDVEV---DGEEVCSAAVGPH-YLDPAHGVKE-PWCGAGFGLERLIMMRD-GDGSVKKTGKSVNYLNGYKIN------	8				MBQ4412247.1	JAFPVG010000122	122-1 tRNA-Pyl(cta) [5605,5675]	ggggggcgatccggcgatcagcgggtctctaaaacctagccagcggggttcgacgccccggcctctcgcca
Arch	∆N	A		hypothetical protein [Candidatus Methanomethylophilus sp.]	Candidatus Methanomethylophilus sp.	Msp.8418	2774294	65.45	274	MBR1888418.1	MTCKLTDPQIQRLREYGHEPKNESEFETEEERDKAFTKMMSKLQRENERGIRDMIANPRHHRLMELELQLSEALIKEGFIEVKTPILISKAELAKMTIDENHPLYQQVFWVDEKRCLRPMHAINLYNIMRELRGHTDGPLKFFEIGSCFRAESHSNDHLEEFTMLNLVDMGPQGDTTEKIKHYIDVVMKTVGLDYELVHEESDVYKETIDVEVDGEEVCSAAVGPHYLDKAHNVNEPWCGAGFGLERLIMMRDGDGSVKKTGKSVNYLNGYKIN	------------------------------------------------------------------------------------------------------------------------------------------------------------------------------------------------------------------------------------------------------------------------------------------MTCKLTDPQIQRLREYGHEPK----N--ESEFE--TEEERDKAFTKMMSKLQRENERGIRDMIA----NPRHHRLMELELQLSEALIK-EGFIEVKTPILISKAEL-AKMTIDENHP…	MTCKLTDPQIQRLREYGHEPK----N--ESEFE--TEEERDKAFTKMMSKLQRENERGIRDMIA----NPRHHRLMELELQLSEALIK-EGFIEVKTPILISKAEL-AKMTIDENHPLYQQVFWVDE--KRCLRPMHAINLYNIMRELRGHTD-GPLKFFEIGSCFRAESHSNDHLEEFTMLNLVDMGP--Q-----GDTTEKIKHYIDVVMKTVGL---DYELVHEESDVYKE--TIDVEV---DGEEVCSAAVGPH-YLDKAHNVNE-PWCGAGFGLERLIMMRD-GDGSVKKTGKSVNYLNGYKIN------	8				MBR1888418.1	JAFVCZ010000020	123-1 tRNA-Pyl(cta) [1656,1726]	ggggggcgatccggcgatcagcgggtctctaaaacctagccagcggggttcgacgccccggcctctcgcca
Arch	∆N	A		pyrrolysine--tRNA ligase PylS [methanogenic archaeon ISO4-H5]	methanogenic archaeon ISO4-H5	IH5.5040	1495144	65.09	274	AMH95040.1	MTCKLTDPQIQRLREYGHEPKNESEFETEEERDKAFTKMMSKLQRENEKGIRDMIANPRHHRLMELELQLSEALIKEGFIEVKTPILISKAELAKMTIDENHPLYQQVFWVDDKRCLRPMHAINLYNIMRELRGHTDGPVKFFEIGSCFRAESHSNDHLEEFTMLNLVDMGPQGDTTEKIKHYIDIVMKTIGLDYELVHEESDVYKETIDVEVDGEEVCSAAVGPHYLDKAHNINEPWCGAGFGLERLIMMRDGDGSVKKTGKSVNYLNGYKIN	------------------------------------------------------------------------------------------------------------------------------------------------------------------------------------------------------------------------------------------------------------------------------------------MTCKLTDPQIQRLREYGHEPK----N--ESEFE--TEEERDKAFTKMMSKLQRENEKGIRDMIA----NPRHHRLMELELQLSEALIK-EGFIEVKTPILISKAEL-AKMTIDENHP…	MTCKLTDPQIQRLREYGHEPK----N--ESEFE--TEEERDKAFTKMMSKLQRENEKGIRDMIA----NPRHHRLMELELQLSEALIK-EGFIEVKTPILISKAEL-AKMTIDENHPLYQQVFWVDD--KRCLRPMHAINLYNIMRELRGHTD-GPVKFFEIGSCFRAESHSNDHLEEFTMLNLVDMGP--Q-----GDTTEKIKHYIDIVMKTIGL---DYELVHEESDVYKE--TIDVEV---DGEEVCSAAVGPH-YLDKAHNINE-PWCGAGFGLERLIMMRD-GDGSVKKTGKSVNYLNGYKIN------	8		H5	Yes	AMH95040.1	CP014214	124-109 tRNA-Pyl(cta) c[743259,743434] VERY LIKELY PSEUDOGENE	ccgccatggggcggcgcgacctcgccgattctatggcgcgctcgaggaacggcttgcttccggcgtagatcttgaacaggacgtcgccctccttcacggcatcgccgaccttatgcagcatctcgatgccgccttcgatctcgaagggggcgccggtcgccttggcgatggcgacc	124-125 tRNA-Pyl(cta) c[895955,896051] VERY LIKELY PSEUDOGENE	tgccgaagggaagatggagtcttccgtcagcaatgttctatcagcggtaagattcacaggaaagtctgtggactatgttctggacatgctcggcatc	124-201 tRNA-Pyl(cta) c[1416676,1416746]	ggggggcgatccggcgatcagcgggtctctaaaacctagccagcggggttcgacgccccggcctctcgcca
Arch	∆N	A		hypothetical protein [Candidatus Methanomethylophilus sp.]	Candidatus Methanomethylophilus sp.	Msp.8905	2774294	65.68	270	MBO5518905.1	MTCKLTDPQIQRLREYGHEPKNESEFETEEERDKAFTKMMSKLQKENEKGIRDMIANPRHHRLMELELQLSEALIKEGFIEVKTPILISKAELAKMTIDENHPLYQQVFWVDEKRCLRPMHAINLYNIMRELRGHTDGPVKFFEIGSCFRAESHSNDHLEEFTMLNLVDMGPQGDTIEKIKHYIDVVMKTVGLDYELVHEESDVYKETIDVEVDGEEVCSAAVGPHYLDKAHNVNEPWCGAGFGLERLIMMRDGDGSVKKTGKSVNYLNG	------------------------------------------------------------------------------------------------------------------------------------------------------------------------------------------------------------------------------------------------------------------------------------------MTCKLTDPQIQRLREYGHEPK----N--ESEFE--TEEERDKAFTKMMSKLQKENEKGIRDMIA----NPRHHRLMELELQLSEALIK-EGFIEVKTPILISKAEL-AKMTIDENHP…	MTCKLTDPQIQRLREYGHEPK----N--ESEFE--TEEERDKAFTKMMSKLQKENEKGIRDMIA----NPRHHRLMELELQLSEALIK-EGFIEVKTPILISKAEL-AKMTIDENHPLYQQVFWVDE--KRCLRPMHAINLYNIMRELRGHTD-GPVKFFEIGSCFRAESHSNDHLEEFTMLNLVDMGP--Q-----GDTIEKIKHYIDVVMKTVGL---DYELVHEESDVYKE--TIDVEV---DGEEVCSAAVGPH-YLDKAHNVNE-PWCGAGFGLERLIMMRD-GDGSVKKTGKSVNYLNG----------	8				MBO5518905.1	JAGAHU010000056	125-1 tRNA-Pyl(cta) [2523,2593]	ggggggcgatccggcgatcagcgggtctctaaaacctagccagcggggttcgacgccccggcctctcgcca
Arch	∆N	A		hypothetical protein [Candidatus Methanomethylophilaceae archaeon]	Candidatus Methanomethylophilaceae archaeon	Marc.7097	2517205	65.45	273	MBO4357097.1	MGIKFTDSQIQHLMEYGDNDWSEAEFEDAASRDKEFSSQFSKLKSANDKGLKDVIANPRNDLTDLENKIRDKLKARGFIEVHTPIFVSKAALAKMTITEDHPLFKQVFWIDDKRALRPMHAMNLYRVMRELRDHTNGPVKIFEIGSCFRKESKSSTHLEEFTMLNLVEMGPDGDAMEHLKMYIGDIMDAVGVEYTTTREESDVYVETLDVEINGTEVASGAIGPHRLDAAHDVHEPWAGVGFGLERLLMLKNGKSNAKKTGKSITYLNGYKLD	------------------------------------------------------------------------------------------------------------------------------------------------------------------------------------------------------------------------------------------------------------------------------------------MGIKFTDSQIQHLMEYGDNDW----S--EAEFE--DAASRDKEFSSQFSKLKSANDKGLKDVIA----NPR-NDLTDLENKIRDKLKA-RGFIEVHTPIFVSKAAL-AKMTITEDHP…	MGIKFTDSQIQHLMEYGDNDW----S--EAEFE--DAASRDKEFSSQFSKLKSANDKGLKDVIA----NPR-NDLTDLENKIRDKLKA-RGFIEVHTPIFVSKAAL-AKMTITEDHPLFKQVFWIDD--KRALRPMHAMNLYRVMRELRDHTN-GPVKIFEIGSCFRKESKSSTHLEEFTMLNLVEMGP--D-----GDAMEHLKMYIGDIMDAVGV---EYTTTREESDVYVE--TLDVEI---NGTEVASGAIGPH-RLDAAHDVHE-PWAGVGFGLERLLMLKN-GKSNAKKTGKSITYLNGYKLD------	8				MBO4357097.1	JAGACU010000057	172-2 tRNA-Pyl(cta) [7064,7134]	ggagggcgctccggcgagcaaacgggtctctaaaacctgtaagcggggttcgaccccccggcctttcgcca
Arch	∆N	A		hypothetical protein [Thermoplasmata archaeon]	Thermoplasmata archaeon	Tarc.7836	1906666	65.45	273	MBE6527836.1	MGIKFTDSQIQHLMEYGDIDWSDTEFEDPASRDKEFSSQFSKLKSANDKGIKDVIANPRNDLTDLENKIREKLRSRGFIEVHTPIFVSKAALAKMTITEDHPLFKQVFWIDDKRALRPMHAMNLYRVMRELRDHTDGPVKIFEIGSCFRKESKSSTHLEEFTMLNLVEMGPDGDAMEHLKMYIGDIMDAVGVEYTTSREESDVYVETLDVEINGTEVASGAIGPHRLDAAHDVHEPWAGIGFGLERLLMLKNGKSNAKKTGKSITYLNGYKLD	------------------------------------------------------------------------------------------------------------------------------------------------------------------------------------------------------------------------------------------------------------------------------------------MGIKFTDSQIQHLMEYGDIDW----S--DTEFE--DPASRDKEFSSQFSKLKSANDKGIKDVIA----NPR-NDLTDLENKIREKLRS-RGFIEVHTPIFVSKAAL-AKMTITEDHP…	MGIKFTDSQIQHLMEYGDIDW----S--DTEFE--DPASRDKEFSSQFSKLKSANDKGIKDVIA----NPR-NDLTDLENKIREKLRS-RGFIEVHTPIFVSKAAL-AKMTITEDHPLFKQVFWIDD--KRALRPMHAMNLYRVMRELRDHTD-GPVKIFEIGSCFRKESKSSTHLEEFTMLNLVEMGP--D-----GDAMEHLKMYIGDIMDAVGV---EYTTSREESDVYVE--TLDVEI---NGTEVASGAIGPH-RLDAAHDVHE-PWAGIGFGLERLLMLKN-GKSNAKKTGKSITYLNGYKLD------	8				MBE6527836.1	SUSV01000001	173-40 tRNA-Pyl(cta) [300104,300174]	ggagggcgctccggcgagcaaacgggtctctaaaacctgtaagcggggttcgaccccccggcctttcgcca
Arch	∆N	A		hypothetical protein [Candidatus Methanomethylophilaceae archaeon]	Candidatus Methanomethylophilaceae archaeon	Marc.5804	2517205	64.73	274	MBQ3685804.1	MGMRFTDPQIQHLMEYADKDWSGMEFEDAAERDKVFSKEMSRAQASNHEGIKAIIENPRRHDLALLEARIAENLTRHGFIEVRTPIIISTAALAKMTITPDHPLYKQVFFIDDKRCLRPMLAPNLYYVMRKLRDHTDGPVRIYEMGSCFRKESKSSRHLEEFTMLNLVDMGPDRDATECLKEYITDVMEAAGLEYTLTREESDVYVETLDVEVNGMEVASGAVGPHKLDPAHDVHEPWAGVGFGLERLLMLANGKSSARKTGKSITYQDGYKID	------------------------------------------------------------------------------------------------------------------------------------------------------------------------------------------------------------------------------------------------------------------------------------------MGMRFTDPQIQHLMEYADKDW----S--GMEFE--DAAERDKVFSKEMSRAQASNHEGIKAIIE----NPRRHDLALLEARIAENLTR-HGFIEVRTPIIISTAAL-AKMTITPDHP…	MGMRFTDPQIQHLMEYADKDW----S--GMEFE--DAAERDKVFSKEMSRAQASNHEGIKAIIE----NPRRHDLALLEARIAENLTR-HGFIEVRTPIIISTAAL-AKMTITPDHPLYKQVFFIDD--KRCLRPMLAPNLYYVMRKLRDHTD-GPVRIYEMGSCFRKESKSSRHLEEFTMLNLVDMGP--D-----RDATECLKEYITDVMEAAGL---EYTLTREESDVYVE--TLDVEV---NGMEVASGAVGPH-KLDPAHDVHE-PWAGVGFGLERLLMLAN-GKSSARKTGKSITYQDGYKID------	8				MBQ3685804.1	JAFPYN010000010	174-38 tRNA-Pyl(cta) [158611,158679]	ggagggcggtccggcgaccagcgggtctctaaaacctagccagcggggatcgacaccccggcctttcgc
Arch	∆N	A		hypothetical protein [Candidatus Methanomethylophilaceae archaeon]	Candidatus Methanomethylophilaceae archaeon	Marc.5683	2517205	63.04	275	MBP3385683.1	MGIKFTDPQVQHLMEYGDSNWSDMEFDDASTRDKVFSKEMSKAQSLNDQGIQVLIKNPRRHDLAALEARIAEKLIARGFIEVRTPLIISTAALAKMTITPDHPLYKQVFFIDDKRCLRPMLAPNLYVVMRKLRDHTDGPVRIFEIGSCFRKESKSNRHLEEFTMMNLVDLGPEGDATECLKDYIDDVMTSAGLEYTLSVEESDVYVETLDVEVDGIEVASGAIGPHSKLDPAHDIHEPWSGVGFGLERLLMLANEKSSVRKTAKSITYLNGYKID	------------------------------------------------------------------------------------------------------------------------------------------------------------------------------------------------------------------------------------------------------------------------------------------MGIKFTDPQVQHLMEYGDSNW----S--DMEFD--DASTRDKVFSKEMSKAQSLNDQGIQVLIK----NPRRHDLAALEARIAEKLIA-RGFIEVRTPLIISTAAL-AKMTITPDHP…	MGIKFTDPQVQHLMEYGDSNW----S--DMEFD--DASTRDKVFSKEMSKAQSLNDQGIQVLIK----NPRRHDLAALEARIAEKLIA-RGFIEVRTPLIISTAAL-AKMTITPDHPLYKQVFFIDD--KRCLRPMLAPNLYVVMRKLRDHTD-GPVRIFEIGSCFRKESKSNRHLEEFTMMNLVDLGP--E-----GDATECLKDYIDDVMTSAGL---EYTLSVEESDVYVE--TLDVEV---DGIEVASGAIGPHSKLDPAHDIHE-PWSGVGFGLERLLMLAN-EKSSVRKTAKSITYLNGYKID------	8				MBP3385683.1	JAGBGN010000035	175-2 tRNA-Pyl(cta) c[5950,6018]	ggagggcggtccggcgaccagcgggtctctaaaacctagccagcggggatcgacaccccggcctttcgc
Arch	∆N	A		hypothetical protein [Candidatus Methanomethylophilaceae archaeon]	Candidatus Methanomethylophilaceae archaeon	Marc.3162	2517205	63.04	275	MBQ8643162.1	MGIKFTDPQVQHLMEYGDSNWSDMEFDDASARDKVFSKEMSKAQSLNDQGIQVLIKNPRRHDLAALEARIAEKLIARGFIEVRTPLIISTAALAKMTITPDHPLYKQVFFIDDKRCLRPMLAPNLYVVMRKLRDHTDGPVRIFEIGSCFRKESKSNRHLEEFTMMNLVDLGPEGDATECLKDYIDDVMTSAGLEYTLSVEESDVYVETLDVEVDGIEVASGAIGPHSKLDPAHDIHEPWSGVGFGLERLLMLANEKSSVRKTAKSITYLNGYKID	------------------------------------------------------------------------------------------------------------------------------------------------------------------------------------------------------------------------------------------------------------------------------------------MGIKFTDPQVQHLMEYGDSNW----S--DMEFD--DASARDKVFSKEMSKAQSLNDQGIQVLIK----NPRRHDLAALEARIAEKLIA-RGFIEVRTPLIISTAAL-AKMTITPDHP…	MGIKFTDPQVQHLMEYGDSNW----S--DMEFD--DASARDKVFSKEMSKAQSLNDQGIQVLIK----NPRRHDLAALEARIAEKLIA-RGFIEVRTPLIISTAAL-AKMTITPDHPLYKQVFFIDD--KRCLRPMLAPNLYVVMRKLRDHTD-GPVRIFEIGSCFRKESKSNRHLEEFTMMNLVDLGP--E-----GDATECLKDYIDDVMTSAGL---EYTLSVEESDVYVE--TLDVEV---DGIEVASGAIGPHSKLDPAHDIHE-PWSGVGFGLERLLMLAN-EKSSVRKTAKSITYLNGYKID------	8				MBQ8643162.1	JAFUPW010000010	176-3 tRNA-Pyl(cta) [8479,8547]	ggagggcggtccggcgaccagcgggtctctaaaacctagccagcggggatcgacaccccggcctttcgc
Arch	∆N	A		pyrrolysyl-tRNA synthetase PylS [methanogenic archaeon mixed culture ISO4-G1]	methanogenic archaeon mixed culture ISO4-G1	IG1.3702	1452364	64.36	273	AMK13702.1	MVVKFTDSQIQHLMEYGDNDWSEAEFEDAAARDKEFSSQFSKLKSANDKGLKDVIANPRNDLTDLENKIREKLAARGFIEVHTPIFVSKSALAKMTITEDHPLFKQVFWIDDKRALRPMHAMNLYKVMRELRDHTKGPVKIFEIGSCFRKESKSSTHLEEFTMLNLVEMGPDGDPMEHLKMYIGDIMDAVGVEYTTSREESDVYVETLDVEINGTEVASGAVGPHKLDPAHDVHEPWAGIGFGLERLLMLKNGKSNARKTGKSITYLNGYKLD	------------------------------------------------------------------------------------------------------------------------------------------------------------------------------------------------------------------------------------------------------------------------------------------MVVKFTDSQIQHLMEYGDNDW----S--EAEFE--DAAARDKEFSSQFSKLKSANDKGLKDVIA----NPR-NDLTDLENKIREKLAA-RGFIEVHTPIFVSKSAL-AKMTITEDHP…	MVVKFTDSQIQHLMEYGDNDW----S--EAEFE--DAAARDKEFSSQFSKLKSANDKGLKDVIA----NPR-NDLTDLENKIREKLAA-RGFIEVHTPIFVSKSAL-AKMTITEDHPLFKQVFWIDD--KRALRPMHAMNLYKVMRELRDHTK-GPVKIFEIGSCFRKESKSSTHLEEFTMLNLVEMGP--D-----GDPMEHLKMYIGDIMDAVGV---EYTTSREESDVYVE--TLDVEI---NGTEVASGAVGPH-KLDPAHDVHE-PWAGIGFGLERLLMLKN-GKSNARKTGKSITYLNGYKLD------	8		G1	Yes	AMK13702.1	CP013703	177-93 tRNA-Pyl(cta) [657602,657672]	ggagggcgctccggcgagcaaacgggtctctaaaacctgtaagcggggttcgaccccccggcctttcgcca
Arch	∆N	A		hypothetical protein JS82_06465 [Methanomassiliicoccaceae archaeon DOK]	Methanomassiliicoccaceae archaeon DOK	Marc.7765	1535962	63.27	274	QHK17765.1	MSVRFTDPQIQRLMEYGDEDRSDMEFPDTAERDKQFAKLMSKTQAANDAGIADLIANPHRHDLSRLEAAIAEKLTARGFIEVRTPIMISTNALSKMTITPEHPLYKQVFFVDDKRCLRPMLAPNLYVVMRKLRDHTDGPVKIFEMGSCFRKESKSNVHLEEFTMMNLVDMGPDGDPMECLKSYIADVMDAAGLEYTLSREESDVYVETLDVNVNGEEVASGAIGPHILDPAHDVHEPWAGVGFGLERLLMLKNGKSNAKKMGKSNTYLDGFKID	------------------------------------------------------------------------------------------------------------------------------------------------------------------------------------------------------------------------------------------------------------------------------------------MSVRFTDPQIQRLMEYGDEDR----S--DMEFP--DTAERDKQFAKLMSKTQAANDAGIADLIA----NPHRHDLSRLEAAIAEKLTA-RGFIEVRTPIMISTNAL-SKMTITPEHP…	MSVRFTDPQIQRLMEYGDEDR----S--DMEFP--DTAERDKQFAKLMSKTQAANDAGIADLIA----NPHRHDLSRLEAAIAEKLTA-RGFIEVRTPIMISTNAL-SKMTITPEHPLYKQVFFVDD--KRCLRPMLAPNLYVVMRKLRDHTD-GPVKIFEMGSCFRKESKSNVHLEEFTMMNLVDMGP--D-----GDPMECLKSYIADVMDAAGL---EYTLSREESDVYVE--TLDVNV---NGEEVASGAIGPH-ILDPAHDVHE-PWAGVGFGLERLLMLKN-GKSNAKKMGKSNTYLDGFKID------	8				QHK17765.1	CP047880	178-273 tRNA-Pyl(cta) [1270688,1270756]	ggagggcggtccggcgaccagcgggtctctaaaacctagccagcggggatcgacaccccggcctttcgc
Arch	∆N	A		hypothetical protein [Thermoplasmata archaeon]	Thermoplasmata archaeon	Tarc.3881	1906666	64.36	274	MBE6513881.1	MGMRFTDPQIQHLMEYADKDWSGMEFEDAAERDKVFSKEMSRAQAANHEGIRAIIENPRRHDLALLEARIAENLTRHGFIEVRTPIIISTAALAKMTITPDHPLYKQVFFIDDKRCLRPMLAPNLYYVMRKLRDHTDGPVRIYEMGSCFRKESKSSRHLEEFTMLNLVDMGPDRDATECLKEYIADVMEAAGLEYTLTREESDVYVETLDVEVNGMEVASGAVGPHKLDPAHDVHEPWAGVGFGLERLLMLANGKSSARKTGKSITYQDGYKID	------------------------------------------------------------------------------------------------------------------------------------------------------------------------------------------------------------------------------------------------------------------------------------------MGMRFTDPQIQHLMEYADKDW----S--GMEFE--DAAERDKVFSKEMSRAQAANHEGIRAIIE----NPRRHDLALLEARIAENLTR-HGFIEVRTPIIISTAAL-AKMTITPDHP…	MGMRFTDPQIQHLMEYADKDW----S--GMEFE--DAAERDKVFSKEMSRAQAANHEGIRAIIE----NPRRHDLALLEARIAENLTR-HGFIEVRTPIIISTAAL-AKMTITPDHPLYKQVFFIDD--KRCLRPMLAPNLYYVMRKLRDHTD-GPVRIYEMGSCFRKESKSSRHLEEFTMLNLVDMGP--D-----RDATECLKEYIADVMEAAGL---EYTLTREESDVYVE--TLDVEV---NGMEVASGAVGPH-KLDPAHDVHE-PWAGVGFGLERLLMLAN-GKSSARKTGKSITYQDGYKID------	8				MBE6513881.1	SUTA01000003	179-17 tRNA-Pyl(cta) [72186,72254]	ggagggcggtccggcgaccagcgggtctctaaaacctagccagcggggatcgacaccccggcctttcgc
Arch	∆N	A		hypothetical protein [Candidatus Methanoplasma termitum]	Candidatus Methanoplasma termitum	Mter.1907	1577791	65.09	274	WP_048111907.1	MSIGFTPSQIQKLREFGEDPRDNSTYQNVEQRDKAFSKLMSDLVSSNEKEIAGMLRSPSRHQLAALEEDLAAALIARGFIEVKTPAFVSVASLEKMTITPEHPLYKQVFMIDDKRCLRPMHAMNLYYVMRKLRDHTDGPVKIFEIGSCFRKESHSGSHLEEFTMLNLVELGPEGDATEALKDHIGAVMKVTGLEYTLVREESDVYVETLDVEIDGGEVASGAVGPHVLDNAHDIHEPWSGIGFGLERLLMIMNEKSTVKKTGRSLSYLNGAKIN	------------------------------------------------------------------------------------------------------------------------------------------------------------------------------------------------------------------------------------------------------------------------------------------MSIGFTPSQIQKLREFGEDPR----D--NSTYQ--NVEQRDKAFSKLMSDLVSSNEKEIAGMLR----SPSRHQLAALEEDLAAALIA-RGFIEVKTPAFVSVASL-EKMTITPEHP…	MSIGFTPSQIQKLREFGEDPR----D--NSTYQ--NVEQRDKAFSKLMSDLVSSNEKEIAGMLR----SPSRHQLAALEEDLAAALIA-RGFIEVKTPAFVSVASL-EKMTITPEHPLYKQVFMIDD--KRCLRPMHAMNLYYVMRKLRDHTD-GPVKIFEIGSCFRKESHSGSHLEEFTMLNLVELGP--E-----GDATEALKDHIGAVMKVTGL---EYTLVREESDVYVE--TLDVEI---DGGEVASGAVGPH-VLDNAHDIHE-PWSGIGFGLERLLMIMN-EKSTVKKTGRSLSYLNGAKIN------	8		Term	Yes	WP_048111907.1	NZ_CP010070	180-48 tRNA-Pyl(cta) c[607037,607106]	gggagacggtctgggaccagtaggcctctaaagctcaaccagcggggttcgatcccccggtctctcgcca
Arch	∆N	A		hypothetical protein [Thermoplasmata archaeon]	Thermoplasmata archaeon	Tarc.8562	1906666	64	273	MBE6518562.1	MGVKFTDSQIQHLMEYGDVDWSDAEFDDAAARDKEFSSQFSKMKSANDKGLKDIIANPRNDLTDLENRIREKLKARGFIEVHTPIFVSKAALAKMTITEDHPLYKQVFWIDDKRALRPMHAMNLYKVMRELRDHTKGPVKIFEIGSCFRKESKSSTHLEEFTMLNLVEMGPDGDAMEHLKMYIGDIMDAVGLEYTTCREESDVYVETLDVEINGTEVASGAIGPHKLDPAHDVHEPWAGIGFGLERLLMMKTGRSNARKTGKSITYLNGYKLD	------------------------------------------------------------------------------------------------------------------------------------------------------------------------------------------------------------------------------------------------------------------------------------------MGVKFTDSQIQHLMEYGDVDW----S--DAEFD--DAAARDKEFSSQFSKMKSANDKGLKDIIA----NPR-NDLTDLENRIREKLKA-RGFIEVHTPIFVSKAAL-AKMTITEDHP…	MGVKFTDSQIQHLMEYGDVDW----S--DAEFD--DAAARDKEFSSQFSKMKSANDKGLKDIIA----NPR-NDLTDLENRIREKLKA-RGFIEVHTPIFVSKAAL-AKMTITEDHPLYKQVFWIDD--KRALRPMHAMNLYKVMRELRDHTK-GPVKIFEIGSCFRKESKSSTHLEEFTMLNLVEMGP--D-----GDAMEHLKMYIGDIMDAVGL---EYTTCREESDVYVE--TLDVEI---NGTEVASGAIGPH-KLDPAHDVHE-PWAGIGFGLERLLMMKT-GRSNARKTGKSITYLNGYKLD------	8				MBE6518562.1	SUTB01000001	181-74 tRNA-Pyl(cta) c[685358,685428]	ggagggcgctccggcgagcaaacgggtctctaaaacctgtaagcggggttcgaccccccggcctttcgcca
Arch	∆N	A		hypothetical protein [Candidatus Methanomethylophilaceae archaeon]	Candidatus Methanomethylophilaceae archaeon	Marc.5161	2517205	64	273	MBR4685161.1	MGVKFTDSQIQHLMEYGDIDWSDAEFDDAAARDKEFSSQFSKMKSANDKGLKDIIANPRNDLTDLENRIREKLKARGFIEVHTPIFVSKAALAKMTITEDHPLYKQVFWIDDKRALRPMHAMNLYKVMRELRDHTKGPVKIFEIGSCFRKESKSSTHLEEFTMLNLVEMGPDGDAMEHLKMYIGDIMDAVGLEYTTCREESDVYVETLDVEINGTEVASGAIGPHKLDPAHDVHEPWAGIGFGLERLLMMKTGRSNARKTGKSITYLNGYKLD	------------------------------------------------------------------------------------------------------------------------------------------------------------------------------------------------------------------------------------------------------------------------------------------MGVKFTDSQIQHLMEYGDIDW----S--DAEFD--DAAARDKEFSSQFSKMKSANDKGLKDIIA----NPR-NDLTDLENRIREKLKA-RGFIEVHTPIFVSKAAL-AKMTITEDHP…	MGVKFTDSQIQHLMEYGDIDW----S--DAEFD--DAAARDKEFSSQFSKMKSANDKGLKDIIA----NPR-NDLTDLENRIREKLKA-RGFIEVHTPIFVSKAAL-AKMTITEDHPLYKQVFWIDD--KRALRPMHAMNLYKVMRELRDHTK-GPVKIFEIGSCFRKESKSSTHLEEFTMLNLVEMGP--D-----GDAMEHLKMYIGDIMDAVGL---EYTTCREESDVYVE--TLDVEI---NGTEVASGAIGPH-KLDPAHDVHE-PWAGIGFGLERLLMMKT-GRSNARKTGKSITYLNGYKLD------	8				MBR4685161.1	JAFXUH010000024	182-1 tRNA-Pyl(cta) [5927,5997]	ggagggcgctccggcgagcaaacgggtctctaaaacctgtaagcggggttcgaccccccggcctttcgcca
Arch	∆N	A		hypothetical protein [Candidatus Methanomethylophilaceae archaeon]	Candidatus Methanomethylophilaceae archaeon	Marc.3539	2517205	63.27	273	MBR6213539.1	MGVKFTDSQIQHLMEYGDVDWSEAEFDDAAARDKEFSSQFSKLKSANDKGLKAIIADPHNDLTDLENKIREKLKSRGFIEVHTPIFVSKAALAKMTITEDHPLFKQVFWIDDKRALRPMHAMNLYRVMRELRDHTNGPVKIFEIGSCFRKESKSSTHLEEFTMLNLVEMGPDGDAMEHLKMYIDDIMDAVGVEYTTSREESDVYVETLDVEINGTEVASGAIGPHKLDPAHDVHEPWAGIGFGLERLLMLKNGKSNAKKTGKSITYLNGYKLD	------------------------------------------------------------------------------------------------------------------------------------------------------------------------------------------------------------------------------------------------------------------------------------------MGVKFTDSQIQHLMEYGDVDW----S--EAEFD--DAAARDKEFSSQFSKLKSANDKGLKAIIA----DPH-NDLTDLENKIREKLKS-RGFIEVHTPIFVSKAAL-AKMTITEDHP…	MGVKFTDSQIQHLMEYGDVDW----S--EAEFD--DAAARDKEFSSQFSKLKSANDKGLKAIIA----DPH-NDLTDLENKIREKLKS-RGFIEVHTPIFVSKAAL-AKMTITEDHPLFKQVFWIDD--KRALRPMHAMNLYRVMRELRDHTN-GPVKIFEIGSCFRKESKSSTHLEEFTMLNLVEMGP--D-----GDAMEHLKMYIDDIMDAVGV---EYTTSREESDVYVE--TLDVEI---NGTEVASGAIGPH-KLDPAHDVHE-PWAGIGFGLERLLMLKN-GKSNAKKTGKSITYLNGYKLD------	8				MBR6213539.1	JAFYAO010000028	183-2 tRNA-Pyl(cta) c[4024,4094]	ggagggcgctccggcgagcaaacgggtctctaaaacctgtaagcggggttcgaccccccggcctttcgcca
Arch	∆N	A		hypothetical protein [Candidatus Methanomethylophilaceae archaeon]	Candidatus Methanomethylophilaceae archaeon	Marc.9261	2517205	63.41	275	MBQ8179261.1	MGLKFTEPQMQHLVEYGDGEWGDLEFPDAAERDKQFSREMSRAESQNHKGISLLIENPHRHDLAALEARIAEKLIARGFIEVRTPLIISTAALAKMTITPDHPLYKQVFFIDDKRCLRPMLAPNLYVVMRRLRDHTDGPVRIFEIGSCFRKESKSNRHLEEFTMLNLVDLGPEGDAMECLKDYIDDVMTAAGLEYTLAVEESDVYVETLDVEVGGIEVASGCIGPHSKLDPAHDIHEPWSGVGFGLERLLMLANGKSSVRKTAKSITYLNGYKID	------------------------------------------------------------------------------------------------------------------------------------------------------------------------------------------------------------------------------------------------------------------------------------------MGLKFTEPQMQHLVEYGDGEW----G--DLEFP--DAAERDKQFSREMSRAESQNHKGISLLIE----NPHRHDLAALEARIAEKLIA-RGFIEVRTPLIISTAAL-AKMTITPDHP…	MGLKFTEPQMQHLVEYGDGEW----G--DLEFP--DAAERDKQFSREMSRAESQNHKGISLLIE----NPHRHDLAALEARIAEKLIA-RGFIEVRTPLIISTAAL-AKMTITPDHPLYKQVFFIDD--KRCLRPMLAPNLYVVMRRLRDHTD-GPVRIFEIGSCFRKESKSNRHLEEFTMLNLVDLGP--E-----GDAMECLKDYIDDVMTAAGL---EYTLAVEESDVYVE--TLDVEV---GGIEVASGCIGPHSKLDPAHDIHE-PWSGVGFGLERLLMLAN-GKSSVRKTAKSITYLNGYKID------	8				MBQ8179261.1	JAFTYV010000017	184-5 tRNA-Pyl(cta) c[26698,26767]	ggagggcggtccggcgaccagcgggtctctaaaacctagccagcggggatcgacaccccggcctttcgcc
Arch	∆N	A		hypothetical protein [Candidatus Methanomethylophilaceae archaeon]	Candidatus Methanomethylophilaceae archaeon	Marc.2031	2517205	62.55	273	MBQ7622031.1	MSLKFTDSQIQHLMEYGDVDWSDAEFDDAAARDKEFSSQYSKMKSANDKGLKALIADPHNDLTDLANKIREKLKSRGFIEVHTPIFVSKAALAKMTITEDHPLYRQVFWIDDKRALRPMHAMNLYRVMRELRDHTDGPVKIFEIGSCFRKESKSSTHLEEFTMLNLVEMGPDGDAMEHLKMYIGDIMECLGVEYTTSREESDVYVETLDVEINGTEVASGAIGPHKLDAAHDVHEPWAGIGFGLERLLMLKNGKSNAKKTGKSITYLNGYKLD	------------------------------------------------------------------------------------------------------------------------------------------------------------------------------------------------------------------------------------------------------------------------------------------MSLKFTDSQIQHLMEYGDVDW----S--DAEFD--DAAARDKEFSSQYSKMKSANDKGLKALIA----DPH-NDLTDLANKIREKLKS-RGFIEVHTPIFVSKAAL-AKMTITEDHP…	MSLKFTDSQIQHLMEYGDVDW----S--DAEFD--DAAARDKEFSSQYSKMKSANDKGLKALIA----DPH-NDLTDLANKIREKLKS-RGFIEVHTPIFVSKAAL-AKMTITEDHPLYRQVFWIDD--KRALRPMHAMNLYRVMRELRDHTD-GPVKIFEIGSCFRKESKSSTHLEEFTMLNLVEMGP--D-----GDAMEHLKMYIGDIMECLGV---EYTTSREESDVYVE--TLDVEI---NGTEVASGAIGPH-KLDAAHDVHE-PWAGIGFGLERLLMLKN-GKSNAKKTGKSITYLNGYKLD------	8				MBQ7622031.1	JAFTER010000360	185-1 tRNA-Pyl(cta) c[929,999]	ggagggcgctccggcgagcaaacgggtctctaaaacctgtaagcggcgttcgaccccccggcctttcgcca
Arch	∆N	A		hypothetical protein [Candidatus Methanomethylophilaceae archaeon]	Candidatus Methanomethylophilaceae archaeon	Marc.2341	2517205	62.55	273	MBR4202341.1	MSLKFTDSQIQHLMEYGDVDWSDAEFNDAAARDKEFSSQYSKMKSANDKGLKALIADPHNDLTDLANKIREKLKSRGFIEVHTPIFVSKAALAKMTITEDHPLYRQVFWIDDKRALRPMHAMNLYRVMRELRDHTDGPVKIFEIGSCFRKESKSSTHLEEFTMLNLVEMGPDGDAMEHLKMYIGDIMECLGVEYTTSREESDVYVETLDVEINGTEVASGAIGPHKLDAAHDVHEPWAGIGFGLERLLMLKNGKSNAKKTGKSITYLNGYKLD	------------------------------------------------------------------------------------------------------------------------------------------------------------------------------------------------------------------------------------------------------------------------------------------MSLKFTDSQIQHLMEYGDVDW----S--DAEFN--DAAARDKEFSSQYSKMKSANDKGLKALIA----DPH-NDLTDLANKIREKLKS-RGFIEVHTPIFVSKAAL-AKMTITEDHP…	MSLKFTDSQIQHLMEYGDVDW----S--DAEFN--DAAARDKEFSSQYSKMKSANDKGLKALIA----DPH-NDLTDLANKIREKLKS-RGFIEVHTPIFVSKAAL-AKMTITEDHPLYRQVFWIDD--KRALRPMHAMNLYRVMRELRDHTD-GPVKIFEIGSCFRKESKSSTHLEEFTMLNLVEMGP--D-----GDAMEHLKMYIGDIMECLGV---EYTTSREESDVYVE--TLDVEI---NGTEVASGAIGPH-KLDAAHDVHE-PWAGIGFGLERLLMLKN-GKSNAKKTGKSITYLNGYKLD------	8				MBR4202341.1	JAFYBO010000062	186-1 tRNA-Pyl(cta) c[5169,5239]	ggagggcgctccggcgagcaaacgggtctctaaaacctgtaagcggggttcgaccccccggcctttcgcca
Arch	∆N	A		hypothetical protein [Candidatus Methanomethylophilaceae archaeon]	Candidatus Methanomethylophilaceae archaeon	Marc.2488	2517205	63.27	273	MBO7352488.1	MGVKFTDSQIQHLMEYGDIDWSDAEFEDATARDKEFSSQFSKLKSANDKGLKAVIADPHNDLTDLENKIREKLKSRGFIEVHTPIFVSKAALAKMTITEDHPLFKQVFWIDDKRALRPMHAMNLYRVMRELRDHTNGPVKIFEIGSCFRKESKSSTHLEEFTMLNLVEMGPDGDAMEHLKMYIDDIMTAVGVEYTTSREESDVYVETLDVEINGTEVASGAIGPHKLDPAHDVHEPWAGIGFGLERLLMLKNGKSNAKKTGKSITYLNGYKLD	------------------------------------------------------------------------------------------------------------------------------------------------------------------------------------------------------------------------------------------------------------------------------------------MGVKFTDSQIQHLMEYGDIDW----S--DAEFE--DATARDKEFSSQFSKLKSANDKGLKAVIA----DPH-NDLTDLENKIREKLKS-RGFIEVHTPIFVSKAAL-AKMTITEDHP…	MGVKFTDSQIQHLMEYGDIDW----S--DAEFE--DATARDKEFSSQFSKLKSANDKGLKAVIA----DPH-NDLTDLENKIREKLKS-RGFIEVHTPIFVSKAAL-AKMTITEDHPLFKQVFWIDD--KRALRPMHAMNLYRVMRELRDHTN-GPVKIFEIGSCFRKESKSSTHLEEFTMLNLVEMGP--D-----GDAMEHLKMYIDDIMTAVGV---EYTTSREESDVYVE--TLDVEI---NGTEVASGAIGPH-KLDPAHDVHE-PWAGIGFGLERLLMLKN-GKSNAKKTGKSITYLNGYKLD------	8				MBO7352488.1	JAGCIB010000178	187-1 tRNA-Pyl(cta) [3307,3377]	ggagggcgctccggcgagcaaacgggtctctaaaacctgtaagcggggttcgaccccccggcctttcgcca
Arch	∆N	A		hypothetical protein [Thermoplasmata archaeon]	Thermoplasmata archaeon	Tarc.4844	1906666	62.55	273	MBE6524844.1	MGLKFTDSQIQHLMEYGDSDWSATEFEDAVQRDKEFSSQFSKLKSANDKGLKDVIANPRNDLTDLENRIRDKLRARGFIEVHTPIFVSKAALAKMTITEDHPLFRQVFWIDDKRALRPMHAMNLYRVMRELRDHTNGPVRIFEIGSCFRKESKSSTHLEEFTMLNLVELGPDGDAMEHLKMYIGDIMDAVGVEYTTTREESDVYVETLDVEIDGVEVASGAIGPHRLDPAHDIHEPWAGVGFGLERLLMLKNGKSNAKKTGKSITYLNGYKLD	------------------------------------------------------------------------------------------------------------------------------------------------------------------------------------------------------------------------------------------------------------------------------------------MGLKFTDSQIQHLMEYGDSDW----S--ATEFE--DAVQRDKEFSSQFSKLKSANDKGLKDVIA----NPR-NDLTDLENRIRDKLRA-RGFIEVHTPIFVSKAAL-AKMTITEDHP…	MGLKFTDSQIQHLMEYGDSDW----S--ATEFE--DAVQRDKEFSSQFSKLKSANDKGLKDVIA----NPR-NDLTDLENRIRDKLRA-RGFIEVHTPIFVSKAAL-AKMTITEDHPLFRQVFWIDD--KRALRPMHAMNLYRVMRELRDHTN-GPVRIFEIGSCFRKESKSSTHLEEFTMLNLVELGP--D-----GDAMEHLKMYIGDIMDAVGV---EYTTTREESDVYVE--TLDVEI---DGVEVASGAIGPH-RLDPAHDIHE-PWAGVGFGLERLLMLKN-GKSNAKKTGKSITYLNGYKLD------	8				MBE6524844.1	SUSW01000046	188-4 tRNA-Pyl(cta) c[31696,31766]	ggagggcgctccggcgagcaaacgggtctctaaaacctgtaagcggggttcgaccccccggcctttcgcca
Arch	∆N	A		hypothetical protein [Candidatus Methanomethylophilaceae archaeon]	Candidatus Methanomethylophilaceae archaeon	Marc.9610	2517205	62.18	273	MBQ7979610.1	MSLKFTDSQIQHLMEYGDVDWSDAEFDDAAARDKEFSSQYSKMKSANDKGLKALIVDPHNDLTDLANKIREKLKSRGFIEVHTPIFVSKAALAKMTITEDHPLYRQVFWIDDKRALRPMHAMNLYRVMRELRDHTDGPVKIFEIGSCFRKESKSSTHLEEFTMLNLVEMGPDGDAMEHLKMYIGDIMECLGVEYTTSREESDVYVETLDVEINGTEVASGAIGPHKLDAAHDVHEPWAGIGFGLERLLMLKNGKSNAKKTGKSITYLNGYKLD	------------------------------------------------------------------------------------------------------------------------------------------------------------------------------------------------------------------------------------------------------------------------------------------MSLKFTDSQIQHLMEYGDVDW----S--DAEFD--DAAARDKEFSSQYSKMKSANDKGLKALIV----DPH-NDLTDLANKIREKLKS-RGFIEVHTPIFVSKAAL-AKMTITEDHP…	MSLKFTDSQIQHLMEYGDVDW----S--DAEFD--DAAARDKEFSSQYSKMKSANDKGLKALIV----DPH-NDLTDLANKIREKLKS-RGFIEVHTPIFVSKAAL-AKMTITEDHPLYRQVFWIDD--KRALRPMHAMNLYRVMRELRDHTD-GPVKIFEIGSCFRKESKSSTHLEEFTMLNLVEMGP--D-----GDAMEHLKMYIGDIMECLGV---EYTTSREESDVYVE--TLDVEI---NGTEVASGAIGPH-KLDAAHDVHE-PWAGIGFGLERLLMLKN-GKSNAKKTGKSITYLNGYKLD------	8				MBQ7979610.1	JAFUHJ010000179	189-1 tRNA-Pyl(cta) [2307,2377]	ggagggcgctccggcgagcaaacgggtctctaaaacctgtaagcggggttcgaccccccggcctttcgcca
Arch	∆N	A		hypothetical protein [Candidatus Methanomethylophilaceae archaeon]	Candidatus Methanomethylophilaceae archaeon	Marc.7379	2517205	63.27	273	MBR4227379.1	MGVKFTDPQIQHLMEYGDEDWSGAEFDDAAARDKEFSANMSRLKSANDKGVKGVIANPCNDLTDLENAIRDKLKARGFIEVHTPIFVSKAALAKMTITENHPLYKQVFFIDDKRALRPMHAMNLYAVMRKLRDHTDGPVKIFEIGSCFRKESKSSTHLEEFTMLNLVELGPDGDAMEHLKMYIGDIMDAVGVEYTTTREESDVYVETLDVEIGGTEVASGAIGPHRLDPAHDIHEPWAGVGFGLERLLMLRNSKSNVRKTGKSITYINGYKMD	------------------------------------------------------------------------------------------------------------------------------------------------------------------------------------------------------------------------------------------------------------------------------------------MGVKFTDPQIQHLMEYGDEDW----S--GAEFD--DAAARDKEFSANMSRLKSANDKGVKGVIA----NPC-NDLTDLENAIRDKLKA-RGFIEVHTPIFVSKAAL-AKMTITENHP…	MGVKFTDPQIQHLMEYGDEDW----S--GAEFD--DAAARDKEFSANMSRLKSANDKGVKGVIA----NPC-NDLTDLENAIRDKLKA-RGFIEVHTPIFVSKAAL-AKMTITENHPLYKQVFFIDD--KRALRPMHAMNLYAVMRKLRDHTD-GPVKIFEIGSCFRKESKSSTHLEEFTMLNLVELGP--D-----GDAMEHLKMYIGDIMDAVGV---EYTTTREESDVYVE--TLDVEI---GGTEVASGAIGPH-RLDPAHDIHE-PWAGVGFGLERLLMLRN-SKSNVRKTGKSITYINGYKMD------	8				MBR4227379.1	JAFYFD010000287	190-1 tRNA-Pyl(cta) c[7625,7695]	ggagggcgctccggcgagcaaacgggtctctaaaacctgtgagcggggttcgacaccccggcctttcgcca
Arch	∆N	A		hypothetical protein [Candidatus Methanomethylophilaceae archaeon]	Candidatus Methanomethylophilaceae archaeon	Marc.4498	2517205	62.91	273	MBR4244498.1	MGVKFTDSQIQHLMEYGDVDWSEAEFDDAAARDKEFSSQFSKLKSANDKGLKAIIADPHNDLTDLENKIREKLKSRGFIEVHTPIFVSKAALAKMTITEDHPLFKQVFWIDDKRALRPMHAMNLYRVMRELRDHTNGPVKIFEIGSCFRKESKSSTHLEEFTMLNLVEMGPDGDAMEHLKMYIDDIMDAVCVEYTTSREESDVYVETLDVEINGTEVASGAIGPHKLDPAHDVHEPWAGIGFGLERLLMLKNGKSNAKKTGKSITYLNGYKLD	------------------------------------------------------------------------------------------------------------------------------------------------------------------------------------------------------------------------------------------------------------------------------------------MGVKFTDSQIQHLMEYGDVDW----S--EAEFD--DAAARDKEFSSQFSKLKSANDKGLKAIIA----DPH-NDLTDLENKIREKLKS-RGFIEVHTPIFVSKAAL-AKMTITEDHP…	MGVKFTDSQIQHLMEYGDVDW----S--EAEFD--DAAARDKEFSSQFSKLKSANDKGLKAIIA----DPH-NDLTDLENKIREKLKS-RGFIEVHTPIFVSKAAL-AKMTITEDHPLFKQVFWIDD--KRALRPMHAMNLYRVMRELRDHTN-GPVKIFEIGSCFRKESKSSTHLEEFTMLNLVEMGP--D-----GDAMEHLKMYIDDIMDAVCV---EYTTSREESDVYVE--TLDVEI---NGTEVASGAIGPH-KLDPAHDVHE-PWAGIGFGLERLLMLKN-GKSNAKKTGKSITYLNGYKLD------	8				MBR4244498.1	JAFXYN010000064
Arch	∆N	A		hypothetical protein [Candidatus Methanomethylophilaceae archaeon]	Candidatus Methanomethylophilaceae archaeon	Marc.7299	2517205	63.64	273	MBR3477299.1	MGVKFTDPQIQHLMEYGDEDWSNAEFDDAAARDKEFSANMSRLKAANDKGVKDVIANPCNDLTDLENAIRDKLKARGFIEVHTPIFVSKAALAKMTITEDHPLFKQVFFIDDKRALRPMHAMNLYSVMRRLRDHTSGPVKIFEIGSCFRKESKSSTHLEEFTMLNLVELGPDGDAMEHLKMYIGDIMDALGVEYTTTREESDVYVETLDVEINGVEVASGAIGPHKLDPAHDIHEPWAGVGFGLERLLMLKNAKSNVRKTGKSITYINGYKMD	------------------------------------------------------------------------------------------------------------------------------------------------------------------------------------------------------------------------------------------------------------------------------------------MGVKFTDPQIQHLMEYGDEDW----S--NAEFD--DAAARDKEFSANMSRLKAANDKGVKDVIA----NPC-NDLTDLENAIRDKLKA-RGFIEVHTPIFVSKAAL-AKMTITEDHP…	MGVKFTDPQIQHLMEYGDEDW----S--NAEFD--DAAARDKEFSANMSRLKAANDKGVKDVIA----NPC-NDLTDLENAIRDKLKA-RGFIEVHTPIFVSKAAL-AKMTITEDHPLFKQVFFIDD--KRALRPMHAMNLYSVMRRLRDHTS-GPVKIFEIGSCFRKESKSSTHLEEFTMLNLVELGP--D-----GDAMEHLKMYIGDIMDALGV---EYTTTREESDVYVE--TLDVEI---NGVEVASGAIGPH-KLDPAHDIHE-PWAGVGFGLERLLMLKN-AKSNVRKTGKSITYINGYKMD------	8				MBR3477299.1	JAFWQV010000130	192-2 tRNA-Pyl(cta) c[5606,5676]	ggagggcgctccggcgagcaaacgggtctctaaaacctgtgagcggggttcgacaccccggcctttcgcca
Arch	∆N	A		hypothetical protein [Thermoplasmata archaeon]	Thermoplasmata archaeon	Tarc.0817	1906666	63.27	273	MBE6520817.1	MGVKFTDPQIQHLMEYGDEDWSNAEFDDAAARDKEFSANMSRLKAANDKGVKDVIANPCNDLTDLENAIRDKLKARGFIEVHTPIFVSKAALAKMTITEDHPLFKQVFFIDDKRALRPMHAMNLYTVMRRLRDHTSGPVKIFEIGSCFRKESKSSTHLEEFTMLNLVELGPDGDAMEHLKMYIGDIMDALGVEYTTTREESDVYVETLDVEINGVEVASGAIGPHKLDPAHDIHEPWAGVGFGLERLLMLKNAKSNVRKTGKSITYINGYKMD	------------------------------------------------------------------------------------------------------------------------------------------------------------------------------------------------------------------------------------------------------------------------------------------MGVKFTDPQIQHLMEYGDEDW----S--NAEFD--DAAARDKEFSANMSRLKAANDKGVKDVIA----NPC-NDLTDLENAIRDKLKA-RGFIEVHTPIFVSKAAL-AKMTITEDHP…	MGVKFTDPQIQHLMEYGDEDW----S--NAEFD--DAAARDKEFSANMSRLKAANDKGVKDVIA----NPC-NDLTDLENAIRDKLKA-RGFIEVHTPIFVSKAAL-AKMTITEDHPLFKQVFFIDD--KRALRPMHAMNLYTVMRRLRDHTS-GPVKIFEIGSCFRKESKSSTHLEEFTMLNLVELGP--D-----GDAMEHLKMYIGDIMDALGV---EYTTTREESDVYVE--TLDVEI---NGVEVASGAIGPH-KLDPAHDIHE-PWAGVGFGLERLLMLKN-AKSNVRKTGKSITYINGYKMD------	8				MBE6520817.1	SUSZ01000020	193-2 tRNA-Pyl(cta) c[17545,17615]	ggagggcgctccggcgagcaaacgggtctctaaaacctgtgagcggggttcgacaccccggcctttcgcca
Arch	∆N	A		hypothetical protein A3208_04780 [Methanomassiliicoccales archaeon Mx-06]	Methanomassiliicoccales archaeon Mx-06	Marc.5181	1820007	63.47	273	TQS85181.1	MTGFTDPQIQHLMEYGDSNYSAMDFTDAADRDKRFSKLMSRTEAANDTAIRNLIAEPRRHDLSTLEGRIADALVARGFIEVRTPTIISTQQLSKMTITPDHPLYKQVFFIDDKRALRPMLAPNLYVVMRRLRDHTDGPVRIFEIGQCFRKESKSYRHLEEFTMMNLVELGPEGDPMESLKTYIGDVMNAAELDYTLSREESDVYVETLDVEVNGTEVASGAVGPHKLDAAHDIHEAWAGVGFGLERLLMLANGKSSVRKTGKSNTYLDGFKID	-------------------------------------------------------------------------------------------------------------------------------------------------------------------------------------------------------------------------------------------------------------------------------------------MTGFTDPQIQHLMEYGDSNY----S--AMDFT--DAADRDKRFSKLMSRTEAANDTAIRNLIA----EPRRHDLSTLEGRIADALVA-RGFIEVRTPTIISTQQL-SKMTITPDHP…	-MTGFTDPQIQHLMEYGDSNY----S--AMDFT--DAADRDKRFSKLMSRTEAANDTAIRNLIA----EPRRHDLSTLEGRIADALVA-RGFIEVRTPTIISTQQL-SKMTITPDHPLYKQVFFIDD--KRALRPMLAPNLYVVMRRLRDHTD-GPVRIFEIGQCFRKESKSYRHLEEFTMMNLVELGP--E-----GDPMESLKTYIGDVMNAAEL---DYTLSREESDVYVE--TLDVEV---NGTEVASGAVGPH-KLDAAHDIHE-AWAGVGFGLERLLMLAN-GKSSVRKTGKSNTYLDGFKID------	8				TQS85181.1	LVVU01000155	194-2 tRNA-Pyl(cta) c[1620,1690]	ggagggcggtccggcgaccagcgggtctctaaaacctagccagcggggttcgacaccccggcctttcgcca
Arch	∆N	A		hypothetical protein [Candidatus Methanomethylophilaceae archaeon]	Candidatus Methanomethylophilaceae archaeon	Marc.4851	2517205	62.91	273	MBP5734851.1	MGVKFTDSQIQHLMEYGDIDWSDAEFEDATARDKEFSSQFSKLKSANDKGLKAVIADPHNDLTDLENKIREKLKLRGFIEVHTPIFVSKAALAKMTITEDHPLFKQVFWIDDKRALRPMHAMNLYRVMRELRDHTNSPVKIFEIGSCFRKESKSSTHLEEFTMLNLVEMGPDGDAMEHLKMYIDDIMTAVGVEYTTSREESDVYVETLDVEINGTEVASGAIGPHKLDPAHDVHEPWAGIGFGLERLLMLKNGKSNAKKTGKSITYLNGYKLD	------------------------------------------------------------------------------------------------------------------------------------------------------------------------------------------------------------------------------------------------------------------------------------------MGVKFTDSQIQHLMEYGDIDW----S--DAEFE--DATARDKEFSSQFSKLKSANDKGLKAVIA----DPH-NDLTDLENKIREKLKL-RGFIEVHTPIFVSKAAL-AKMTITEDHP…	MGVKFTDSQIQHLMEYGDIDW----S--DAEFE--DATARDKEFSSQFSKLKSANDKGLKAVIA----DPH-NDLTDLENKIREKLKL-RGFIEVHTPIFVSKAAL-AKMTITEDHPLFKQVFWIDD--KRALRPMHAMNLYRVMRELRDHTN-SPVKIFEIGSCFRKESKSSTHLEEFTMLNLVEMGP--D-----GDAMEHLKMYIDDIMTAVGV---EYTTSREESDVYVE--TLDVEI---NGTEVASGAIGPH-KLDPAHDVHE-PWAGIGFGLERLLMLKN-GKSNAKKTGKSITYLNGYKLD------	8				MBP5734851.1	JAGCQY010000123	195-1 tRNA-Pyl(cta) [1221,1291]	ggagggcgctccggcgagcaaacgggtctctaaaacctgtaagcggggttcgaccccccggcctttcgcca
Arch	∆N	A		hypothetical protein [Euryarchaeota archaeon]	Euryarchaeota archaeon	Earc.5781	2026739	61.45	274	NLU45781.1	MRFAFTDPQIQRLREYGDDPRDDSTFDSEEERDATFSKMISQLMTRNTKGLKGIMDAPRKSRLAQLEEDLAEALIAEGFTEVRTPCMISKAALAKMTITEEHPLYKQVFFVDGRRCLRPMLAPNLYHVMSKLRNHTDGPVRIFEIGSCFRAESHSNDHLEEFTMLNLVDMGPQGDTMEKLRYYIDIVMRTVGLDYTTEREESDVYKETLDVLVDGEEVSSGAVGPHVLDPAHGVDEPWCGVGFGLERLIMMRDGDGSVKKTGRSISYLNGFKLS	------------------------------------------------------------------------------------------------------------------------------------------------------------------------------------------------------------------------------------------------------------------------------------------MRFAFTDPQIQRLREYGDDPR----D--DSTFD--SEEERDATFSKMISQLMTRNTKGLKGIMD----APRKSRLAQLEEDLAEALIA-EGFTEVRTPCMISKAAL-AKMTITEEHP…	MRFAFTDPQIQRLREYGDDPR----D--DSTFD--SEEERDATFSKMISQLMTRNTKGLKGIMD----APRKSRLAQLEEDLAEALIA-EGFTEVRTPCMISKAAL-AKMTITEEHPLYKQVFFVDG--RRCLRPMLAPNLYHVMSKLRNHTD-GPVRIFEIGSCFRAESHSNDHLEEFTMLNLVDMGP--Q-----GDTMEKLRYYIDIVMRTVGL---DYTTEREESDVYKE--TLDVLV---DGEEVSSGAVGPH-VLDPAHGVDE-PWCGVGFGLERLIMMRD-GDGSVKKTGRSISYLNGFKLS------	8				NLU45781.1	JAAYAP010000032	126-6 tRNA-Pyl(cta) c[25705,25775]	gggggacgctccggcgagcagcgggtctctagaacctagccagcggggatcgacaccccggtctcccgcca
Arch	∆N	A		hypothetical protein [Candidatus Methanomethylophilaceae archaeon]	Candidatus Methanomethylophilaceae archaeon	Marc.0821	2517205	62.91	273	MBR6870821.1	MGVKFTDPQIQHLMEYGDEDWSNAEFDDAAARDKEFSANMSRLKAANDKGVKDVIANPCNDLTDLENAIRDKLKARGFIEVHTPIFVSKAALAKMTITEDHPLFKQVFFIDDKRALRPMHAMNLYTVMRRLRDHTSGPVKIFEIGSCFRKESKSSTHLEEFTMLNLVELGPDGDAMEHLKMYIGDIMDALGVEYTTTREDSDVYVETLDVEINGVEVASGAIGPHKLDPAHDIHEPWAGVGFGLERLLMLKNAKSNVRKTGKSITYINGYKMD	------------------------------------------------------------------------------------------------------------------------------------------------------------------------------------------------------------------------------------------------------------------------------------------MGVKFTDPQIQHLMEYGDEDW----S--NAEFD--DAAARDKEFSANMSRLKAANDKGVKDVIA----NPC-NDLTDLENAIRDKLKA-RGFIEVHTPIFVSKAAL-AKMTITEDHP…	MGVKFTDPQIQHLMEYGDEDW----S--NAEFD--DAAARDKEFSANMSRLKAANDKGVKDVIA----NPC-NDLTDLENAIRDKLKA-RGFIEVHTPIFVSKAAL-AKMTITEDHPLFKQVFFIDD--KRALRPMHAMNLYTVMRRLRDHTS-GPVKIFEIGSCFRKESKSSTHLEEFTMLNLVELGP--D-----GDAMEHLKMYIGDIMDALGV---EYTTTREDSDVYVE--TLDVEI---NGVEVASGAIGPH-KLDPAHDIHE-PWAGVGFGLERLLMLKN-AKSNVRKTGKSITYINGYKMD------	8				MBR6870821.1	JAFXMC010000142	196-1 tRNA-Pyl(cta) [1120,1190]	ggagggcgctccggcgagcaaacgggtctctaaaacctgtgagcggggttcgacaccccggcctttcgcca
Arch	∆N	A		hypothetical protein [Candidatus Methanomethylophilaceae archaeon]	Candidatus Methanomethylophilaceae archaeon	Marc.7842	2517205	62.55	273	MBR6037842.1	MGVKFTDPQIQHLMEYGDEDWSKAEFEDAASRDKEFSANMSRLKSANDKGVREVIAHPSNDLADLENAIREKLKARGFIEVRTPIFVSKAALAKMTITEDHPLYKQVFFIDDKRALRPMHAMNLYAVMRKLRDHTDGPVRIFEIGSCFRKESKSSTHLEEFTMLNLVELGPDGDAMEHLKMYIGDVMDAVGVEYTTTREESDVYVETLDVEIGGTEVASGAIGPHRLDPAHDIHEPWAGVGFGLERLLMLKNSKSNVRKTGKSTTYINGYKMD	------------------------------------------------------------------------------------------------------------------------------------------------------------------------------------------------------------------------------------------------------------------------------------------MGVKFTDPQIQHLMEYGDEDW----S--KAEFE--DAASRDKEFSANMSRLKSANDKGVREVIA----HPS-NDLADLENAIREKLKA-RGFIEVRTPIFVSKAAL-AKMTITEDHP…	MGVKFTDPQIQHLMEYGDEDW----S--KAEFE--DAASRDKEFSANMSRLKSANDKGVREVIA----HPS-NDLADLENAIREKLKA-RGFIEVRTPIFVSKAAL-AKMTITEDHPLYKQVFFIDD--KRALRPMHAMNLYAVMRKLRDHTD-GPVRIFEIGSCFRKESKSSTHLEEFTMLNLVELGP--D-----GDAMEHLKMYIGDVMDAVGV---EYTTTREESDVYVE--TLDVEI---GGTEVASGAIGPH-RLDPAHDIHE-PWAGVGFGLERLLMLKN-SKSNVRKTGKSTTYINGYKMD------	8				MBR6037842.1	JAFXWE010000105	197-1 tRNA-Pyl(cta) c[3719,3792] GOOD BUT FIRST FOUR BASES NOT PART OF SEQUENCE	gcaaggagggcgctccgggagcaaacgggtctctaaaacctgtaagcggggttcgacaccccggcctttcgcca
Arch	∆N	A		hypothetical protein [Candidatus Methanomethylophilaceae archaeon]	Candidatus Methanomethylophilaceae archaeon	Marc.4345	2517205	63.27	273	MBR4504345.1	MGIKFTDPQIQHLMEYGDENWADAEFEDAAARDKAFSAKMSALKSANDKGLKGVISNPSNNLTDLANAIRSKLKARGFIEVHTPIFVSKAALAKMTITADHPLYKQVFFIDDKRALRPMHAMNLYAVMRKLRDHTDGPVKIFEIGSCFRKESKSSTHLEEFTMLNLVELGPDGDAMEHLKTYIGDIMDAVGLEYETTREESDVYVETLDVEINGTEVASGAIGPHKLDPAHDIHEPWAGVGFGLERLLMLKNGKSNVRKTGKSTTYVNGYKMD	------------------------------------------------------------------------------------------------------------------------------------------------------------------------------------------------------------------------------------------------------------------------------------------MGIKFTDPQIQHLMEYGDENW----A--DAEFE--DAAARDKAFSAKMSALKSANDKGLKGVIS----NPS-NNLTDLANAIRSKLKA-RGFIEVHTPIFVSKAAL-AKMTITADHP…	MGIKFTDPQIQHLMEYGDENW----A--DAEFE--DAAARDKAFSAKMSALKSANDKGLKGVIS----NPS-NNLTDLANAIRSKLKA-RGFIEVHTPIFVSKAAL-AKMTITADHPLYKQVFFIDD--KRALRPMHAMNLYAVMRKLRDHTD-GPVKIFEIGSCFRKESKSSTHLEEFTMLNLVELGP--D-----GDAMEHLKTYIGDIMDAVGL---EYETTREESDVYVE--TLDVEI---NGTEVASGAIGPH-KLDPAHDIHE-PWAGVGFGLERLLMLKN-GKSNVRKTGKSTTYVNGYKMD------	8				MBR4504345.1	JAFXUX010000025	198-2 tRNA-Pyl(cta) [7127,7197]	ggagggcgctccggcgagcaaacgggtctctaaaacctgtaagcggggttcgaccccccggcctttcgcca
Arch	∆N	A		hypothetical protein [Candidatus Methanomethylophilaceae archaeon]	Candidatus Methanomethylophilaceae archaeon	Marc.3801	2517205	62.55	273	MBR6203801.1	MGVKFTDPQIQHLMEYGDEDWSGAEFDDAAARDKEFSANMSRLKASNDKGVKEVIGSPCNDLTDLANAIRDKLKARGFIEVHTPIFVSKAALAKMTITEDHPLYKQVFFIDDKRALRPMHAMNLYAVMRKLRDHTDGPVRIFEIGSCFRKESKSSTHLEEFTMLNLVELGPDGDAMEHLKQYIGDVMDAVGVEYTTTREESDVYVETLDVEIEGTEVASGAIGPHRLDPAHDIHEPWAGVGFGLERLLMIKNGKSNVRKTGKSITYVNGYKMD	------------------------------------------------------------------------------------------------------------------------------------------------------------------------------------------------------------------------------------------------------------------------------------------MGVKFTDPQIQHLMEYGDEDW----S--GAEFD--DAAARDKEFSANMSRLKASNDKGVKEVIG----SPC-NDLTDLANAIRDKLKA-RGFIEVHTPIFVSKAAL-AKMTITEDHP…	MGVKFTDPQIQHLMEYGDEDW----S--GAEFD--DAAARDKEFSANMSRLKASNDKGVKEVIG----SPC-NDLTDLANAIRDKLKA-RGFIEVHTPIFVSKAAL-AKMTITEDHPLYKQVFFIDD--KRALRPMHAMNLYAVMRKLRDHTD-GPVRIFEIGSCFRKESKSSTHLEEFTMLNLVELGP--D-----GDAMEHLKQYIGDVMDAVGV---EYTTTREESDVYVE--TLDVEI---EGTEVASGAIGPH-RLDPAHDIHE-PWAGVGFGLERLLMIKN-GKSNVRKTGKSITYVNGYKMD------	8				MBR6203801.1	JAFYAH010000009	199-7 tRNA-Pyl(cta) [15328,15398]	ggggggcgctccggcgagcaatcgggtctctaaaacctgtcagcggggttcgacaccccggcctctcgcca
Arch	∆N	A		hypothetical protein [Candidatus Methanomethylophilaceae archaeon]	Candidatus Methanomethylophilaceae archaeon	Marc.8587	2517205	62.18	273	MBO4798587.1	MPVGFTDSQIQRLMEYGDAERSAAEFPDAGSRDKAFSSELSRLVSANNAGIGSVIKDPYCEMADLENAIRKNLTARGFIEVRTPIFVSKSALEKMTITEDHPLYRQVFFIDDKRALRPMHAMNLYAVMRKLRDHTPGPVKIFEIGSCFRKESKSSVHLEEFTMLNLVELGPEGDPTEALKTYIGDVMSAAGLEYTTVREESDVYVETLDVEVDGTEVASGAVGPHKLDPAHDIHEPWAGVGFGLERLLMIKNGKSSVRKTGKSLTYINGFKID	------------------------------------------------------------------------------------------------------------------------------------------------------------------------------------------------------------------------------------------------------------------------------------------MPVGFTDSQIQRLMEYGDAER----S--AAEFP--DAGSRDKAFSSELSRLVSANNAGIGSVIK----DPY-CEMADLENAIRKNLTA-RGFIEVRTPIFVSKSAL-EKMTITEDHP…	MPVGFTDSQIQRLMEYGDAER----S--AAEFP--DAGSRDKAFSSELSRLVSANNAGIGSVIK----DPY-CEMADLENAIRKNLTA-RGFIEVRTPIFVSKSAL-EKMTITEDHPLYRQVFFIDD--KRALRPMHAMNLYAVMRKLRDHTP-GPVKIFEIGSCFRKESKSSVHLEEFTMLNLVELGP--E-----GDPTEALKTYIGDVMSAAGL---EYTTVREESDVYVE--TLDVEV---DGTEVASGAVGPH-KLDPAHDIHE-PWAGVGFGLERLLMIKN-GKSSVRKTGKSLTYINGFKID------	8				MBO4798587.1	JAFZSU010000473	200-1 tRNA-Pyl(cta) c[1290,1358]	ggagggcgctccggcgagcaaacgggtctctaaaacctgtaagccgggttcgacacccgggcctttcgc
Arch	∆N	A		hypothetical protein [Candidatus Methanomethylophilaceae archaeon]	Candidatus Methanomethylophilaceae archaeon	Marc.1067	2517205	62.74	261	MBR6911067.1	MSLKFTDSQIQHLMEYGDVDWSDAEFDDAAARDKEFSSQYSKMKSANDKGLKALIADPHNDLTDLANKIREKLKSRGFIEVHTPIFVSKAALAKMTITEDHPLYRQVFWIDDKRALRPMHAMNLYRVMRELRDHTDGPVKIFEIGSCFRKESKSSTHLEEFTMLNLVEMGPDGDAMEHLKMYIADIMECLGVEYTTSREESDVYVETLDVEINGTEVASGAIGPHKLDAAHDVHEPWAGIGFGLERLLMLKNGKSNAKKTG	------------------------------------------------------------------------------------------------------------------------------------------------------------------------------------------------------------------------------------------------------------------------------------------MSLKFTDSQIQHLMEYGDVDW----S--DAEFD--DAAARDKEFSSQYSKMKSANDKGLKALIA----DPH-NDLTDLANKIREKLKS-RGFIEVHTPIFVSKAAL-AKMTITEDHP…	MSLKFTDSQIQHLMEYGDVDW----S--DAEFD--DAAARDKEFSSQYSKMKSANDKGLKALIA----DPH-NDLTDLANKIREKLKS-RGFIEVHTPIFVSKAAL-AKMTITEDHPLYRQVFWIDD--KRALRPMHAMNLYRVMRELRDHTD-GPVKIFEIGSCFRKESKSSTHLEEFTMLNLVEMGP--D-----GDAMEHLKMYIADIMECLGV---EYTTSREESDVYVE--TLDVEI---NGTEVASGAIGPH-KLDAAHDVHE-PWAGIGFGLERLLMLKN-GKSNAKKTG------------------	8				MBR6911067.1	JAFXOA010000183	201-1 tRNA-Pyl(cta) [2411,2481]	ggagggcgctccggcgagcaaacgggtctctaaaacctgtaagcggggttcgaccccccggcctttcgcca
Arch	∆N	A		hypothetical protein [Thermoplasmatales archaeon]	Thermoplasmatales archaeon	Tarc.3713	2268204	57.88	273	NLF33713.1	MVKLTPSQEQRMWEYSDDIFEDAEYATAQERDRQYAKTMSGLTAINRKAITDMLERPSRHCLAQLERDLAQALVEQGFTEVRTPSIISKAALAKMTITEDHPLYRQLFFVDDRRVLRPMLAPNLYFVMRRLRDFTDGPVRIFEIGSCFRKESHSTNHLEEFTMLNLVELGPEGDPVDRLKEHIDLIMRTAGMEYTLTEETSDVYRTTLDVEVDGEEMASGAVGPHVLDPVHDIHEPWSGVGFGLERLIMHRTGKKNIKKAGRSLVYLNGAKID	-------------------------------------------------------------------------------------------------------------------------------------------------------------------------------------------------------------------------------------------------------------------------------------------MVKLTPSQEQRMWEYSDDIF----E--DAEYA--TAQERDRQYAKTMSGLTAINRKAITDMLE----RPSRHCLAQLERDLAQALVE-QGFTEVRTPSIISKAAL-AKMTITEDHP…	-MVKLTPSQEQRMWEYSDDIF----E--DAEYA--TAQERDRQYAKTMSGLTAINRKAITDMLE----RPSRHCLAQLERDLAQALVE-QGFTEVRTPSIISKAAL-AKMTITEDHPLYRQLFFVDD--RRVLRPMLAPNLYFVMRRLRDFTD-GPVRIFEIGSCFRKESHSTNHLEEFTMLNLVELGP--E-----GDPVDRLKEHIDLIMRTAGM---EYTLTEETSDVYRT--TLDVEV---DGEEMASGAVGPH-VLDPVHDIHE-PWSGVGFGLERLIMHRT-GKKNIKKAGRSLVYLNGAKID------	8				NLF33713.1	JAAYZC010000013
Arch	∆N	A		hypothetical protein [Candidatus Methanomethylophilaceae archaeon]	Candidatus Methanomethylophilaceae archaeon	Marc.3605	2517205	58.55	273	MBO6083605.1	MTERFTETQIQRLMEYGDENWTASEFDDAAERDASFARALSGLKTHNDRDIRDIIANPRNDMTDLQNSIREVLAKRGFIEVHTPIFVSKKALEKMTITDDHPLYRQVFFIDDKRALRPMHAMNLYAVMRKLKDFTKGPVKIFEIGSCFRKESKSNTHLEEFTMLNLVELDPDGDPAKRLLSYISDIMGAVGLEYETVREESDVYVETLDVEVYGTEVASGAVGPHRLDPAHDIHHPWTGIGFGLERLLMLKNGSSSTRKTGASITYLNGRRMD	------------------------------------------------------------------------------------------------------------------------------------------------------------------------------------------------------------------------------------------------------------------------------------------MTERFTETQIQRLMEYGDENW----T--ASEFD--DAAERDASFARALSGLKTHNDRDIRDIIA----NPR-NDMTDLQNSIREVLAK-RGFIEVHTPIFVSKKAL-EKMTITDDHP…	MTERFTETQIQRLMEYGDENW----T--ASEFD--DAAERDASFARALSGLKTHNDRDIRDIIA----NPR-NDMTDLQNSIREVLAK-RGFIEVHTPIFVSKKAL-EKMTITDDHPLYRQVFFIDD--KRALRPMHAMNLYAVMRKLKDFTK-GPVKIFEIGSCFRKESKSNTHLEEFTMLNLVELDP--D-----GDPAKRLLSYISDIMGAVGL---EYETVREESDVYVE--TLDVEV---YGTEVASGAVGPH-RLDPAHDIHH-PWTGIGFGLERLLMLKN-GSSSTRKTGASITYLNGRRMD------	8				MBO6083605.1	JAGBPA010000046	202-1 tRNA-Pyl(cta) [1623,1693]	ggagggcactccggtgagtaagcgggtctctaaagcctgtatgccgggttcgacacccgggcctttcgcca
Arch	∆N	A		hypothetical protein [Thermoplasmatales archaeon]	Thermoplasmatales archaeon	Tarc.5321	2268204	56.04	273	NLL95321.1	MVGFTDAQIQRLRELGDGSHDGVVFVSAAERDREFARAFSALEAANARRFGEMLERPRRHGLPALEAKLADALVSMGFVEVRTPTMISMASLEKMGVGEGTPLGRQVFRVGDKRCLRPMLAPSLYMVMRKFRDFTDGPVRIFEIGSCFRKESRSNVHLDEFTMLNLVELGPEGDASERLLELIAATMGVLGLGYETVETESEVYRSTVDVEVGGEEMASGAVGPHFLDPAHGIDEPWCGVGFGLERLLAAIEGRDNVKKMGRSISYLNGAKID	-------------------------------------------------------------------------------------------------------------------------------------------------------------------------------------------------------------------------------------------------------------------------------------------MVGFTDAQIQRLRELGDGSH----D--GVVFV--SAAERDREFARAFSALEAANARRFGEMLE----RPRRHGLPALEAKLADALVS-MGFVEVRTPTMISMASL-EKMGVGEGTP…	-MVGFTDAQIQRLRELGDGSH----D--GVVFV--SAAERDREFARAFSALEAANARRFGEMLE----RPRRHGLPALEAKLADALVS-MGFVEVRTPTMISMASL-EKMGVGEGTPLGRQVFRVGD--KRCLRPMLAPSLYMVMRKFRDFTD-GPVRIFEIGSCFRKESRSNVHLDEFTMLNLVELGP--E-----GDASERLLELIAATMGVLGL---GYETVETESEVYRS--TVDVEV---GGEEMASGAVGPH-FLDPAHGIDE-PWCGVGFGLERLLAAIE-GRDNVKKMGRSISYLNGAKID------	8				NLL95321.1	JAAYNL010000024	137-6 tRNA-Pyl(cta) c[7908,7979] PROBABLY NOT PSEUDOGENE - REMOVE FIRST THREE BASES	gacggggggcggtctgggaccagtgggcctctaaaacctaaccagcggagttcgattccccggcccctcgcc
Arch	∆N	A		hypothetical protein [Candidatus Methanomethylophilaceae archaeon]	Candidatus Methanomethylophilaceae archaeon	Marc.4399	2517205	56.36	274	MBP5394399.1	MTEHFTDSQIQRLMEYGDENWTAAEFADLEEREAAFARILSGLKTENDRYIRDLFEHPNNDMTDLQNAIRDVLGKRGFIEVHTPIFVSKKALEKMTITPDHPLWRQVFFIDDKRALRPMHAMNLYAVMGKLKAFTKGPVKIFEIGSCFRKESKSNTHLEEFTMLNLVELDPDGDPIGRLNTYIGDIMGAVGLEYETCREESDVYVETLDVEVYGTEVASGAVGPHRLDPAHDIHHPWTGIGFGLERLLMLKNGRSSTRKTGASISYVNGRRMDR	------------------------------------------------------------------------------------------------------------------------------------------------------------------------------------------------------------------------------------------------------------------------------------------MTEHFTDSQIQRLMEYGDENW----T--AAEFA--DLEEREAAFARILSGLKTENDRYIRDLFE----HPN-NDMTDLQNAIRDVLGK-RGFIEVHTPIFVSKKAL-EKMTITPDHP…	MTEHFTDSQIQRLMEYGDENW----T--AAEFA--DLEEREAAFARILSGLKTENDRYIRDLFE----HPN-NDMTDLQNAIRDVLGK-RGFIEVHTPIFVSKKAL-EKMTITPDHPLWRQVFFIDD--KRALRPMHAMNLYAVMGKLKAFTK-GPVKIFEIGSCFRKESKSNTHLEEFTMLNLVELDP--D-----GDPIGRLNTYIGDIMGAVGL---EYETCREESDVYVE--TLDVEV---YGTEVASGAVGPH-RLDPAHDIHH-PWTGIGFGLERLLMLKN-GRSSTRKTGASISYVNGRRMDR-----	8				MBP5394399.1	JAGCXW010000024	203-1 tRNA-Pyl(cta) [563,633]	ggagggcactccggtgagttgtcgggtctctaaagcctgtaagccgggttcgacacccgggcctttcgcca
Bact	S		maybe misannotation	hypothetical protein [Gammaproteobacteria bacterium]	Gammaproteobacteria bacterium	Gbac.4047	1913989	58.55	274	NCA74047.1	MAVRYTESQIQKLREYGDGPVDVSEFSDAAERDISFTKLMAAEMSVNDAAVKDIVSNPRGHDLVQLERDLSKALIEAGFVEVRTPTMMSKAALAKMTITEDHPLYRQVFFIDSKRCLRPMLAPNLYYYMRKLRDHTEGTIRFFEIGSCFRKESHSGRHLEEFTMLNLVEQGQIGDPVADLRGFIDIVMDTVGLKYETVREESDVYVETLDVEVDGIEVASGAVGPHILDAAHDIHEPWCGVGFGLERLLAMKKGKNSVRKTGRSLTYLNGRKID	------------------------------------------------------------------------------------------------------------------------------------------------------------------------------------------------------------------------------------------------------------------------------------------MAVRYTESQIQKLREYGDGPV----D--VSEFS--DAAERDISFTKLMAAEMSVNDAAVKDIVS----NPRGHDLVQLERDLSKALIE-AGFVEVRTPTMMSKAAL-AKMTITEDHP…	MAVRYTESQIQKLREYGDGPV----D--VSEFS--DAAERDISFTKLMAAEMSVNDAAVKDIVS----NPRGHDLVQLERDLSKALIE-AGFVEVRTPTMMSKAAL-AKMTITEDHPLYRQVFFIDS--KRCLRPMLAPNLYYYMRKLRDHTE-GTIRFFEIGSCFRKESHSGRHLEEFTMLNLVEQGQ--I-----GDPVADLRGFIDIVMDTVGL---KYETVREESDVYVE--TLDVEV---DGIEVASGAVGPH-ILDAAHDIHE-PWCGVGFGLERLLAMKK-GKNSVRKTGRSLTYLNGRKID------	8				NCA74047.1	SACI01000017
Arch	∆N	C		pyrrolysine--tRNA(Pyl) ligase large subunit [Methanonatronarchaeia archaeon]	Methanonatronarchaeia archaeon	Marc.2326	2099682	40.94	272	RZN62326.1	MEFTVTQKQRLQELGFEGSFPSDFEDVDERDRFFEKIVRELEDENKARFKRLQENKRPFWRQVTTEVRDKLYELGFVEVRTPEIIPVSLLEKMEVSDDLRRQVYWLEDENRCLRPMLAPNLYSELRHFRRISDSDVVRIFEVGTCFRKEKSTSEHLNEFTMLNAVEMGEIQDTEERLYILIEELFSDKTEYETIEEESTLYGKTVDVLVDGMEVASCIAGPHPLDRNWSIDEPWVGIGMGMERLAMILDEGSTAKAYGNTFIYEDGVRLDIK	--------------------------------------------------------------------------------------------------------------------------------------------------------------------------------------------------------------------------------------------------------------------------------------------MEFTVTQKQRLQELGFEGS----F--PSDFE--DVDERDRFFEKIVRELEDENKARFKRLQE----N-KRPFWRQVTTEVRDKLYE-LGFVEVRTPEIIPVSLL-EKMEVSDD--…	--MEFTVTQKQRLQELGFEGS----F--PSDFE--DVDERDRFFEKIVRELEDENKARFKRLQE----N-KRPFWRQVTTEVRDKLYE-LGFVEVRTPEIIPVSLL-EKMEVSDD--LRRQVYWLED-ENRCLRPMLAPNLYSELRHFRRISDSDVVRIFEVGTCFRKEKSTSEHLNEFTMLNAVEMGE--I-----QDTEERLYILIEELFSDKT----EYETIEEESTLYGK--TVDVLV---DGMEVASCIAGPH-PLDRNWSIDE-PWVGIGMGMERLAMILD-EGSTAKAYGNTFIYEDGVRLDIK----	9				RZN62326.1	RYFX01000033	235-1 tRNA-Pyl(cta) [18531,18614] FIRST BASE NOT PART OF SEQUENCE	tggggggctggtcggggtgaccacggaggccctagatataaggggatacctcccttagccgggttcaactcccgggtccctcgt
Arch	∆N	C		pyrrolysine--tRNA(Pyl) ligase large subunit [Methanonatronarchaeum thermophilum]	Methanonatronarchaeum thermophilum	Mthe.6791	1927129	39.27	272	WP_143406791.1	MEFTVTQKQRLQELGFEGVFPSDFEDVDERNRFFEELVGRLRDRNRKRFERLVGNKIPFWRKVSSDLRNRFYELGFVEVRTPEIISYSLLEKMEISDDLREQVYWLEEDNRCLRPMLAPNLYNELRHFNRISNQSKVRIFEIGTCFRREKSSSEHLNEFTMLNAVEMGDIGDTEERLDRLIEEVFGEFTDYKKVGEESSLYGKTVDVLVDGVEVASCIAGPHPLDSNWSIDQPWVGIGLGVERLAMLLDDGSTAKAYGNSYIYQDGVRLDIK	--------------------------------------------------------------------------------------------------------------------------------------------------------------------------------------------------------------------------------------------------------------------------------------------MEFTVTQKQRLQELGFEGV----F--PSDFE--DVDERNRFFEELVGRLRDRNRKRFERLVG----N-KIPFWRKVSSDLRNRFYE-LGFVEVRTPEIISYSLL-EKMEISDD--…	--MEFTVTQKQRLQELGFEGV----F--PSDFE--DVDERNRFFEELVGRLRDRNRKRFERLVG----N-KIPFWRKVSSDLRNRFYE-LGFVEVRTPEIISYSLL-EKMEISDD--LREQVYWLEE-DNRCLRPMLAPNLYNELRHFNRISNQSKVRIFEIGTCFRREKSSSEHLNEFTMLNAVEMGD--I-----GDTEERLDRLIEEVFGEFT----DYKKVGEESSLYGK--TVDVLV---DGVEVASCIAGPH-PLDSNWSIDQ-PWVGIGLGVERLAMLLD-DGSTAKAYGNSYIYQDGVRLDIK----	9	Yes	Tron	Yes (but tRNA hadn't been found)	WP_143406791.1	NZ_MRZU01000002	236-11 tRNA-Pyl(cta) [216252,216334] FIRST BASE NOT PART OF SEQUENCE; HAS INTRON	tggggggctggtcggggtgaccacggaggccctagattttggggatacctcccttagccgggttcaactcccgggtccctcgt
Bact	S			pyrolysyl-tRNA synthetase [uncultured Eubacterium sp.]	uncultured Eubacterium sp.	Esp.8714	165185	44.96	280	SCJ68714.1	MEKFTVTQAERIGELNGTAEDINMEFETTEERDQTFRKMEKEMVRESRKRIKELLDSRHITRSVEVGRTLEQWLMGEGYTKVVTPTIITRDMLAKMTIDEFHHLSEQVFWLDKKRCLRPMLAPNLYVVMRELKRITNEPVKIFEIGSCFRKESQGAQHMNEFTMLNCVELAAVKDGDQVEELKRLAHAAMQALGVPEEEYELVVEDSTVYGSTVDIEINGMEVASGSYGPHFLDAQWGVFDTWVGIGFGIERLTMALSKSKTIKRYGKSITFIDGQPLNI	-------------------------------------------------------------------------------------------------------------------------------------------------------------------------------------------------------------------------------------------------------------------------------------------MEKFTVTQAERIGELNGTAE----DI-NMEFE--TTEERDQTFRKMEKEMVRESRKRIKELLD----SRHITRSVEVGRTLEQWLMG-EGYTKVVTPTIITRDML-AKMTIDEFHH…	-MEKFTVTQAERIGELNGTAE----DI-NMEFE--TTEERDQTFRKMEKEMVRESRKRIKELLD----SRHITRSVEVGRTLEQWLMG-EGYTKVVTPTIITRDML-AKMTIDEFHHLSEQVFWLDK--KRCLRPMLAPNLYVVMRELKRIT-NEPVKIFEIGSCFRKESQGAQHMNEFTMLNCVELAA-VKD----GDQVEELKRLAHAAMQALGVPEEEYELVVEDSTVYGS--TVDIEI---NGMEVASGSYGPH-FLDAQWGVFD-TWVGIGFGIERLTMALS-KSKTIKRYGKSITFIDGQPLNI-----	10				SCJ68714.1	FMHH01000002	90-4 tRNA-Pyl(cta) [82096,82167]	ggggtgcggatcgtatggatcacatagactctaaatctatgcagccgggtgagactcccgggcacctcgcca
Bact	S			pyrrolysine--tRNA(Pyl) ligase large subunit [Emergencia sp. 1XD21-10]	Emergencia sp. 1XD21-10	Esp.9202	2304569	45.32	280	WP_161909202.1	MEKFTVTQAERIGELNGSKELIEAEFETKAERDQAFRKAEKELVRESRAKIKSLLDEKHITQNILVGRSLEDWLMGEGFTKVVTPTIITRDMLAKMTIDEFHHLSEQVFWLDKKRCLRPMLAPNLYVVMRELHRITGEPVKIFERGSCFRKESQGAQHMNEFTMLNCVELAAIPEGGQLEEMKRLARCAMEALQVPEDEYEFVVEESTVYGHTLDIEINGMEVASGSYGPHFLDAQWGVFDTWVGIGFGIERLTMALNKSKTIKRYGGSIAFIDGQPLNV	-------------------------------------------------------------------------------------------------------------------------------------------------------------------------------------------------------------------------------------------------------------------------------------------MEKFTVTQAERIGELNGSKE----LI-EAEFE--TKAERDQAFRKAEKELVRESRAKIKSLLD----EKHITQNILVGRSLEDWLMG-EGFTKVVTPTIITRDML-AKMTIDEFHH…	-MEKFTVTQAERIGELNGSKE----LI-EAEFE--TKAERDQAFRKAEKELVRESRAKIKSLLD----EKHITQNILVGRSLEDWLMG-EGFTKVVTPTIITRDML-AKMTIDEFHHLSEQVFWLDK--KRCLRPMLAPNLYVVMRELHRIT-GEPVKIFERGSCFRKESQGAQHMNEFTMLNCVELAA-IPE----GGQLEEMKRLARCAMEALQVPEDEYEFVVEESTVYGH--TLDIEI---NGMEVASGSYGPH-FLDAQWGVFD-TWVGIGFGIERLTMALN-KSKTIKRYGGSIAFIDGQPLNV-----	10				WP_161909202.1	NZ_QWEQ01000023	91-3 tRNA-Pyl(cta) c[16598,16669]	ggggtgcggatcgtatggatcacatggactctaaatccatgcagccgggtgagactcccgggcacctcgcca
Bact	S			MULTISPECIES: pyrrolysine--tRNA(Pyl) ligase large subunit [Anaerotruncus]	Anaerotruncus	A.0595	244127	44.96	280	WP_160200595.1	MEKFTVTQAERIGELNGSKELIEAEFETKAERDQAFRKAEKELVRESRAKIKSLLDEKHITQNILVGRSLEDWLMGEAFTKVVTPTIITRDMLAKMTIDEFHHLSEQVFWLDKKRCLRPMLAPNLYVVMRELHRITGEPVKIFERGSCFRKESQGAQHMNEFTMLNCVELAAIPEGGQLEEMKRLARCAMEALQVPEDEYEFVVEESTVYGHTLDIEINGMEVASGSYGPHFLDAQWGVFDTWVGIGFGIERLTMALNKSKTIKRYGGSIAFIDGQPLNV	-------------------------------------------------------------------------------------------------------------------------------------------------------------------------------------------------------------------------------------------------------------------------------------------MEKFTVTQAERIGELNGSKE----LI-EAEFE--TKAERDQAFRKAEKELVRESRAKIKSLLD----EKHITQNILVGRSLEDWLMG-EAFTKVVTPTIITRDML-AKMTIDEFHH…	-MEKFTVTQAERIGELNGSKE----LI-EAEFE--TKAERDQAFRKAEKELVRESRAKIKSLLD----EKHITQNILVGRSLEDWLMG-EAFTKVVTPTIITRDML-AKMTIDEFHHLSEQVFWLDK--KRCLRPMLAPNLYVVMRELHRIT-GEPVKIFERGSCFRKESQGAQHMNEFTMLNCVELAA-IPE----GGQLEEMKRLARCAMEALQVPEDEYEFVVEESTVYGH--TLDIEI---NGMEVASGSYGPH-FLDAQWGVFD-TWVGIGFGIERLTMALN-KSKTIKRYGGSIAFIDGQPLNV-----	10				WP_160200595.1	NZ_QWES01000001	92-9 tRNA-Pyl(cta) c[271959,272030]	ggggtgcggatcgtatggatcacatggactctaaatccatgcagccgggtgagactcccgggcacctcgcca
Bact	S			pyrrolysine--tRNA(Pyl) ligase large subunit [Aminipila sp. JN-18]	Aminipila sp. JN-18	Asp.6151	2507160	43.88	280	WP_128746151.1	MEKFTVTQRERIGELNGTTERMELEFETIEDRDRSFREMETSMVKESRAKIRTLLHEKHVTGTVETGRKLEQWLTGEGFTKVETPTIITKKMLAQMTIDEGHKLNDQVFWLDSKKCLRPMLAPNLYVVMRELKRMTNEPVKIFEIGSCFRKESQGAQHMNEFTMLNCVELAYVEDGQQLEELKRLAHAAMAQLGVPKEEYRLVVEESVVYGSTVDIEINGLEVASGSYGPHFLDSQWGVFDTWVGIGFGIERLTMALSGSKTIKRYGKSISFIDGQPLNI	-------------------------------------------------------------------------------------------------------------------------------------------------------------------------------------------------------------------------------------------------------------------------------------------MEKFTVTQRERIGELNGTTE----RM-ELEFE--TIEDRDRSFREMETSMVKESRAKIRTLLH----EKHVTGTVETGRKLEQWLTG-EGFTKVETPTIITKKML-AQMTIDEGHK…	-MEKFTVTQRERIGELNGTTE----RM-ELEFE--TIEDRDRSFREMETSMVKESRAKIRTLLH----EKHVTGTVETGRKLEQWLTG-EGFTKVETPTIITKKML-AQMTIDEGHKLNDQVFWLDS--KKCLRPMLAPNLYVVMRELKRMT-NEPVKIFEIGSCFRKESQGAQHMNEFTMLNCVELAY-VED----GQQLEELKRLAHAAMAQLGVPKEEYRLVVEESVVYGS--TVDIEI---NGLEVASGSYGPH-FLDSQWGVFD-TWVGIGFGIERLTMALS-GSKTIKRYGKSISFIDGQPLNI-----	10				WP_128746151.1	NZ_CP035281	93-118 tRNA-Pyl(cta) c[2004816,2004887]	ggggtgtggatcgtatggatcacatggactctaaatccatgaagccgggtgagactcccggacacctcgcca
Bact	S			pyrrolysine--tRNA(Pyl) ligase large subunit [Peptostreptococcaceae bacterium]	Peptostreptococcaceae bacterium	Pbac.3944	1904861	45.59	278	MBK5253944.1	MEHFTVTQIERLKQLNCDNDILELEFSDNEDRNIKFREIEISSVKKGKENIKNLLNNKHITISDEVGNKLSKWLMTKDYTKVLTPTIISKDQLKAMTIDEENHLFSQVFWIDKNKCLRPMLAPNLYVVMRELRRITKEPVKIFEIGSCFRKESQGAKHMNEFTMLNMVEIASVEDGKQLDTLKALAHGAMEALGVKNYELVVEKSAVYGSTIDIEINGIEVASGSYGPHDLDANWDVFDTWVGIGFGIERLAMAMEGSATIKKYGRSINFIDGETMKL	-------------------------------------------------------------------------------------------------------------------------------------------------------------------------------------------------------------------------------------------------------------------------------------------MEHFTVTQIERLKQLNCDND----IL-ELEFS--DNEDRNIKFREIEISSVKKGKENIKNLLN----NKHITISDEVGNKLSKWLMT-KDYTKVLTPTIISKDQL-KAMTIDEENH…	-MEHFTVTQIERLKQLNCDND----IL-ELEFS--DNEDRNIKFREIEISSVKKGKENIKNLLN----NKHITISDEVGNKLSKWLMT-KDYTKVLTPTIISKDQL-KAMTIDEENHLFSQVFWIDK--NKCLRPMLAPNLYVVMRELRRIT-KEPVKIFEIGSCFRKESQGAKHMNEFTMLNMVEIAS-VED----GKQLDTLKALAHGAMEALGV--KNYELVVEKSAVYGS--TIDIEI---NGIEVASGSYGPH-DLDANWDVFD-TWVGIGFGIERLAMAME-GSATIKKYGRSINFIDGETMKL-----	10				MBK5253944.1	JAENWG010000030	94-1 tRNA-Pyl(cta) c[9470,9541]	ggggaacggatcggatggatcacatagactctaaatctatgtagccgagtgaaactctcgggttcctcgcca
Bact	S			pyrrolysine--tRNA(Pyl) ligase large subunit [Aminipila butyrica]	Aminipila butyrica	Abut.7413	433296	44.33	280	WP_163067413.1	MEYFTVTQKERIIELNGTADQLNKGFPTSVERDQAFQQLERDMVQQSRENIRELLQKRLVTKSADVGSRLAGWLKGEGFTRVETPTIISKQMLAQMSISEDHKLSEQVFWLDSKKCLRPMLAPNLYVVMRELKRITNGPVKIFELGSCFRKESQGAQHMNEFTMLNCVELALVKDGEQLDELKRLAHAAMATLGVAQENYELAVEESTVYGSTIDIEINGLEVASGSYGPHFLDGQWGVFDTWVGIGFGIERLTMALEQSKTIKRYGKSIAFIDGQPLNI	-------------------------------------------------------------------------------------------------------------------------------------------------------------------------------------------------------------------------------------------------------------------------------------------MEYFTVTQKERIIELNGTAD----QL-NKGFP--TSVERDQAFQQLERDMVQQSRENIRELLQ----KRLVTKSADVGSRLAGWLKG-EGFTRVETPTIISKQML-AQMSISEDHK…	-MEYFTVTQKERIIELNGTAD----QL-NKGFP--TSVERDQAFQQLERDMVQQSRENIRELLQ----KRLVTKSADVGSRLAGWLKG-EGFTRVETPTIISKQML-AQMSISEDHKLSEQVFWLDS--KKCLRPMLAPNLYVVMRELKRIT-NGPVKIFELGSCFRKESQGAQHMNEFTMLNCVELAL-VKD----GEQLDELKRLAHAAMATLGVAQENYELAVEESTVYGS--TIDIEI---NGLEVASGSYGPH-FLDGQWGVFD-TWVGIGFGIERLTMALE-QSKTIKRYGKSIAFIDGQPLNI-----	10				WP_163067413.1	NZ_CP048649	95-163 tRNA-Pyl(cta) c[2761733,2761804]	ggggtgcggatcgtatggatcacatggactctaaatccatgaagccgggtgagactcccgggcacctcgcca
Bact	S			pyrrolysine--tRNA(Pyl) ligase large subunit [Emergencia timonensis]	Emergencia timonensis	Etim.4473	1776384	45.91	281	WP_148484473.1	MMVKFTVTQAERIGELNGTAEDINMEFETTEERDQAFRKMEKEMVRESRKKIKELLDHKHITGSVEVGRTLEQWLMGEGYTKVVTPTIITRDMLAKMTIDEFHHLSEQVFWLDKKRCLRPMLAPNLYVVMRELKRITNEPVKIFEIGSCFRKESQGAQHMNEFTMLNCVELAAVKDGDQVEEMKRLAHKSMEALGVSEEEYELVVEESTVYGSTVDIEINGMEVASGSYGPHFLDAQWGVFDTWVGIGFGIERLTMALNKSKTIKRYGKSITFIDGQPLNI	------------------------------------------------------------------------------------------------------------------------------------------------------------------------------------------------------------------------------------------------------------------------------------------MMVKFTVTQAERIGELNGTAE----DI-NMEFE--TTEERDQAFRKMEKEMVRESRKKIKELLD----HKHITGSVEVGRTLEQWLMG-EGYTKVVTPTIITRDML-AKMTIDEFHH…	MMVKFTVTQAERIGELNGTAE----DI-NMEFE--TTEERDQAFRKMEKEMVRESRKKIKELLD----HKHITGSVEVGRTLEQWLMG-EGYTKVVTPTIITRDML-AKMTIDEFHHLSEQVFWLDK--KRCLRPMLAPNLYVVMRELKRIT-NEPVKIFEIGSCFRKESQGAQHMNEFTMLNCVELAA-VKD----GDQVEEMKRLAHKSMEALGVSEEEYELVVEESTVYGS--TVDIEI---NGMEVASGSYGPH-FLDAQWGVFD-TWVGIGFGIERLTMALN-KSKTIKRYGKSITFIDGQPLNI-----	10				WP_148484473.1	NZ_FLKM01000008	96-66 tRNA-Pyl(cta) [1964732,1964803]	ggggtgcggatcgtatggatcacatagactctaaatctatgcagccgggtgagactcccgggcacctcgcca
Bact	S			pyrrolysine--tRNA(Pyl) ligase large subunit [Emergencia sp. 1XD21-50]	Emergencia sp. 1XD21-50	Esp.3739	2304570	42.24	280	WP_161873739.1	MEKFTITQLERISELGGDSSLTEREFTDKTERDLVFRQAEKDLVRACRGRIKELLMDKHMTDSVTVGRTLEKWLIDQDYTKVVTPTIITRDMLAKMTIDEFHHLSEQVFWLDKKRCLRPMLAPNLYVVMRELHRITNEPVKIFEIGSCFRKESQGAQHMNEFTMLNCVELAAVPDGQQVDELKRLARSAMKALGVGEDEYELVVEESTVYGSTVDIEINGLEVASGSYGPHFLDSQWGVFDTWVGIGFGIERLTMALAKSKTIKKFGRSITFIDGQPLHI	-------------------------------------------------------------------------------------------------------------------------------------------------------------------------------------------------------------------------------------------------------------------------------------------MEKFTITQLERISELGGDSS----LT-EREFT--DKTERDLVFRQAEKDLVRACRGRIKELLM----DKHMTDSVTVGRTLEKWLID-QDYTKVVTPTIITRDML-AKMTIDEFHH…	-MEKFTITQLERISELGGDSS----LT-EREFT--DKTERDLVFRQAEKDLVRACRGRIKELLM----DKHMTDSVTVGRTLEKWLID-QDYTKVVTPTIITRDML-AKMTIDEFHHLSEQVFWLDK--KRCLRPMLAPNLYVVMRELHRIT-NEPVKIFEIGSCFRKESQGAQHMNEFTMLNCVELAA-VPD----GQQVDELKRLARSAMKALGVGEDEYELVVEESTVYGS--TVDIEI---NGLEVASGSYGPH-FLDSQWGVFD-TWVGIGFGIERLTMALA-KSKTIKKFGRSITFIDGQPLHI-----	10				WP_161873739.1	NZ_QWEJ01000003	97-10 tRNA-Pyl(cta) [140398,140469]	ggggtgcggatcgtatggatcacatggactctaaattcatgcagccgggtgagactcccgggcacctcgcca
Bact	S			hypothetical protein [Emergencia timonensis]	Emergencia timonensis	Etim.7639	1776384	45.88	280	WP_067537639.1	MVKFTVTQAERIGELNGTAEDINMEFETTEERDQAFRKMEKEMVRESRKKIKELLDHKHITGSVEVGRTLEQWLMGEGYTKVVTPTIITRDMLAKMTIDEFHHLSEQVFWLDKKRCLRPMLAPNLYVVMRELKRITNEPVKIFEIGSCFRKESQGAQHMNEFTMLNCVELAAVKDGDQVEEMKRLAHKSMEALGVSEEEYELVVEESTVYGSTVDIEINGMEVASGSYGPHFLDAQWGVFDTWVGIGFGIERLTMALNKSKTIKRYGKSITFIDGQPLNI	-------------------------------------------------------------------------------------------------------------------------------------------------------------------------------------------------------------------------------------------------------------------------------------------MVKFTVTQAERIGELNGTAE----DI-NMEFE--TTEERDQAFRKMEKEMVRESRKKIKELLD----HKHITGSVEVGRTLEQWLMG-EGYTKVVTPTIITRDML-AKMTIDEFHH…	-MVKFTVTQAERIGELNGTAE----DI-NMEFE--TTEERDQAFRKMEKEMVRESRKKIKELLD----HKHITGSVEVGRTLEQWLMG-EGYTKVVTPTIITRDML-AKMTIDEFHHLSEQVFWLDK--KRCLRPMLAPNLYVVMRELKRIT-NEPVKIFEIGSCFRKESQGAQHMNEFTMLNCVELAA-VKD----GDQVEEMKRLAHKSMEALGVSEEEYELVVEESTVYGS--TVDIEI---NGMEVASGSYGPH-FLDAQWGVFD-TWVGIGFGIERLTMALN-KSKTIKRYGKSITFIDGQPLNI-----	10				WP_067537639.1	NZ_QRMS01000004	98-2 tRNA-Pyl(cta) c[87810,87881]	ggggtgcggatcgtatggatcacatagactctaaatctatgcagccgggtgagactcccgggcacctcgcca
Bact	S			pyrrolysine--tRNA(Pyl) ligase large subunit [Clostridiales bacterium]	Clostridiales bacterium	Cbac.2529	1898207	43.75	278	NLY82529.1	MENFTITQTERLKQLNCENDVLELEFEDSEARNSKFREIEIGRVKKGKENIKNLLKEKHITISDEVGNKLSDWLMSKDYTKVLTPTIISKDQLKAMTIDEENHLFSQVFWIDNNKCLRPMLAPNLYIVMRELKRITNEPVKIFEIGSCFRKESQGARHMNEFTMLNMVELASVEDGKQLDTLKALAHEAMESLGVESYELVIEESAVYGSTLDIEIDGIEVASGSYGPHELDANWDIFDTWVGIGFGIERLAMAINGGSTIKKYGRSINFIDGETMKL	-------------------------------------------------------------------------------------------------------------------------------------------------------------------------------------------------------------------------------------------------------------------------------------------MENFTITQTERLKQLNCEND----VL-ELEFE--DSEARNSKFREIEIGRVKKGKENIKNLLK----EKHITISDEVGNKLSDWLMS-KDYTKVLTPTIISKDQL-KAMTIDEENH…	-MENFTITQTERLKQLNCEND----VL-ELEFE--DSEARNSKFREIEIGRVKKGKENIKNLLK----EKHITISDEVGNKLSDWLMS-KDYTKVLTPTIISKDQL-KAMTIDEENHLFSQVFWIDN--NKCLRPMLAPNLYIVMRELKRIT-NEPVKIFEIGSCFRKESQGARHMNEFTMLNMVELAS-VED----GKQLDTLKALAHEAMESLGV--ESYELVIEESAVYGS--TLDIEI---DGIEVASGSYGPH-ELDANWDIFD-TWVGIGFGIERLAMAIN-GGSTIKKYGRSINFIDGETMKL-----	10	Yes	Clos		NLY82529.1	JAAYHV010000137	99-1 tRNA-Pyl(cta) c[3438,3509]	ggggaacggatcggatggatcacatagactctaaatctatgtagccgagtgaaactctcgggttcctcgcca
Bact	S			pyrrolysine--tRNA(Pyl) ligase [Firmicutes bacterium CAG:238]	Firmicutes bacterium CAG:238	Fbac.2449	1263011	41.45	278	CDA92449.1	MEKFTITQRERLTELDAASEVLEREFDTKEERNAEFKKIETQMAREGRQHLKELVEERHITFTEEVSRRLQDWLMKDGYTKVSTPTIITRQMLEKMTIDEFHHLSEQVFWLDRKRCLRPMLAPNLYVMMRELKRITNQPVKIFEIGSCFRKESQGAKHMNEFTMLNCVQLAVVQDGRQVEALKEMAHSAMQALGIEDYELVVEESTVYGSTVDIEIDGIEVASGSYGPHFLDKQWGVFDTWVGIGFGVERLAMAMSKSKTIKRFGRSIAFIDGEPLNI	-------------------------------------------------------------------------------------------------------------------------------------------------------------------------------------------------------------------------------------------------------------------------------------------MEKFTITQRERLTELDAASE----VL-EREFD--TKEERNAEFKKIETQMAREGRQHLKELVE----ERHITFTEEVSRRLQDWLMK-DGYTKVSTPTIITRQML-EKMTIDEFHH…	-MEKFTITQRERLTELDAASE----VL-EREFD--TKEERNAEFKKIETQMAREGRQHLKELVE----ERHITFTEEVSRRLQDWLMK-DGYTKVSTPTIITRQML-EKMTIDEFHHLSEQVFWLDR--KRCLRPMLAPNLYVMMRELKRIT-NQPVKIFEIGSCFRKESQGAKHMNEFTMLNCVQLAV-VQD----GRQVEALKEMAHSAMQALGI--EDYELVVEESTVYGS--TVDIEI---DGIEVASGSYGPH-FLDKQWGVFD-TWVGIGFGVERLAMAMS-KSKTIKRFGRSIAFIDGEPLNI-----	10				CDA92449.1	CBCS010000213	100-2 tRNA-Pyl(cta) [21565,21636]	ggggtgcggatcgtatggatcgcagagactctaaatctctgcagccgggtgaaactcccgggcacctcgcca
Bact	S			phenylalanyl-tRNA synthetase alpha chain [Peptostreptococcaceae bacterium pGA-8]	Peptostreptococcaceae bacterium pGA-8	Pbac.5427	1520829	40.94	277	SFE25427.1	MQYSNTQRERLVQLNIDASLLEATFEDAEARDASFRSLEKELAKKAKTHLRSLLSSDAVTGSQAVGNTLCSWLQQKGFTRVDTPTIISDKMLDKMSIDDKHHLREQVFWIDRHKCLRPMLAPNLYIVMRELKKTLNTPVKIFEMGSCFRKESQGARHMNEFTMLNFVELATVKDGEQKEYLEKMAREAMAALKIDDYELIIEESTVYGTTVDIEIDGIEVASGAYGPHELDSAWAVFDTWVGIGFGIERLAMAMNGGKTIKRFGRSTNYLDGVPISL	--------------------------------------------------------------------------------------------------------------------------------------------------------------------------------------------------------------------------------------------------------------------------------------------MQYSNTQRERLVQLNIDAS----LL-EATFE--DAEARDASFRSLEKELAKKAKTHLRSLLS----SDAVTGSQAVGNTLCSWLQQ-KGFTRVDTPTIISDKML-DKMSIDDKHH…	--MQYSNTQRERLVQLNIDAS----LL-EATFE--DAEARDASFRSLEKELAKKAKTHLRSLLS----SDAVTGSQAVGNTLCSWLQQ-KGFTRVDTPTIISDKML-DKMSIDDKHHLREQVFWIDR--HKCLRPMLAPNLYIVMRELKKTL-NTPVKIFEMGSCFRKESQGARHMNEFTMLNFVELAT-VKD----GEQKEYLEKMAREAMAALKI--DDYELIIEESTVYGT--TVDIEI---DGIEVASGAYGPH-ELDSAWAVFD-TWVGIGFGIERLAMAMN-GGKTIKRFGRSTNYLDGVPISL-----	10				SFE25427.1	FONK01000005	347-3 tRNA-Pyl(cta) [92875,92946]	ggggagtggatcgtattgatcgtatggactctaaatccataaagccgagtgagactctcggactcctcgcca
Bact	S			hypothetical protein [Hornefia porci]	Hornefia porci	Hpor.3506	2652292	42.21	280	WP_075713506.1	MEKLTITQQKRITELNGDIMLLKKEFETKEERDKFFREAEKELVQKSRNNLKQLLNEKHVPTTVSGGRILEEWLTSEGFTKVITPTMISREMLAGMTIDQEHKLFDQVFWLDQKKCLRPMLAPNLYVVMRELRRITNEAVKIYEIGSCFRKESQGAQHLNEFTMLNCVELAEIEEGGQLEELKRLAKKSMEVLEIPKSRYELVIEKSTVYGHTMDIEVNGLEVASGSYGPHALDANWGIFDTWVGFGFGIERLIMAMSGSRTIKRFGKSIIFLDGEPLNI	-------------------------------------------------------------------------------------------------------------------------------------------------------------------------------------------------------------------------------------------------------------------------------------------MEKLTITQQKRITELNGDIM----LL-KKEFE--TKEERDKFFREAEKELVQKSRNNLKQLLN----EKHVPTTVSGGRILEEWLTS-EGFTKVITPTMISREML-AGMTIDQEHK…	-MEKLTITQQKRITELNGDIM----LL-KKEFE--TKEERDKFFREAEKELVQKSRNNLKQLLN----EKHVPTTVSGGRILEEWLTS-EGFTKVITPTMISREML-AGMTIDQEHKLFDQVFWLDQ--KKCLRPMLAPNLYVVMRELRRIT-NEAVKIYEIGSCFRKESQGAQHLNEFTMLNCVELAE-IEE----GGQLEELKRLAKKSMEVLEIPKSRYELVIEKSTVYGH--TMDIEV---NGLEVASGSYGPH-ALDANWGIFD-TWVGFGFGIERLIMAMS-GSRTIKRFGKSIIFLDGEPLNI-----	10				WP_075713506.1	NZ_MJIE01000001	101-169 tRNA-Pyl(cta) [1876349,1876420]	ggggtgcggatcgtatggatcgcatggactctaaatccatgaagccgggtgagactcccgggcacctcgcca
Bact	S			pyrrolysine--tRNA(Pyl) ligase large subunit [Clostridiales bacterium]	Clostridiales bacterium	Cbac.5559	1898207	44.48	281	MBE6025559.1	MEKYTVTQSERLNELNAPIEEQDREFETKEERNEHFRKLEKELTRYARNDIFDLLESRHLTKYRITGNKMADWLMEEGFTEVITPTIISRDSLKKMGIDSGSQFLDQVFWVDGKHCLRPMLAPNLYVEMRELLRITKKPVKIFEMGSCFRKESQGAQHLNEFTMLNLVELAAVKDGEQLAELERLALNAMEALGLKEGEYEFVQEDSEVYGKVSFDILINGMEVASGSYGPHFLDANWGVFDTWVGIGFGIERLTMALDKGRTIKRYGRTLSFIDGEPLNI	-------------------------------------------------------------------------------------------------------------------------------------------------------------------------------------------------------------------------------------------------------------------------------------------MEKYTVTQSERLNELNAPIE----EQ-DREFE--TKEERNEHFRKLEKELTRYARNDIFDLLE----SRHLTKYRITGNKMADWLME-EGFTEVITPTIISRDSL-KKMGIDSGSQ…	-MEKYTVTQSERLNELNAPIE----EQ-DREFE--TKEERNEHFRKLEKELTRYARNDIFDLLE----SRHLTKYRITGNKMADWLME-EGFTEVITPTIISRDSL-KKMGIDSGSQFLDQVFWVDG--KHCLRPMLAPNLYVEMRELLRIT-KKPVKIFEMGSCFRKESQGAQHLNEFTMLNLVELAA-VKD----GEQLAELERLALNAMEALGLKEGEYEFVQEDSEVYGK-VSFDILI---NGMEVASGSYGPH-FLDANWGVFD-TWVGIGFGIERLTMALD-KGRTIKRYGRTLSFIDGEPLNI-----	10				MBE6025559.1	SVDA01000012	102-1 tRNA-Pyl(cta) c[7355,7426]	ggggtgaggatcgtattgatcgcccggactctaaatccggatagccgggtgagactcccggtcacctcgcca
Bact	S			pyrrolysine--tRNA(Pyl) ligase large subunit [Firmicutes bacterium]	Firmicutes bacterium	Fbac.4992	1879010	44.48	281	MBR3374992.1	MEKYTVTQSERLNELNAPIEEQDREFETKEERNEHFRKLEKDLTRYARNDIFDLLESRHLTKYRITGNKMADWLMEEGFTEVITPTIISRDSLKKMGIDSGSQFLDQVFWVDGKHCLRPMLAPNLYVEMRELLRITKKPVKIFEMGSCFRKESQGAQHLNEFTMLNLVELAAVKDGEQLAELERLALNAMEALGLKEGEYEFVQEDSEVYGKVSFDILINGMEVASGSYGPHFLDANWGVFDTWVGIGFGIERLTMALDKGRTIKRYGRTLSFIDGEPLNI	-------------------------------------------------------------------------------------------------------------------------------------------------------------------------------------------------------------------------------------------------------------------------------------------MEKYTVTQSERLNELNAPIE----EQ-DREFE--TKEERNEHFRKLEKDLTRYARNDIFDLLE----SRHLTKYRITGNKMADWLME-EGFTEVITPTIISRDSL-KKMGIDSGSQ…	-MEKYTVTQSERLNELNAPIE----EQ-DREFE--TKEERNEHFRKLEKDLTRYARNDIFDLLE----SRHLTKYRITGNKMADWLME-EGFTEVITPTIISRDSL-KKMGIDSGSQFLDQVFWVDG--KHCLRPMLAPNLYVEMRELLRIT-KKPVKIFEMGSCFRKESQGAQHLNEFTMLNLVELAA-VKD----GEQLAELERLALNAMEALGLKEGEYEFVQEDSEVYGK-VSFDILI---NGMEVASGSYGPH-FLDANWGVFD-TWVGIGFGIERLTMALD-KGRTIKRYGRTLSFIDGEPLNI-----	10				MBR3374992.1	JAFWOF010000141	103-1 tRNA-Pyl(cta) c[1572,1643]	ggggtgaggatcgtattgatcgcccggactctaaatccggatagccgggtgagactcccggtcacctcgcca
Bact	S			pyrrolysine--tRNA(Pyl) ligase large subunit [Firmicutes bacterium]	Firmicutes bacterium	Fbac.6416	1879010	44.13	281	MBR6956416.1	MEKYTVTQSERLNELNCPIEEQDREFETKEERNEHFRKLEKELTRYARNDIFDLLESRHMTKYRITGNKMADWLMEEGFTEVITPTIISRDSLKKMGIDSGSQFLDQVFWVDGKHCLRPMLAPNLYVEMRELLRITKKPVKIFEMGSCFRKESQGAQHLNEFTMLNLVELAAVKDGEQLAELERLALNAMEALGLKEGEYEFVQEDSEVYGKVSFDILINGMEVASGSYGPHFLDANWGVFDTWVGIGFGIERLTMALDKGRTIKRYGRTLSFIDGEPLNI	-------------------------------------------------------------------------------------------------------------------------------------------------------------------------------------------------------------------------------------------------------------------------------------------MEKYTVTQSERLNELNCPIE----EQ-DREFE--TKEERNEHFRKLEKELTRYARNDIFDLLE----SRHMTKYRITGNKMADWLME-EGFTEVITPTIISRDSL-KKMGIDSGSQ…	-MEKYTVTQSERLNELNCPIE----EQ-DREFE--TKEERNEHFRKLEKELTRYARNDIFDLLE----SRHMTKYRITGNKMADWLME-EGFTEVITPTIISRDSL-KKMGIDSGSQFLDQVFWVDG--KHCLRPMLAPNLYVEMRELLRIT-KKPVKIFEMGSCFRKESQGAQHLNEFTMLNLVELAA-VKD----GEQLAELERLALNAMEALGLKEGEYEFVQEDSEVYGK-VSFDILI---NGMEVASGSYGPH-FLDANWGVFD-TWVGIGFGIERLTMALD-KGRTIKRYGRTLSFIDGEPLNI-----	10				MBR6956416.1	JAFWSC010000246	104-2 tRNA-Pyl(cta) [1909,1980]	ggggtgaggatcgtattgatcgcccggactctaaatccggatagccgggtgagactcccggtcacctcgcca
Bact	S			pyrrolysine--tRNA(Pyl) ligase large subunit [Firmicutes bacterium]	Firmicutes bacterium	Fbac.4230	1879010	44.13	281	MBR4024230.1	MEKYTVTQSERLNELNAPIEEQDREFETKEERNEHFRKLEKELTRYARNDIFDLLESRHMTKYRITGNKMADWLMEEGFTEVITPTIISRDSLKKMGIDSGSQFLDQVFWVDGKHCLRPMLAPNLYVEMRELLRITKKPVKIFEMGSCFRKESQGAQHLNEFTMLNLVELAAVKDGEQLAELERLALNAMEALGLKEGEYEFVQEDSEVYGKVSFDILINGMEVASGSYGPHFLDANWGVFDTWVGIGFGIERLTMALDKGRTIKRYGRTLSFIDGEPLNI	-------------------------------------------------------------------------------------------------------------------------------------------------------------------------------------------------------------------------------------------------------------------------------------------MEKYTVTQSERLNELNAPIE----EQ-DREFE--TKEERNEHFRKLEKELTRYARNDIFDLLE----SRHMTKYRITGNKMADWLME-EGFTEVITPTIISRDSL-KKMGIDSGSQ…	-MEKYTVTQSERLNELNAPIE----EQ-DREFE--TKEERNEHFRKLEKELTRYARNDIFDLLE----SRHMTKYRITGNKMADWLME-EGFTEVITPTIISRDSL-KKMGIDSGSQFLDQVFWVDG--KHCLRPMLAPNLYVEMRELLRIT-KKPVKIFEMGSCFRKESQGAQHLNEFTMLNLVELAA-VKD----GEQLAELERLALNAMEALGLKEGEYEFVQEDSEVYGK-VSFDILI---NGMEVASGSYGPH-FLDANWGVFD-TWVGIGFGIERLTMALD-KGRTIKRYGRTLSFIDGEPLNI-----	10				MBR4024230.1	JAFWWM010000112	105-1 tRNA-Pyl(cta) c[850,921]	ggggtgaggatcgtattgatcgcccggactctaaatccggatagccgggtgagactcccggtcacctcgcca
Bact	S			pyrrolysine--tRNA(Pyl) ligase large subunit [Firmicutes bacterium]	Firmicutes bacterium	Fbac.4875	1879010	44.13	281	MBQ5954875.1	MEKYTVTQSERLNELNAPIEEQEREFETKEERNEHFRKLEKELTRYARNDIFDLLESRHMTKYRITGNKMADWLMEEGFTEVITPTIISRDSLKKMGIDSGSQFLDQVFWVDGKHCLRPMLAPNLYVEMRELLRITKKPVKIFEMGSCFRKESQGAQHLNEFTMLNLVELAAVKDGEQLAELERLALNAMEALGLKEGEYEFVQEDSEVYGKVSFDILINGMEVASGSYGPHFLDANWGVFDTWVGIGFGIERLTMALDKGRTIKRYGRTLSFIDGEPLNI	-------------------------------------------------------------------------------------------------------------------------------------------------------------------------------------------------------------------------------------------------------------------------------------------MEKYTVTQSERLNELNAPIE----EQ-EREFE--TKEERNEHFRKLEKELTRYARNDIFDLLE----SRHMTKYRITGNKMADWLME-EGFTEVITPTIISRDSL-KKMGIDSGSQ…	-MEKYTVTQSERLNELNAPIE----EQ-EREFE--TKEERNEHFRKLEKELTRYARNDIFDLLE----SRHMTKYRITGNKMADWLME-EGFTEVITPTIISRDSL-KKMGIDSGSQFLDQVFWVDG--KHCLRPMLAPNLYVEMRELLRIT-KKPVKIFEMGSCFRKESQGAQHLNEFTMLNLVELAA-VKD----GEQLAELERLALNAMEALGLKEGEYEFVQEDSEVYGK-VSFDILI---NGMEVASGSYGPH-FLDANWGVFD-TWVGIGFGIERLTMALD-KGRTIKRYGRTLSFIDGEPLNI-----	10				MBQ5954875.1	JAFRTX010000097
Bact	S			pyrrolysine--tRNA(Pyl) ligase large subunit [Firmicutes bacterium]	Firmicutes bacterium	Fbac.8182	1879010	44.13	281	MBQ6088182.1	MEKYTVTQSERLNELNAPIEEQEREFETKEERNEHFRKLEKELTRYARNDIFDLLESRHMTKYRITGNKMADWLMKEGFTEVITPTIISRDSLKKMGIDSGSQFLDQVFWVDGKHCLRPMLAPNLYVEMRELLRITKKPVKIFEMGSCFRKESQGAQHLNEFTMLNLVELAAVKDGEQLAELGRLALNAMEALGLKEGEYEFVQEDSEVYGKVSFDILINGMEVASGSYGPHFLDANWGVFDTWVGIGFGIERLTMALDKGRTIKRYGRTLSFIDGEPLNI	-------------------------------------------------------------------------------------------------------------------------------------------------------------------------------------------------------------------------------------------------------------------------------------------MEKYTVTQSERLNELNAPIE----EQ-EREFE--TKEERNEHFRKLEKELTRYARNDIFDLLE----SRHMTKYRITGNKMADWLMK-EGFTEVITPTIISRDSL-KKMGIDSGSQ…	-MEKYTVTQSERLNELNAPIE----EQ-EREFE--TKEERNEHFRKLEKELTRYARNDIFDLLE----SRHMTKYRITGNKMADWLMK-EGFTEVITPTIISRDSL-KKMGIDSGSQFLDQVFWVDG--KHCLRPMLAPNLYVEMRELLRIT-KKPVKIFEMGSCFRKESQGAQHLNEFTMLNLVELAA-VKD----GEQLAELGRLALNAMEALGLKEGEYEFVQEDSEVYGK-VSFDILI---NGMEVASGSYGPH-FLDANWGVFD-TWVGIGFGIERLTMALD-KGRTIKRYGRTLSFIDGEPLNI-----	10				MBQ6088182.1	JAFRRV010000051	107-1 tRNA-Pyl(cta) c[4385,4456]	ggggtgaggatcgtattgatcgcccggactctaaatccggatagccgggtgagactcccggtcacctcgcca
Bact	S			pyrrolysine--tRNA(Pyl) ligase large subunit [Firmicutes bacterium]	Firmicutes bacterium	Fbac.4550	1879010	44.13	281	MBR6224550.1	MEKYTVTQSERLNELNAPIEEQEREFETKEERNEHFRKLEKELTRYARNDIFDLLESRHMTKYRITGNKMADWLMEEGFTEVITPTIISRDSLKKMGIDSGSQFLDQVFWVDGKHCLRPMLAPNLYVEMRELLRITKKPVKIFEMGSCFRKESQGAQHLNEFTMLNLVELAAVKDGEQLAELERLALNAMEALGLKEGEYEFVQEASEVYGKVSFDILINGMEVASGSYGPHFLDANWGVFDTWVGIGFGIERLTMALDKGRTIKRYGRTLSFIDGEPLNI	-------------------------------------------------------------------------------------------------------------------------------------------------------------------------------------------------------------------------------------------------------------------------------------------MEKYTVTQSERLNELNAPIE----EQ-EREFE--TKEERNEHFRKLEKELTRYARNDIFDLLE----SRHMTKYRITGNKMADWLME-EGFTEVITPTIISRDSL-KKMGIDSGSQ…	-MEKYTVTQSERLNELNAPIE----EQ-EREFE--TKEERNEHFRKLEKELTRYARNDIFDLLE----SRHMTKYRITGNKMADWLME-EGFTEVITPTIISRDSL-KKMGIDSGSQFLDQVFWVDG--KHCLRPMLAPNLYVEMRELLRIT-KKPVKIFEMGSCFRKESQGAQHLNEFTMLNLVELAA-VKD----GEQLAELERLALNAMEALGLKEGEYEFVQEASEVYGK-VSFDILI---NGMEVASGSYGPH-FLDANWGVFD-TWVGIGFGIERLTMALD-KGRTIKRYGRTLSFIDGEPLNI-----	10				MBR6224550.1	JAFYBX010000104
Bact	S			pyrrolysine--tRNA(Pyl) ligase large subunit [Firmicutes bacterium]	Firmicutes bacterium	Fbac.3139	1879010	42.46	281	MBR6473139.1	MEKYTVTQLERLNELNCPPEELDAEFETKEDRNQRFKKLEKELTRYARNDIFDLLESRHMTKYRMTGNRMCQWLMDEGFTEVITPTIISKEALKKMGIDSGSPFMEQIFWVDGKHCLRPMLAPNLYVEMRELLRITRKPVKIFEMGSCFRKESQGSQHLNEFTMLNLVELAAVEDGEQLGELERLAKSAMDALGLEEGEYEFVQEDSEVYGKVSFDILINGMEVASGSYGPHFLDSAWGVFDTWVGIGFGIERLTMALDKGRTIRRYGRTLAFIDGEPLNI	-------------------------------------------------------------------------------------------------------------------------------------------------------------------------------------------------------------------------------------------------------------------------------------------MEKYTVTQLERLNELNCPPE----EL-DAEFE--TKEDRNQRFKKLEKELTRYARNDIFDLLE----SRHMTKYRMTGNRMCQWLMD-EGFTEVITPTIISKEAL-KKMGIDSGSP…	-MEKYTVTQLERLNELNCPPE----EL-DAEFE--TKEDRNQRFKKLEKELTRYARNDIFDLLE----SRHMTKYRMTGNRMCQWLMD-EGFTEVITPTIISKEAL-KKMGIDSGSPFMEQIFWVDG--KHCLRPMLAPNLYVEMRELLRIT-RKPVKIFEMGSCFRKESQGSQHLNEFTMLNLVELAA-VED----GEQLGELERLAKSAMDALGLEEGEYEFVQEDSEVYGK-VSFDILI---NGMEVASGSYGPH-FLDSAWGVFD-TWVGIGFGIERLTMALD-KGRTIRRYGRTLAFIDGEPLNI-----	10				MBR6473139.1	JAFYJM010000077	109-1 tRNA-Pyl(cta) c[2382,2453]	ggggtgaggatcgtattgatcgcctggactctaaatccagatagccgggtgagactcccggtcacctcgcca
Bact	S			pyrrolysine--tRNA(Pyl) ligase large subunit [Firmicutes bacterium]	Firmicutes bacterium	Fbac.8496	1879010	40.69	281	MBQ4468496.1	MERYTVTQLERLNELNCPKEELDQEFETKEERNEHFKKLEKQLTRYARNDIFDLLESRLITKYRVTSNKMADWLKSEGFTEVITPTIVSKEALKKMGIDSGSQFMEQVFWVDGKHCLRPMLAPNLYVEMRELLRITRKPVKIYEMGSCFRKESQGSQHLNEFTMLNLVELASVKDGEQLQELERLARGAMEALGLEEGEYEFTQEDSEVYGKVSFDIMINGMEVASGSYGPHFLDPAWGVFDTWVGIGFGIERLTMALDKGRTIKRYGRTLSFIDGEPLNI	-------------------------------------------------------------------------------------------------------------------------------------------------------------------------------------------------------------------------------------------------------------------------------------------MERYTVTQLERLNELNCPKE----EL-DQEFE--TKEERNEHFKKLEKQLTRYARNDIFDLLE----SRLITKYRVTSNKMADWLKS-EGFTEVITPTIVSKEAL-KKMGIDSGSQ…	-MERYTVTQLERLNELNCPKE----EL-DQEFE--TKEERNEHFKKLEKQLTRYARNDIFDLLE----SRLITKYRVTSNKMADWLKS-EGFTEVITPTIVSKEAL-KKMGIDSGSQFMEQVFWVDG--KHCLRPMLAPNLYVEMRELLRIT-RKPVKIYEMGSCFRKESQGSQHLNEFTMLNLVELAS-VKD----GEQLQELERLARGAMEALGLEEGEYEFTQEDSEVYGK-VSFDIMI---NGMEVASGSYGPH-FLDPAWGVFD-TWVGIGFGIERLTMALD-KGRTIKRYGRTLSFIDGEPLNI-----	10				MBQ4468496.1	JAFPXY010000064	110-1 tRNA-Pyl(cta) c[30822,30893]	ggggtgaggatcgtattgatcgcccggactctaaatccggatagccgggtgagactcccggtcacctcgcca
Bact	S			pyrrolysine--tRNA(Pyl) ligase large subunit [Firmicutes bacterium]	Firmicutes bacterium	Fbac.0708	1879010	41.37	281	MBQ2160708.1	MERYTVTQLERLNELNCPKEELDQEFETKEERNERFKKLEKQLTRYARNDIFDLLESRLITKFRVTSNKMAEWLKSEGFTEVITPTIVSKEALKKMGIDSGSQFMEQVFWVDGKHCLRPMLAPNLYVEMRELLRITRKPVKIYEMGSCFRKESQGSQHLNEFTMLNLVELASVKDGEQLQELERLARGAMEALGLEEGEYEFIQEDSEVYGKVSFDIMINGMEVASGSYGPHFLDPAWGVFDTWVGIGFGIERLTMALDKGRTIKRYGRTLSFIDGEPLNI	-------------------------------------------------------------------------------------------------------------------------------------------------------------------------------------------------------------------------------------------------------------------------------------------MERYTVTQLERLNELNCPKE----EL-DQEFE--TKEERNERFKKLEKQLTRYARNDIFDLLE----SRLITKFRVTSNKMAEWLKS-EGFTEVITPTIVSKEAL-KKMGIDSGSQ…	-MERYTVTQLERLNELNCPKE----EL-DQEFE--TKEERNERFKKLEKQLTRYARNDIFDLLE----SRLITKFRVTSNKMAEWLKS-EGFTEVITPTIVSKEAL-KKMGIDSGSQFMEQVFWVDG--KHCLRPMLAPNLYVEMRELLRIT-RKPVKIYEMGSCFRKESQGSQHLNEFTMLNLVELAS-VKD----GEQLQELERLARGAMEALGLEEGEYEFIQEDSEVYGK-VSFDIMI---NGMEVASGSYGPH-FLDPAWGVFD-TWVGIGFGIERLTMALD-KGRTIKRYGRTLSFIDGEPLNI-----	10				MBQ2160708.1	JAFPFS010000217	111-1 tRNA-Pyl(cta) [1867,1938]	ggggtgaggatcgtattgatcgcctggactctaaatccagatagccgggtgagactcccggtcacctcgcca
Bact	S			pyrrolysine--tRNA(Pyl) ligase large subunit [Firmicutes bacterium]	Firmicutes bacterium	Fbac.8472	1879010	49.3	281	MBP3758472.1	MEKYTVTQTERLNELNCPEEEQEREFETKEERNEHFRKLEKELTRYARNDIYDLLNSRHMTKYRITGNKMCQWLMDEGFTEVITPTIVSKDALKKMGIDTGSQFLEQVFWVDGKHCLRPMLAPNLYVEMRELLRITKQPVKIFEMGSCFRKESQGAQHLNEFTMLNLVELASVKDGEQLQELERLALNAMKALGLKEGEYEFVQEDSEVYGKVSFDILINGMEVASGSYGPHFLDANWGVFDTWVGIGFGIERLTMALDKGRTIKRYGRTLSFIDGEPLNI	-------------------------------------------------------------------------------------------------------------------------------------------------------------------------------------------------------------------------------------------------------------------------------------------MEKYTVTQTERLNELNCPEE----EQ-EREFE--TKEERNEHFRKLEKELTRYARNDIYDLLN----SRHMTKYRITGNKMCQWLMD-EGFTEVITPTIVSKDAL-KKMGIDTGSQ…	-MEKYTVTQTERLNELNCPEE----EQ-EREFE--TKEERNEHFRKLEKELTRYARNDIYDLLN----SRHMTKYRITGNKMCQWLMD-EGFTEVITPTIVSKDAL-KKMGIDTGSQFLEQVFWVDG--KHCLRPMLAPNLYVEMRELLRIT-KQPVKIFEMGSCFRKESQGAQHLNEFTMLNLVELAS-VKD----GEQLQELERLALNAMKALGLKEGEYEFVQEDSEVYGK-VSFDILI---NGMEVASGSYGPH-FLDANWGVFD-TWVGIGFGIERLTMALD-KGRTIKRYGRTLSFIDGEPLNI-----	10				MBP3758472.1	JAGAYO010000035	112-1 tRNA-Pyl(cta) c[628,699]	ggggtgaggatcgtattgatcgcctggactctaaatccagatagccgggtgagactcccggtcacctcgcca
Bact	S			pyrrolysine--tRNA(Pyl) ligase large subunit [Aminipila sp. CBA3637]	Aminipila sp. CBA3637	Asp.2719	2697030	42.74	243	WP_162362719.1	MEKFTITQKERIGELNGTTEMMEMEFETIENRDSSFREMEKSMVKESRTKIKELLHEKYMTKTVEVGRNLEQWLMGEGFTKVVTPTIITKQMLAQMTIDEYHKLSEQVFWLDNKKCLRPMLAPNLYVVMRELKRITNEPVKIFELGSCFRKESQGAQHMNEFTMLNCVELAYVKDGQQLDELKRLAHAAMKRLGVPEEEYELVVEESTVYGSTVDIEINGMEVASGSYGPIFLIVSGECLIPG	-------------------------------------------------------------------------------------------------------------------------------------------------------------------------------------------------------------------------------------------------------------------------------------------MEKFTITQKERIGELNGTTE----MM-EMEFE--TIENRDSSFREMEKSMVKESRTKIKELLH----EKYMTKTVEVGRNLEQWLMG-EGFTKVVTPTIITKQML-AQMTIDEYHK…	-MEKFTITQKERIGELNGTTE----MM-EMEFE--TIENRDSSFREMEKSMVKESRTKIKELLH----EKYMTKTVEVGRNLEQWLMG-EGFTKVVTPTIITKQML-AQMTIDEYHKLSEQVFWLDN--KKCLRPMLAPNLYVVMRELKRIT-NEPVKIFELGSCFRKESQGAQHMNEFTMLNCVELAY-VKD----GQQLDELKRLAHAAMKRLGVPEEEYELVVEESTVYGS--TVDIEI---NGMEVASGSYGPI-FLIVSGECLI-PG-------------------------------------------	10				WP_162362719.1	NZ_CP047591	351-81 tRNA-Pyl(cta) [2442750,2442821]	ggggtgcggatcgtatggatcacatggactctaaatccatgaagccgggtgagactcccgggcacctcgcca
Bact	S			hypothetical protein [Spirochaetales bacterium]	Spirochaetales bacterium	Sbac.7250	2026792	40.65	298	MBN1837250.1	MTARHTNDPHTLPTPGPAPGWTPVQRQRLRQLNVPEQEEELVFANPEERDQAFREIEKRLSQEQRRQLKALQGSVGEAAPSPRILRLEATLATGLRGAGFTQVRTPTLLSRRLLARMGIREGHPMYDRMFWVDDRHCLRPMLAPHLYSLLVDLARVWDRPIRLFEVGSCFRRETRGSQHAAEFTMLNLVEMGLPGPSCRERLETLARLVLQEAGIPEYRIEEKRSAVYGTTIDLVAGDLELGSAAIGPHSLDRPWRITEAWVGIGFGLERLLMARENSGSLGRWSRSLEYLDGITLRL	--------------------------------------------------------------------------------------------------------------------------------------------------------------------------------------------------------------------------------------------------------------------------MTARHTNDPHTLPTPGPAPGWTPVQRQRLRQLNVPEQ----EE-ELVFA--NPEERDQAFREIEKRLSQEQRRQLKALQGSVGEAAPSPRILRLEATLATGLRG-AGFTQVRTPTLLSRRLL-ARMGIREGHP…	PAPGWTPVQRQRLRQLNVPEQ----EE-ELVFA--NPEERDQAFREIEKRLSQEQRRQLKALQGSVGEAAPSPRILRLEATLATGLRG-AGFTQVRTPTLLSRRLL-ARMGIREGHPMYDRMFWVDD--RHCLRPMLAPHLYSLLVDLARVW-DRPIRLFEVGSCFRRETRGSQHAAEFTMLNLVEMGL-PG-----PSCRERLETLARLVLQEAGI--PEYRIEEKRSAVYGT--TIDLVAG---DLELGSAAIGPH-SLDRPWRITE-AWVGIGFGLERLLMARE-NSGSLGRWSRSLEYLDGITLRL-----	11	Yes	Spi		MBN1837250.1	JAFGFV010000425	237-3 tRNA-Pyl(cta) [4819,4892]	ggggggcggatcgcaagcgagatcgcgcggactctaaatccgcgcagccgggtgcaactcccgggctcctcgcc
Bact	S			pyrrolysine--tRNA(Pyl) ligase large subunit [Spirochaetes bacterium GWB1_66_5]	Spirochaetes bacterium GWB1_66_5	Sbac.6259	1802178	37.32	282	OHD26259.1	MDIPWSPVQRRRLEELQASGPEAAAEIDRLFSGEVERDVAFQELERRLVKAGRAELAAMQAAARPPALSRLEARLSDLLAGAGFTRVLTPTLMSRGMLARMGIRPGHALHEKIFWVDERRCLRPMLAPHLYSLLVDLLRVWEKPVRIFEVGSCFRRETQGARHAAEFTMLNLCEMGLPAGGCRGRLEELAALLMRAAGIREYALQSEDSVVYGQTVDLVAGDLELGSAAIGPHELDRPWRINEPWVGIGLGLERLVMAAEGGDSLARWGRSLTHLDGRPLRL	------------------------------------------------------------------------------------------------------------------------------------------------------------------------------------------------------------------------------------------------------------------------------------------MDIPWSPVQRRRLEELQASGPEAAAEI-DRLFS--GEVERDVAFQELERRLVKAGRAELAAMQA----AARPPALSRLEARLSDLLAG-AGFTRVLTPTLMSRGML-ARMGIRPGHA…	MDIPWSPVQRRRLEELQASGPEAAAEI-DRLFS--GEVERDVAFQELERRLVKAGRAELAAMQA----AARPPALSRLEARLSDLLAG-AGFTRVLTPTLMSRGML-ARMGIRPGHALHEKIFWVDE--RRCLRPMLAPHLYSLLVDLLRVW-EKPVRIFEVGSCFRRETQGARHAAEFTMLNLCEMGL-PA-----GGCRGRLEELAALLMRAAGI--REYALQSEDSVVYGQ--TVDLVAG---DLELGSAAIGPH-ELDRPWRINE-PWVGIGLGLERLVMAAE-GGDSLARWGRSLTHLDGRPLRL-----	11				OHD26259.1	MIAS01000080	238-2 tRNA-Pyl(cta) c[1683,1753]	ggggcggatcggaaggtgatcacgcgggctctaaacccgcgcagccgggtgcgactcccgggctcctcgcc
Bact	S			pyrrolysine--tRNA(Pyl) ligase large subunit [Eubacterium limosum]	Eubacterium limosum	Elim.2114	1736	45.99	282	WP_038352114.1	MNQAQNITFTPAQADRLRELGQDFDEPLTFDTAALRETAYKKFEREQIARGKRRLATMKAEKGRPALPQLQEALARALTAEGFVQVMTPTIIPRKFLERMTIDDAHALHSQVFWVDHNKCLRPMLAPNLYEVSKNLLGIWKTPVQIFEIGSCFRKESQGRRHLNEFTMLNLVEWGTPMDERDERIRQLAAVVMKAAGIEDYSFEQEDSVVYGDTIDVVQGDVELGSSSKGPHALDPAWGIMEPWVGIGFGLERLIMTRDKAPNIHSVGRSVSYLDGVRLNIK	--------------------------------------------------------------------------------------------------------------------------------------------------------------------------------------------------------------------------------------------------------------------------------------MNQAQNITFTPAQADRLRELGQDF-----DE-PLTFD--TAALRETAYKKFEREQIARGKRRLATMKA----EKGRPALPQLQEALARALTA-EGFVQVMTPTIIPRKFL-ERMTIDDAHA…	QNITFTPAQADRLRELGQDF-----DE-PLTFD--TAALRETAYKKFEREQIARGKRRLATMKA----EKGRPALPQLQEALARALTA-EGFVQVMTPTIIPRKFL-ERMTIDDAHALHSQVFWVDH--NKCLRPMLAPNLYEVSKNLLGIW-KTPVQIFEIGSCFRKESQGRRHLNEFTMLNLVEWGT-PM-----DERDERIRQLAAVVMKAAGI--EDYSFEQEDSVVYGD--TIDVVQG---DVELGSSSKGPH-ALDPAWGIME-PWVGIGFGLERLIMTRD-KAPNIHSVGRSVSYLDGVRLNIK----	12				WP_038352114.1	NZ_QGUD01000006	52-19 tRNA-Pyl(cta) c[286623,286694]	ggagggtgaatcgtagtgattatgcggactctaaatccgtacagccgggtgcgactcccgaactctccgcca
Bact	S			pyrrolysine--tRNA(Pyl) ligase large subunit [Acetobacterium fimetarium]	Acetobacterium fimetarium	Afim.2153	52691	42.75	278	WP_186842153.1	MKIEMTSSQLERLKALGGNIEAGYCFESTAQREAEFKRLEKALVLEAKKNLNTLRTGDRRPMLCKVQEQLVEALTSEGFVQVVTPTIISKKFLERMTIDDDHALHTQVFWVDKNKCLRPMLAPNLYSVSKDLLNIWEKPVRIFEIGSCFRKESQGKSHLNEFTMLNLVEWGTAIGNRDNRIRELSDLVLKTLRIEDYEFEEEDSVVYGNTIDVVKNGLELGSSSKGSHPLDAAWGITDSWVGIGFGLERLLMIREQKNNIHALAKSIAYLDGVRLNIK	------------------------------------------------------------------------------------------------------------------------------------------------------------------------------------------------------------------------------------------------------------------------------------------MKIEMTSSQLERLKALGGNI-----EA-GYCFE--STAQREAEFKRLEKALVLEAKKNLNTLRT----GDRRPMLCKVQEQLVEALTS-EGFVQVVTPTIISKKFL-ERMTIDDDHA…	MKIEMTSSQLERLKALGGNI-----EA-GYCFE--STAQREAEFKRLEKALVLEAKKNLNTLRT----GDRRPMLCKVQEQLVEALTS-EGFVQVVTPTIISKKFL-ERMTIDDDHALHTQVFWVDK--NKCLRPMLAPNLYSVSKDLLNIW-EKPVRIFEIGSCFRKESQGKSHLNEFTMLNLVEWGT-AI-----GNRDNRIRELSDLVLKTLRI--EDYEFEEEDSVVYGN--TIDVVKN---GLELGSSSKGSH-PLDAAWGITD-SWVGIGFGLERLLMIRE-QKNNIHALAKSIAYLDGVRLNIK----	12				WP_186842153.1	NZ_WJBC01000008	53-1 tRNA-Pyl(cta) c[9534,9605]	ggagggtgaatcgtagtgattgcttggactctaaatccgtgcagtcgggtgcaactcccgaactctccgcca
Bact	S			pyrrolysine--tRNA(Pyl) ligase large subunit [Eubacterium limosum]	Eubacterium limosum	Elim.8747	1736	43.8	282	WP_133968747.1	MNPTQKITFTPAQAERLRELGKNIDETLTFDTAALREAAYKKFEKEQIARGKRRLEAMRREKGRPSLPQLQEALAQALIAEGFVQVTTPTIISRKFLERMTIDDTHAIHSQVFWVGNNKCLRPMLAPNLYEISRSLLGIWKKPVRIFEIGSCFRKESQGSRHLNEFTMLNLVEWGTPMDERDARIKELAAVVMRAAGIESYGFEHEDSVVYGDTIDVVQGDVELGSSSKGPHELDPAWGITDTWVGIGFGLERLIMTRDKAPNIHSVGRSVSYLDGVRLNIK	--------------------------------------------------------------------------------------------------------------------------------------------------------------------------------------------------------------------------------------------------------------------------------------MNPTQKITFTPAQAERLRELGKNI-----DE-TLTFD--TAALREAAYKKFEKEQIARGKRRLEAMRR----EKGRPSLPQLQEALAQALIA-EGFVQVTTPTIISRKFL-ERMTIDDTHA…	QKITFTPAQAERLRELGKNI-----DE-TLTFD--TAALREAAYKKFEKEQIARGKRRLEAMRR----EKGRPSLPQLQEALAQALIA-EGFVQVTTPTIISRKFL-ERMTIDDTHAIHSQVFWVGN--NKCLRPMLAPNLYEISRSLLGIW-KKPVRIFEIGSCFRKESQGSRHLNEFTMLNLVEWGT-PM-----DERDARIKELAAVVMRAAGI--ESYGFEHEDSVVYGD--TIDVVQG---DVELGSSSKGPH-ELDPAWGITD-TWVGIGFGLERLIMTRD-KAPNIHSVGRSVSYLDGVRLNIK----	12				WP_133968747.1	NZ_LR215983	54-125 tRNA-Pyl(cta) c[1859304,1859383] VERY LIKELY PSEUDOGENE	tggcaagttaagtcaatggcagacgctttgtagatttttctagctataaagaatgggagttcaaatctcccacttgccaa	54-245 tRNA-Pyl(cta) c[3931664,3931735]	ggagggtgaatcgtagtgattatgcggactctaaatccgtacagccgggtgcgactcccgaactctccgcca
Bact	S			pyrrolysine--tRNA(Pyl) ligase large subunit [Alkalibaculum bacchi]	Alkalibaculum bacchi	Abac.1451	645887	43.07	276	WP_113921451.1	MKMTQSQLQRLGELGCSVDSLADYPSAKDRDEAFRTLEKAQLKVNRKKLETYRATVKQPKLLELQETIAACLRDKGFIQVATPTIISKKFLEQMTIDKDHKLLNQVFWLDNNKCLRPMLAPNLYEISRNLLNILHKPLGVFEIGSCFRKESQGSNHLNEFTMLNLVEWGTPLESRVDRTKEMAQWIMEAAEIEEYSFETDESVVYGLTVDVLYKNIEVASSSIGPHPLDEAWGIHDSWVGIGFGIERLLMIRDEYSSIHPVGRSISYFDGIRLNMK	--------------------------------------------------------------------------------------------------------------------------------------------------------------------------------------------------------------------------------------------------------------------------------------------MKMTQSQLQRLGELGCSVD----SL--ADYP--SAKDRDEAFRTLEKAQLKVNRKKLETYRA----TVKQPKLLELQETIAACLRD-KGFIQVATPTIISKKFL-EQMTIDKDHK…	--MKMTQSQLQRLGELGCSVD----SL--ADYP--SAKDRDEAFRTLEKAQLKVNRKKLETYRA----TVKQPKLLELQETIAACLRD-KGFIQVATPTIISKKFL-EQMTIDKDHKLLNQVFWLDN--NKCLRPMLAPNLYEISRNLLNIL-HKPLGVFEIGSCFRKESQGSNHLNEFTMLNLVEWGT-PL-----ESRVDRTKEMAQWIMEAAEI--EEYSFETDESVVYGL--TVDVLY---KNIEVASSSIGPH-PLDEAWGIHD-SWVGIGFGIERLLMIRD-EYSSIHPVGRSISYFDGIRLNMK----	12	Yes	Bacc		WP_113921451.1	NZ_RXYD01000015	55-1 tRNA-Pyl(cta) [13036,13107]	ggagggtgaatcggagtgattatgcggactctaaatccgtacagccgggtgcaactcccggactcttcgcca
Bact	S			hypothetical protein [Parasporobacterium paucivorans]	Parasporobacterium paucivorans	Ppau.7396	115544	44.73	280	WP_094757396.1	MSMEFTESQKNRLTELGVRNEILTRTFDETKEREQTFARTEKMAVKENKAALSHLLANSHKPALCQLQQDLTDALCGEGFTQVTTPIIISASKLEKMTIDKTNPLHEQVFWLDSKSCLRPMLAPNLYEVSRQLMTSIKLPLRIFEIGSCFRKESEGNAHLKEFTMLNLVEWGTPEEKRSESLKEFAELVLKAARISDYRLEEEDSVVYGPGLDIVSGEGMELASTSMGPHPLDAAWKINCTWVGIGFGLERLLMHREKQSGIHRHSKSTVFLDGACLKVK	------------------------------------------------------------------------------------------------------------------------------------------------------------------------------------------------------------------------------------------------------------------------------------------MSMEFTESQKNRLTELGVRNE----IL-TRTFD--ETKEREQTFARTEKMAVKENKAALSHLLA----NSHKPALCQLQQDLTDALCG-EGFTQVTTPIIISASKL-EKMTIDKTNP…	MSMEFTESQKNRLTELGVRNE----IL-TRTFD--ETKEREQTFARTEKMAVKENKAALSHLLA----NSHKPALCQLQQDLTDALCG-EGFTQVTTPIIISASKL-EKMTIDKTNPLHEQVFWLDS--KSCLRPMLAPNLYEVSRQLMTSI-KLPLRIFEIGSCFRKESEGNAHLKEFTMLNLVEWGT-PE-----EKRSESLKEFAELVLKAARI--SDYRLEEEDSVVYGP--GLDIVS-G-EGMELASTSMGPH-PLDAAWKINC-TWVGIGFGLERLLMHRE-KQSGIHRHSKSTVFLDGACLKVK----	13	Yes	Pau		WP_094757396.1	NZ_FQYT01000018	153-3 tRNA-Pyl(cta) [35665,35734]	ggagggtggatcgcagtgatcttacggactctaaatccgtacagccgggtgcggcacccggactcttcgc
Bact	S			TPA: pyrrolysine--tRNA(Pyl) ligase large subunit [Lachnospiraceae bacterium]	Lachnospiraceae bacterium	Lbac.7498	1898203	45.82	294	HCE77498.1	MRDSTVEGEKAEQGEKIRYTETQQNRLKELGFAAEDQESLFSGREERDAKFREMEREGVRRNKICLTGLLQKKHRPELALLEDALVRALTASGFTQVMTPTIISSRALDKMSITAGDALRKQVFWLDENTCLRPMLAPNLYEVSRKLMNSQPLPMRIFEVGSCFRKESEGNIHLKEFTMLNLVEWGTPMEQRNEHLREFASLVMKAAGITDYHLEDETSVVYGKGIDVTGSNGLELASSSMGPHPLDAAWKVTCTWTGIGFGLERLLMYREKANGIHRYSRSNVFLDGAALKVR	----------------------------------------------------------------------------------------------------------------------------------------------------------------------------------------------------------------------------------------------------------------------------MRDSTVEGEKAEQGEKIRYTETQQNRLKELGFAAE----DQ-ESLFS--GREERDAKFREMEREGVRRNKICLTGLLQ----KKHRPELALLEDALVRALTA-SGFTQVMTPTIISSRAL-DKMSITAGDA…	EKIRYTETQQNRLKELGFAAE----DQ-ESLFS--GREERDAKFREMEREGVRRNKICLTGLLQ----KKHRPELALLEDALVRALTA-SGFTQVMTPTIISSRAL-DKMSITAGDALRKQVFWLDE--NTCLRPMLAPNLYEVSRKLMNSQ-PLPMRIFEVGSCFRKESEGNIHLKEFTMLNLVEWGT-PM-----EQRNEHLREFASLVMKAAGI--TDYHLEDETSVVYGK--GIDVTG-S-NGLELASSSMGPH-PLDAAWKVTC-TWTGIGFGLERLLMYRE-KANGIHRYSRSNVFLDGAALKVR----	13				HCE77498.1	DOYE01000021	154-1 tRNA-Pyl(cta) c[8793,8862]	ggaggattgatcgaagggatcttgcgggccctaaccccgtacagctcggtgcaactccgggattctccgc
Bact	S			hypothetical protein BI182_16620 [Acetobacterium sp. MES1]	Acetobacterium sp. MES1	Asp.5325	1899015	41.97	278	OXS25325.1	MGFTDAQINRLTELGTKIFEVDAVFESVNVRDKKFKTWEKELVKINREKIRALVKEDGHSKIQMLQNKLGDTLIGEGFLQVVTPTIISQKALEKMSIDHSNPLSEQVFWLDKKQCLRPMLAPNLYEISYKMLQYCDMPLRLFEIGSCFRKESEGKRHLKEFTMLNLVEWGIDENLRMKRLKELAAIVLASAGIDDYTFKEEDSTVYGIGLDIVGADGVELASTSMGPHPLDANWKINATWVGLGFGIERLLMNREKEEGIHRFSRSTTFLGGALLNIK	--------------------------------------------------------------------------------------------------------------------------------------------------------------------------------------------------------------------------------------------------------------------------------------------MGFTDAQINRLTELGTKIF----EV-DAVFE--SVNVRDKKFKTWEKELVKINREKIRALVK----EDGHSKIQMLQNKLGDTLIG-EGFLQVVTPTIISQKAL-EKMSIDHSNP…	--MGFTDAQINRLTELGTKIF----EV-DAVFE--SVNVRDKKFKTWEKELVKINREKIRALVK----EDGHSKIQMLQNKLGDTLIG-EGFLQVVTPTIISQKAL-EKMSIDHSNPLSEQVFWLDK--KQCLRPMLAPNLYEISYKMLQYC-DMPLRLFEIGSCFRKESEGKRHLKEFTMLNLVEWGI-DE-----NLRMKRLKELAAIVLASAGI--DDYTFKEEDSTVYGI--GLDIVG-A-DGVELASTSMGPH-PLDANWKINA-TWVGLGFGIERLLMNRE-KEEGIHRFSRSTTFLGGALLNIK----	13				OXS25325.1	MJUY01000042
Bact	S			pyrrolysine--tRNA(Pyl) ligase large subunit [Desulfosporosinus fructosivorans]	Desulfosporosinus fructosivorans	Dfru.2206	2018669	41.45	280	WP_206752206.1	MSIEFTETQKNRLTELGLKKETVFRMFETVNEREQTYKIVEKQAVVKNKADLKYLLEQSHKPALCRLQQELADALCEKGFTQVTTPIIISSKALEKMTIDQNNPLHEQVFWLDTKTCLRPMLAPNLYEVSRKILTSQKLPLRIFEIGSCFRKESEGNSHLKEFTMLNLVEWGTPEENRIDQLKQFADMVLKVARIDDYSFHEEDSVVYGVGLDVVSSDGLELASTGMGPHPLDDKWRITCSWVGIGFGLERLLMHREKQSGIHRYSKSNVFLDGVCLKIQ	------------------------------------------------------------------------------------------------------------------------------------------------------------------------------------------------------------------------------------------------------------------------------------------MSIEFTETQKNRLTELGLKKE----TV-FRMFE--TVNEREQTYKIVEKQAVVKNKADLKYLLE----QSHKPALCRLQQELADALCE-KGFTQVTTPIIISSKAL-EKMTIDQNNP…	MSIEFTETQKNRLTELGLKKE----TV-FRMFE--TVNEREQTYKIVEKQAVVKNKADLKYLLE----QSHKPALCRLQQELADALCE-KGFTQVTTPIIISSKAL-EKMTIDQNNPLHEQVFWLDT--KTCLRPMLAPNLYEVSRKILTSQ-KLPLRIFEIGSCFRKESEGNSHLKEFTMLNLVEWGT-PE-----ENRIDQLKQFADMVLKVARI--DDYSFHEEDSVVYGV--GLDVVS-S-DGLELASTGMGPH-PLDDKWRITC-SWVGIGFGLERLLMHRE-KQSGIHRYSKSNVFLDGVCLKIQ----	13				WP_206752206.1	NZ_SPQQ01000005	155-11 tRNA-Pyl(cta) c[190845,190916]	ggagggtggatcgtagtgatcttgcggactctaaatccgtacagccgggtgcgactccgggactcttcgcca
Bact	S			hypothetical protein DP73_12680 [Desulfosporosinus sp. HMP52]	Desulfosporosinus sp. HMP52	Dsp.8345	1487923	41.45	280	KGK88345.1	MSIEFTETQKNRLTELGVKKETVFRMFETVTEREQTYKIVEKQAVVKNKADLNYLLEQSRKPALCRLQQELADALCEKGFTQVTTPIIISSRALEKMTIDKNNPLHEQVFWLDPKTCLRPMLAPNLYEVSRKILTSQKLPLRIFEIGSCFRKESEGNSHLKEFTMLNLVEWGTPQENRIHQLKQFADLVLKAARIDDYAFQEEDSVVYGVGLDVVSRDGLELASTSMGPHPLDDKWRITCSWVGIGFGLERLLMHREKQSGIHRYSKSNVFLDGVCLKIQ	------------------------------------------------------------------------------------------------------------------------------------------------------------------------------------------------------------------------------------------------------------------------------------------MSIEFTETQKNRLTELGVKKE----TV-FRMFE--TVTEREQTYKIVEKQAVVKNKADLNYLLE----QSRKPALCRLQQELADALCE-KGFTQVTTPIIISSRAL-EKMTIDKNNP…	MSIEFTETQKNRLTELGVKKE----TV-FRMFE--TVTEREQTYKIVEKQAVVKNKADLNYLLE----QSRKPALCRLQQELADALCE-KGFTQVTTPIIISSRAL-EKMTIDKNNPLHEQVFWLDP--KTCLRPMLAPNLYEVSRKILTSQ-KLPLRIFEIGSCFRKESEGNSHLKEFTMLNLVEWGT-PQ-----ENRIHQLKQFADLVLKAARI--DDYAFQEEDSVVYGV--GLDVVS-R-DGLELASTSMGPH-PLDDKWRITC-SWVGIGFGLERLLMHRE-KQSGIHRYSKSNVFLDGVCLKIQ----	13				KGK88345.1	JMGA01000030	156-1 tRNA-Pyl(cta) [9090,9161]	ggagggtggatcgtagtgatcttacggactctaaatccgtacagccgggtgcgactccgggactcttcgcca
Bact	S			pyrrolysine--tRNA(Pyl) ligase large subunit [Desulfosporosinus sp. HMP52]	Desulfosporosinus sp. HMP52	Dsp.3388	1487923	41.45	300	WP_205623388.1	METDEIFPDGIYGYQKIGDGMSIEFTETQKNRLTELGVKKETVFRMFETVTEREQTYKIVEKQAVVKNKADLNYLLEQSRKPALCRLQQELADALCEKGFTQVTTPIIISSRALEKMTIDKNNPLHEQVFWLDPKTCLRPMLAPNLYEVSRKILTSQKLPLRIFEIGSCFRKESEGNSHLKEFTMLNLVEWGTPQENRIHQLKQFADLVLKAARIDDYAFQEEDSVVYGVGLDVVSRDGLELASTSMGPHPLDDKWRITCSWVGIGFGLERLLMHREKQSGIHRYSKSNVFLDGVCLKIQ	--------------------------------------------------------------------------------------------------------------------------------------------------------------------------------------------------------------------------------------------------------------MET--------DEIFPDGIYGYQKIGDGMSIEFTETQKNRLTELGVKKE----TV-FRMFE--TVTEREQTYKIVEKQAVVKNKADLNYLLE----QSRKPALCRLQQELADALCE-KGFTQVTTPIIISSRAL-EKMTIDKNNP…	MSIEFTETQKNRLTELGVKKE----TV-FRMFE--TVTEREQTYKIVEKQAVVKNKADLNYLLE----QSRKPALCRLQQELADALCE-KGFTQVTTPIIISSRAL-EKMTIDKNNPLHEQVFWLDP--KTCLRPMLAPNLYEVSRKILTSQ-KLPLRIFEIGSCFRKESEGNSHLKEFTMLNLVEWGT-PQ-----ENRIHQLKQFADLVLKAARI--DDYAFQEEDSVVYGV--GLDVVS-R-DGLELASTSMGPH-PLDDKWRITC-SWVGIGFGLERLLMHRE-KQSGIHRYSKSNVFLDGVCLKIQ----	13				WP_205623388.1	NZ_JMGA01000030	157-1 tRNA-Pyl(cta) [9090,9161]	ggagggtggatcgtagtgatcttacggactctaaatccgtacagccgggtgcgactccgggactcttcgcca
Bact	S			pyrrolysine--tRNA(Pyl) ligase large subunit [Lachnospiraceae bacterium NSJ-29]	Lachnospiraceae bacterium NSJ-29	Lbac.0076	2763667	41.01	280	QNM10076.1	MKVGLTTAQLNRLIELGASPAQLSEQFCDAGTCNRYFQKTEEALIRINREKLQTLVKSRRRPSLCSLEEALAAALRREGFLQVTTPVILSGKFLNRMTIDGSHPLNDQVFWLDKNSCLRPMLAPNLYDISKKLMPVIPLPLRVFEIGSCFRKESEGRSHLKEFTMLNLVEWGLKEEDRIDRLKELAKLVLDAAEITGFQMTEEDSVVYGRGLDVVDADGLELASTSMGPHRLDAAWKISCTWVGLGFGLERLLMSREKANGIRRYSKSLSYLDGACLSMK	------------------------------------------------------------------------------------------------------------------------------------------------------------------------------------------------------------------------------------------------------------------------------------------MKVGLTTAQLNRLIELGASPA----QL-SEQFC--DAGTCNRYFQKTEEALIRINREKLQTLVK----SRRRPSLCSLEEALAAALRR-EGFLQVTTPVILSGKFL-NRMTIDGSHP…	MKVGLTTAQLNRLIELGASPA----QL-SEQFC--DAGTCNRYFQKTEEALIRINREKLQTLVK----SRRRPSLCSLEEALAAALRR-EGFLQVTTPVILSGKFL-NRMTIDGSHPLNDQVFWLDK--NSCLRPMLAPNLYDISKKLMPVI-PLPLRVFEIGSCFRKESEGRSHLKEFTMLNLVEWGL-KE-----EDRIDRLKELAKLVLDAAEI--TGFQMTEEDSVVYGR--GLDVVD-A-DGLELASTSMGPH-RLDAAWKISC-TWVGLGFGLERLLMSRE-KANGIRRYSKSLSYLDGACLSMK----	13				QNM10076.1	CP060635	207-49 tRNA-Pyl(cta) c[661429,661495] VERY LIKELY PSEUDOGENE	gactccgctggctggtacagcagggactttctattattccaaaatctgttcatccggaacggattca
Bact	S			pyrrolysine--tRNA(Pyl) ligase large subunit [Megamonas funiformis]	Megamonas funiformis	Mfun.4926	437897	43.84	277	WP_167624926.1	MSCTWTITQKMRLKELNSGYIEEKEFNSTKERDEAFRAAEKNLRVKNLQQLKTYCCEAGTPALCEIEKILSEKLKEEGFLQVVTPTIISKEMLAKMTVDNKHPLFSQVFWLDENKCLRPMLAPNLYSVSKDLMRSVDKHIKLFEIGSCFRKESQGNTHLNEFTMLNLVEWGIPEEERNERLEELADLIMKAIGLDNYKLIKESSVVYGDTVDVMYKDIEVASGSMGPHFLDGAWGISSTWVGLGFGLERLIMLKNNGLNVKSYSKSISYINGIRLNL	------------------------------------------------------------------------------------------------------------------------------------------------------------------------------------------------------------------------------------------------------------------------------------------MSCTWTITQKMRLKELNSGY-----IE-EKEFN--STKERDEAFRAAEKNLRVKNLQQLKTYCC----EAGTPALCEIEKILSEKLKE-EGFLQVVTPTIISKEML-AKMTVDNKHP…	MSCTWTITQKMRLKELNSGY-----IE-EKEFN--STKERDEAFRAAEKNLRVKNLQQLKTYCC----EAGTPALCEIEKILSEKLKE-EGFLQVVTPTIISKEML-AKMTVDNKHPLFSQVFWLDE--NKCLRPMLAPNLYSVSKDLMRSV-DKHIKLFEIGSCFRKESQGNTHLNEFTMLNLVEWGI-PE-----EERNERLEELADLIMKAIGL--DNYKLIKESSVVYGD--TVDVMYK---DIEVASGSMGPH-FLDGAWGISS-TWVGLGFGLERLIMLKN-NGLNVKSYSKSISYINGIRLNL-----	14	Yes	Fun		WP_167624926.1	NZ_SJOQ01000008	87-2 tRNA-Pyl(cta) [26320,26391]	ggaggatggatcggatagatcacatggactctaaatccatgcagccgggtgaaactcccggattctccgcca
Bact	S			pyrrolysine--tRNA(Pyl) ligase large subunit [Pectinatus brassicae]	Pectinatus brassicae	Pbra.3372	862415	42.18	279	WP_183863372.1	MPKSVIWSDTQRIRLQELSGYQYLDEKFVSDKEKNKAFQEYEKLLINTAKEKLTHLYKEKHKPDLCILTEKLANILTEAGFMQVVTPTIISKKMLKKMTIDEAHKLYSQVFWLDNKKCLRPMLAPNLYYISKDLLRLCDKPLRLFEIGSCFRKESQGSTHLNEFTMINLVEWGLPEEERKEHLKKMADTIMQAAGIEDYAFESEDSVVYGDTADVVCNGIEVASGAMGPHYLDANWGIDSTWVGIGFGLERLLMLKNNKKNVKSYSKSITYIDGIRLNI	----------------------------------------------------------------------------------------------------------------------------------------------------------------------------------------------------------------------------------------------------------------------------------------MPKSVIWSDTQRIRLQELSGYQ-----YL-DEKFV--SDKEKNKAFQEYEKLLINTAKEKLTHLYK----EKHKPDLCILTEKLANILTE-AGFMQVVTPTIISKKML-KKMTIDEAHK…	KSVIWSDTQRIRLQELSGYQ-----YL-DEKFV--SDKEKNKAFQEYEKLLINTAKEKLTHLYK----EKHKPDLCILTEKLANILTE-AGFMQVVTPTIISKKML-KKMTIDEAHKLYSQVFWLDN--KKCLRPMLAPNLYYISKDLLRLC-DKPLRLFEIGSCFRKESQGSTHLNEFTMINLVEWGL-PE-----EERKEHLKKMADTIMQAAGI--EDYAFESEDSVVYGD--TADVVCN---GIEVASGAMGPH-YLDANWGIDS-TWVGIGFGLERLLMLKN-NKKNVKSYSKSITYIDGIRLNI-----	14				WP_183863372.1	NZ_WIQL01000006	88-4 tRNA-Pyl(cta) [42703,42774]	ggaggatggatcgaatggatcacgcagactctaaatctgcgcagtcgagtgaaactctcggattctccgcca	88-6 tRNA-Pyl(cta) [55191,55262]	ggaggatggatcgaatagatcacgcagactctaaatctgtgcagtcgagtgaaactctcggattctccgcca
Bact	S			pyrrolysine--tRNA(Pyl) ligase large subunit [Selenomonas montiformis]	Selenomonas montiformis	Smon.0940	2652285	42.39	282	WP_154620940.1	MEWSDRIHWTKTQRERLVELGGDEVLDEWFCSTRERDKTFYLREKELASRGRRRLDTFRESVRRPAVCRLTEKLVDVLTGVGFVQVTTPTILSRQMLARMTIDDRHALFSQVFWLDKNRCLRPMLAPNLYDVSKSLMRLWSGPIRIFEVGSCFRKESQGSTHLNEFTMLNLVEWGLDPEERLAHLRDFAKLVMEAAGLPDFRLEREESVVYGDTMDVTWQGIEAASGAMGPHVLDDAWGIDSTWVGWGFGLERLAMMKEGARHVKPYSRSLAYLDGVRLNLS	--------------------------------------------------------------------------------------------------------------------------------------------------------------------------------------------------------------------------------------------------------------------------------------MEWSDRIHWTKTQRERLVELGGDE-----VL-DEWFC--STRERDKTFYLREKELASRGRRRLDTFRE----SVRRPAVCRLTEKLVDVLTG-VGFVQVTTPTILSRQML-ARMTIDDRHA…	DRIHWTKTQRERLVELGGDE-----VL-DEWFC--STRERDKTFYLREKELASRGRRRLDTFRE----SVRRPAVCRLTEKLVDVLTG-VGFVQVTTPTILSRQML-ARMTIDDRHALFSQVFWLDK--NRCLRPMLAPNLYDVSKSLMRLW-SGPIRIFEVGSCFRKESQGSTHLNEFTMLNLVEWGL-DP-----EERLAHLRDFAKLVMEAAGL--PDFRLEREESVVYGD--TMDVTWQ---GIEAASGAMGPH-VLDDAWGIDS-TWVGWGFGLERLAMMKE-GARHVKPYSRSLAYLDGVRLNLS----	14				WP_154620940.1	NZ_VUNL01000008	89-11 tRNA-Pyl(cta) c[88420,88491]	ggaggatggatcggatggatcacgcggactctaaatccgtgcagccgggtgaaactcccggattctccgcca
Bact	S			hypothetical protein [Desulforhopalus vacuolatus]	Desulforhopalus vacuolatus	Dvac.9529	40414	43.12	284	WP_205219529.1	MSDDKSAVWSITQQQRLKQLGSDDELLQREFSSTAERDRVYQDVEKKLVKEAKTDLEKLLTAGGRTVLDELCNRVSDSLIAEGFVKVQTSTVISAKALEKMTITMDHPLHKQVFWIDKKKCLRPMLAPSLYSLMQDFSRLKQRPIRFFEIGSCFRKESDGASHSSEFTMLNLVEMGLPEEERETRLRELGSLVMKSAGFSSFKFELEESEVYGTTVDMVGGPHDVEIASGAMGPHPLDHEWGIHDTWVGFGIGMERLLMLLNDGDSIGRWSKNSSYLNGIYLKI	--------------------------------------------------------------------------------------------------------------------------------------------------------------------------------------------------------------------------------------------------------------------------------------MSDDKSAVWSITQQQRLKQLGSDDE----LL-QREFS--STAERDRVYQDVEKKLVKEAKTDLEKLLT----AGGRTVLDELCNRVSDSLIA-EGFVKVQTSTVISAKAL-EKMTITMDHP…	KSAVWSITQQQRLKQLGSDDE----LL-QREFS--STAERDRVYQDVEKKLVKEAKTDLEKLLT----AGGRTVLDELCNRVSDSLIA-EGFVKVQTSTVISAKAL-EKMTITMDHPLHKQVFWIDK--KKCLRPMLAPSLYSLMQDFSRLK-QRPIRFFEIGSCFRKESDGASHSSEFTMLNLVEMGL-PE-----EERETRLRELGSLVMKSAGF--SSFKFELEESEVYGT--TVDMVGGP-HDVEIASGAMGPH-PLDHEWGIHD-TWVGFGIGMERLLMLLN-DGDSIGRWSKNSSYLNGIYLKI-----	15	Yes	Vac		WP_205219529.1	NZ_JAFFPZ010000018	324-1 tRNA-Pyl(cta) [49131,49203]	ggagggtggatcggacgtgatcacatggactctaaatccatgcagccgggtgcgactcccgggccctccgcca
Bact	S			pyrrolysine--tRNA(Pyl) ligase large subunit [Clostridiales bacterium]	Clostridiales bacterium	Cbac.0707	1898207	42.24	279	NLV70707.1	MIEFTTTQRERLAELGADESIPTDTFSSESERNRVFQEKENEWVRINRDRIDTLLNERREPILLSTIRLMEDWLKQEEGYTQVATPSIITGDMLSRMNIGEDSDLSQQVFWLGRNKCLRPMLAPNLYIMMRELKRISGQPVKIFECGSCFRKESQGSQHLNEFTMLNMVELAATEDGRQAEVLEAYARSAMKILGIEKYELVREESVVYKETIDVIVDGLEVASGAYGPMYLDGRWGVFDVWVGIGFGLERLAAVRSGFKNIRRAGKSITYIDGSPLNI	-------------------------------------------------------------------------------------------------------------------------------------------------------------------------------------------------------------------------------------------------------------------------------------------MIEFTTTQRERLAELGADES----IP-TDTFS--SESERNRVFQEKENEWVRINRDRIDTLLN----ERREPILLSTIRLMEDWLKQEEGYTQVATPSIITGDML-SRMNIGEDSD…	-MIEFTTTQRERLAELGADES----IP-TDTFS--SESERNRVFQEKENEWVRINRDRIDTLLN----ERREPILLSTIRLMEDWLKQEEGYTQVATPSIITGDML-SRMNIGEDSDLSQQVFWLGR--NKCLRPMLAPNLYIMMRELKRIS-GQPVKIFECGSCFRKESQGSQHLNEFTMLNMVELAA-TED----GRQAEVLEAYARSAMKILGI--EKYELVREESVVYKE--TIDVIV---DGLEVASGAYGPM-YLDGRWGVFD-VWVGIGFGLERLAAVRS-GFKNIRRAGKSITYIDGSPLNI-----	16				NLV70707.1	JAAYDG010000158
Bact	S			TPA: pyrrolysine--tRNA(Pyl) ligase large subunit [Clostridiales bacterium]	Clostridiales bacterium	Cbac.7415	1898207	42.55	279	HCU07415.1	MKDFTTTQRERLAELGADESILEMTFSTEAERNRLFQTTENEWVQFNRDHIDSLLQERREPILLSTIRLMEDWLKQEQGFTQVATPSIITGDMLARMNINEDSDLSQQVFWLGRNKCLRPMLAPNLYVMMRELKRISGQPVKIFECGSCFRKESQGSQHLNEFTMLNMVELAATEEGRQADTLEAYARSAMKVLGIDQYELVREESVVYKETIDIVVDGLEVASGAYGPMYLDGRWGVFDVWVGIGFGLERLAAVRGGFKNIRRAGRSITYIDGSPLNI	-------------------------------------------------------------------------------------------------------------------------------------------------------------------------------------------------------------------------------------------------------------------------------------------MKDFTTTQRERLAELGADES----IL-EMTFS--TEAERNRLFQTTENEWVQFNRDHIDSLLQ----ERREPILLSTIRLMEDWLKQEQGFTQVATPSIITGDML-ARMNINEDSD…	-MKDFTTTQRERLAELGADES----IL-EMTFS--TEAERNRLFQTTENEWVQFNRDHIDSLLQ----ERREPILLSTIRLMEDWLKQEQGFTQVATPSIITGDML-ARMNINEDSDLSQQVFWLGR--NKCLRPMLAPNLYVMMRELKRIS-GQPVKIFECGSCFRKESQGSQHLNEFTMLNMVELAA-TEE----GRQADTLEAYARSAMKVLGI--DQYELVREESVVYKE--TIDIVV---DGLEVASGAYGPM-YLDGRWGVFD-VWVGIGFGLERLAAVRG-GFKNIRRAGRSITYIDGSPLNI-----	16				HCU07415.1	DPKU01000011
Bact	S			pyrrolysine--tRNA(Pyl) ligase large subunit [Clostridia bacterium]	Clostridia bacterium	Cbac.1785	2044939	49.75	279	NCB41785.1	MVSFTTTQKERLAELSADESLSNLEFETERERNLFFQNAEKEWVKKSRENIWDLLHEKHEPILLTTQRLLENWLKEKEKFTQVSTPSIITGDMLKKMNINEDSDLLDQVFWLGNNKCLRPMLAPNLYVMMRELKRISGEPVKIFECGSCFRKESQGAQHLNEFTMLNMVELAATEEGKQAETLEYYAHEAMKAVGIDRYELIREESVVYKETIDIVVDGLEVASGAYGPMYLDGRWGVFDVWVGIGFGVERLAAIMGGFKNIRRTGKSITYINGVPLNI	-------------------------------------------------------------------------------------------------------------------------------------------------------------------------------------------------------------------------------------------------------------------------------------------MVSFTTTQKERLAELSADES----LS-NLEFE--TERERNLFFQNAEKEWVKKSRENIWDLLH----EKHEPILLTTQRLLENWLKEKEKFTQVSTPSIITGDML-KKMNINEDSD…	-MVSFTTTQKERLAELSADES----LS-NLEFE--TERERNLFFQNAEKEWVKKSRENIWDLLH----EKHEPILLTTQRLLENWLKEKEKFTQVSTPSIITGDML-KKMNINEDSDLLDQVFWLGN--NKCLRPMLAPNLYVMMRELKRIS-GEPVKIFECGSCFRKESQGAQHLNEFTMLNMVELAA-TEE----GKQAETLEYYAHEAMKAVGI--DRYELIREESVVYKE--TIDIVV---DGLEVASGAYGPM-YLDGRWGVFD-VWVGIGFGVERLAAIMG-GFKNIRRTGKSITYINGVPLNI-----	16	Yes - but no tRNA found	Cia		NCB41785.1	SABA01000002
Bact	S			TPA: pyrrolysine--tRNA(Pyl) ligase large subunit [Clostridiales bacterium UBA9856]	Clostridiales bacterium UBA9856	Cbac.9944	2060925	41.64	281	HAF59944.1	MSVTFTPTQKQRLSELNAKDETLNKTFNDSVERDNNYREEETRLVRRNKEDLQDLLQNRRLPLLSLVEKRITEWLTEEMGFTQVNTPIIIPKTMLEKMGITWDHPLRQQVFWVDNNKCLRPMLAPNLYEMMKSIHRITRQPVRIFEIGPCFRKESQGAQHLNEFTMLNLVEFAEEYSEGQMNRLKELASGAMSAAGVSGYELEITTSEVYGETLDVVKDQVELGSGAYGPHPLDSEWGIFDTPWVGIGFGIERIAMVLGGYSGIKRVGRSITFLDGCRLNI	------------------------------------------------------------------------------------------------------------------------------------------------------------------------------------------------------------------------------------------------------------------------------------------MSVTFTPTQKQRLSELNAKDE----TL-NKTFN--DSVERDNNYREEETRLVRRNKEDLQDLLQ----NRRLPLLSLVEKRITEWLTEEMGFTQVNTPIIIPKTML-EKMGITWDHP…	MSVTFTPTQKQRLSELNAKDE----TL-NKTFN--DSVERDNNYREEETRLVRRNKEDLQDLLQ----NRRLPLLSLVEKRITEWLTEEMGFTQVNTPIIIPKTML-EKMGITWDHPLRQQVFWVDN--NKCLRPMLAPNLYEMMKSIHRIT-RQPVRIFEIGPCFRKESQGAQHLNEFTMLNLVEFAE-EYS----EGQMNRLKELASGAMSAAGV--SGYELEITTSEVYGE--TLDVVK---DQVELGSGAYGPH-PLDSEWGIFDTPWVGIGFGIERIAMVLG-GYSGIKRVGRSITFLDGCRLNI-----	17				HAF59944.1	DMDC01000069	113-3 tRNA-Pyl(cta) c[3854,3925]	gggggacggatcggatggatcgcatagactctaaatctatgtagccgggtgagactcccgggttccccgcca
Bact	S			pyrrolysine--tRNA(Pyl) ligase large subunit [Clostridiales Family XIII bacterium]	Clostridiales Family XIII bacterium	CFam.7930	2137877	40.71	281	NLM07930.1	MSVTFTPTQKQRLSELNAKDKTLNKIFNDNVARDKYYREEEARLIGRNKEDLRDLLQNRRLPLLSVVEKRITEWLTEEMEFTQVNTPIIIPKTMLEKMGITWDHPLRQQIFWVDKNKCLRPMLAPNLYEMMKSIHRITRQPVRIFEIGPCFRKESQGAQHLNEFTMLNLVEFAEEYSEGQMNRLKELASGAMSAAGVSGYDLEITTSEVYGETLDVVKDQVELGSGAYGPHPLDSEWGIFDTPWVGIGFGIERIAMVLGGYSGIKRVGRSITFLDGCRLNI	------------------------------------------------------------------------------------------------------------------------------------------------------------------------------------------------------------------------------------------------------------------------------------------MSVTFTPTQKQRLSELNAKDK----TL-NKIFN--DNVARDKYYREEEARLIGRNKEDLRDLLQ----NRRLPLLSVVEKRITEWLTEEMEFTQVNTPIIIPKTML-EKMGITWDHP…	MSVTFTPTQKQRLSELNAKDK----TL-NKIFN--DNVARDKYYREEEARLIGRNKEDLRDLLQ----NRRLPLLSVVEKRITEWLTEEMEFTQVNTPIIIPKTML-EKMGITWDHPLRQQIFWVDK--NKCLRPMLAPNLYEMMKSIHRIT-RQPVRIFEIGPCFRKESQGAQHLNEFTMLNLVEFAE-EYS----EGQMNRLKELASGAMSAAGV--SGYDLEITTSEVYGE--TLDVVK---DQVELGSGAYGPH-PLDSEWGIFDTPWVGIGFGIERIAMVLG-GYSGIKRVGRSITFLDGCRLNI-----	17				NLM07930.1	JAAYNC010000069	114-4 tRNA-Pyl(cta) c[15731,15802]	gggggacggatcggatggatcgcatagactctaaatctatgtagccgggtgagactcccgggttccccgcca
Bact	S			pyrrolysine--tRNA(Pyl) ligase large subunit [Firmicutes bacterium HGW-Firmicutes-11]	Firmicutes bacterium HGW-Firmicutes-11	Fbac.5844	2013772	39.71	282	PKM85844.1	MNGTFLTQTQKQRLAELGAPESGIAAAFSDTASRDLFFKETEATLIAASKRRLEQLMSVDHRPILIEVEDRMSRWLREEMGFTQVATPVILSDVQLTKMSIGDDHPLREQIFRIDKTKCLRPMLAPNLYELMQSLYKVTKKQVKLFEIGVCFRKESQGAQHLNEFTMLNLVEFPSVPEGQQRERLTEIAKGAMKAAGLESYELEVTDSAVYGETVDIIVGEMELASGAYGPHPLDINFGIFDTSWVGLGIGLERVALALRGETGIKRVGRSITYLDGIRLNF	-----------------------------------------------------------------------------------------------------------------------------------------------------------------------------------------------------------------------------------------------------------------------------------------MNGTFLTQTQKQRLAELGAPES----GI-AAAFS--DTASRDLFFKETEATLIAASKRRLEQLMS----VDHRPILIEVEDRMSRWLREEMGFTQVATPVILSDVQL-TKMSIGDDHP…	NGTFLTQTQKQRLAELGAPES----GI-AAAFS--DTASRDLFFKETEATLIAASKRRLEQLMS----VDHRPILIEVEDRMSRWLREEMGFTQVATPVILSDVQL-TKMSIGDDHPLREQIFRIDK--TKCLRPMLAPNLYELMQSLYKVT-KKQVKLFEIGVCFRKESQGAQHLNEFTMLNLVEFPS-VPE----GQQRERLTEIAKGAMKAAGL--ESYELEVTDSAVYGE--TVDIIV---GEMELASGAYGPH-PLDINFGIFDTSWVGLGIGLERVALALR-GETGIKRVGRSITYLDGIRLNF-----	17	Yes	F11		PKM85844.1	PHAE01000001	115-6 tRNA-Pyl(cta) c[45971,46042]	gggggacggatcggatggatcgcatagactctaaatctatgcagccgggtgaaactcccgggctccccgcca
Arch	N			pyrrolysine--tRNA(Pyl) ligase [Methanohalophilus halophilus]	Methanohalophilus halophilus	Mhal.0754	2177	41.03	405	WP_072560754.1	MERKPLDLLIDTNGVWLSRNGLLHGVKNFEVSRNHIHITTDCGSRFTVRNSRKSRSARALRNNKYRKACKNCKLSDERINRFVTKDFGRGSQARVITASKTKKSKPPKATVVKAVSSKSNEMPPVAKEAKKEKVVKPDYTPAQKKRITTLLSPADDLSSVKELPPFKELETELVKKRKQDLRHMYEKDRRHQLAQLERDISLFLIEKGFMEVRTSVLIPAKFIERMGITEEDPLYKQIFRVDENTCLRPMLAPGLYNYLHNFDNIMPDPLKIFEIGTCYRKESDGKEHLEEFTMINFCQMGSGCTRENLLNVIDDLLKYLNIDYEVISDNCMVYGDTIDIMHGDMEISSAVVGPIPQDLDWGVNKPWMGAGMGLERLLKVKHKYTNIKRSSRSISYYNG…	-MERKPLDLLIDTNGVWLSRNGLLHGVKNFEVSRNHIHITTDCGSRFTVRNSRKSRSARALRNNKYRKACKNCKLSDERINRFVTKDFGRGSQA-RV--ITASKTKKSK-PPKATV-V--KAVSS----------KSN------------------EM--PPV----------------------------------------------------------------------------------------------------------A----KEAKKEKVVKPDYTPAQKKRITTLLSPAD----DL---SS-----VKELPPFKELETELVKKRKQDLRHMYE----KDRRHQLAQLERDISLFLIE-KGFMEVRTSVLIPAKFI-ERMGITEEDP…	VKPDYTPAQKKRITTLLSPAD----DL---SS-----VKELPPFKELETELVKKRKQDLRHMYE----KDRRHQLAQLERDISLFLIE-KGFMEVRTSVLIPAKFI-ERMGITEEDPLYKQIFRVDE--NTCLRPMLAPGLYNYLHNFDNIM-PDPLKIFEIGTCYRKESDGKEHLEEFTMINFCQMGS--------GCTRENLLNVIDDLLKYLNI---DYEVISDNCMVYGD--TIDIMHG---DMEISSAVVGPI-PQDLDWGVNK-PWMGAGMGLERLLKVKH-KYTNIKRSSRSISYYNGITTNLR----	18				WP_072560754.1	NZ_RJJG01000001	248-8 tRNA-Pyl(cta) c[128607,128678]	ggaaacctgatcaggtagatcaaatggactctagatccattcagccgggttagattcccggggtttccgcca
Arch	N			pyrrolysyl-tRNA synthetase [Methanohalophilus sp. T328-1]	Methanohalophilus sp. T328-1	Msp.2195	1794907	40.66	405	KXS42195.1	MERKPLDLLIDTNGVWLSRNGLLHGVKNFEVSRNHIHITTDCGSRFTVRNSRRSRSARALRNNKYRKACKNCKLSDERITRFVTKDFGRGSQARVVTTSKTKKSKTPKAAVVKSVSSKANEMPPVAEETKKEKPVKPDYTPAQKKRITTLLNPADDLSSIKELPTFKELETELAKKRKQDLRQMYRDDRRHQLAQLERDISLFLIEKGFMEVRTSVLIPAKFIERMGITEEDPLYKQIFRVDENTCLRPMLAPGLYNYLHNFDNIMPDPLKIFEIGTCYRKESDGKEHLEEFTMVNFCQMGSGCTRENLLKIIDDLLKYLNIDYEVIADNCMVYGDTIDIMHADMEISSAVVGPIPQDLDWGVNKPWMGAGMGLERLLKVKHKYTNIKRSSRSISYYNG…	-MERKPLDLLIDTNGVWLSRNGLLHGVKNFEVSRNHIHITTDCGSRFTVRNSRRSRSARALRNNKYRKACKNCKLSDERITRFVTKDFGRGSQA-RV--VTTSKTKKSK-TPKAAV-V--KSVSS----------KAN------------------EM--PPV----------------------------------------------------------------------------------------------------------A----EETKKEKPVKPDYTPAQKKRITTLLNPAD----DL---SS-----IKELPTFKELETELAKKRKQDLRQMYR----DDRRHQLAQLERDISLFLIE-KGFMEVRTSVLIPAKFI-ERMGITEEDP…	VKPDYTPAQKKRITTLLNPAD----DL---SS-----IKELPTFKELETELAKKRKQDLRQMYR----DDRRHQLAQLERDISLFLIE-KGFMEVRTSVLIPAKFI-ERMGITEEDPLYKQIFRVDE--NTCLRPMLAPGLYNYLHNFDNIM-PDPLKIFEIGTCYRKESDGKEHLEEFTMVNFCQMGS--------GCTRENLLKIIDDLLKYLNI---DYEVIADNCMVYGD--TIDIMHA---DMEISSAVVGPI-PQDLDWGVNK-PWMGAGMGLERLLKVKH-KYTNIKRSSRSISYYNGITTNLR----	18				KXS42195.1	LSRU01000113
Arch	N			pyrrolysine--tRNA(Pyl) ligase [Methanohalophilus mahii]	Methanohalophilus mahii	Mmah.6758	2176	40.66	404	WP_013036758.1	MERKPLDLLIDTNGVWLSRNGLLHGVKNFEVSRNHIHITTDCQSRFTVRNSRRSRSARALRNNKYRKACKNCKLSDERITRFVTKDFGRGSQARVITSSKTKKSKSPKEAVVKSVSSKANEMPPVVEAKKEKPVKPDYTPAQKKRITTLLSPADDLSSIKELPTFKELETELVKKRKQDLRQMYEDDRRHQLAQLERDISLFLIEKGFMEVRTSVLIPAKFIERMGITEEDPLYKQIFRVDENTCLRPMLAPGLYNYLHNFDNIMPDPLKIFEIGTCYRKESDGKEHLEEFTMVNFCQMGSGCTKENLLNIIDDLLKYLNIDYEVISDNCMVYGDTIDIMHGDMEISSAVVGPIPQDLDWGVTKPWMGAGMGIERLLKVKHKYTNIKRSSRSISYYNGI…	-MERKPLDLLIDTNGVWLSRNGLLHGVKNFEVSRNHIHITTDCQSRFTVRNSRRSRSARALRNNKYRKACKNCKLSDERITRFVTKDFGRGSQA-RV--ITSSKTKKSK-SPKEAV-V--KSVSS----------KAN------------------EM--PPV----------------------------------------------------------------------------------------------------------V----E-AKKEKPVKPDYTPAQKKRITTLLSPAD----DL---SS-----IKELPTFKELETELVKKRKQDLRQMYE----DDRRHQLAQLERDISLFLIE-KGFMEVRTSVLIPAKFI-ERMGITEEDP…	VKPDYTPAQKKRITTLLSPAD----DL---SS-----IKELPTFKELETELVKKRKQDLRQMYE----DDRRHQLAQLERDISLFLIE-KGFMEVRTSVLIPAKFI-ERMGITEEDPLYKQIFRVDE--NTCLRPMLAPGLYNYLHNFDNIM-PDPLKIFEIGTCYRKESDGKEHLEEFTMVNFCQMGS--------GCTKENLLNIIDDLLKYLNI---DYEVISDNCMVYGD--TIDIMHG---DMEISSAVVGPI-PQDLDWGVTK-PWMGAGMGIERLLKVKH-KYTNIKRSSRSISYYNGITTNLR----	18		Mah	Yes	WP_013036758.1	NC_014002	250-12 tRNA-Pyl(cta) c[304754,304825]	ggaaacctgatcaggtagatcaaatggactctagatccattcagccgggttagattcccggggtttccgcca
Arch	N			pyrrolysine--tRNA(Pyl) ligase [Methanohalophilus profundi]	Methanohalophilus profundi	Mpro.7454	2138083	40.29	405	WP_129597454.1	MERKPLDLLIDTNGVWLSRNGLLHGVKNFEVSRNHIHITTDCGSRFTVRNSRRSRSARALRNNKYRKACKNCKLSDERITRFVTKDFGRGSQARVVTAPKTKKSKPQKAAVVKSVSSKANEMPPAAKEAKKEKPVKPDYTPAQKKRITTLLSPADDLSSVKELPPFKELETELVKKRKQDLRQMYEKDRRHQLAQLERDISLFLIEKGFMEVRTSVMIPAKFIERMGITEEDPLYRQIFRVDENTCLRPMLAPGLYNYLHNFDNIMPDPLKIFEIGTCYRKESDGKEHLEEFTMINFCQMGSGCTRENLLKIIDDLLKYLNIDYEVISDNCMVYGDTIDIMHGDMEISSAVVGPIPQDLDWGVNKPWMGAGMGLERLLKVKHKYTNIKRSSRSISYYNG…	-MERKPLDLLIDTNGVWLSRNGLLHGVKNFEVSRNHIHITTDCGSRFTVRNSRRSRSARALRNNKYRKACKNCKLSDERITRFVTKDFGRGSQA-RV--VTAPKTKKSK-PQKAAV-V--KSVSS----------KAN------------------EM--PPA----------------------------------------------------------------------------------------------------------A----KEAKKEKPVKPDYTPAQKKRITTLLSPAD----DL---SS-----VKELPPFKELETELVKKRKQDLRQMYE----KDRRHQLAQLERDISLFLIE-KGFMEVRTSVMIPAKFI-ERMGITEEDP…	VKPDYTPAQKKRITTLLSPAD----DL---SS-----VKELPPFKELETELVKKRKQDLRQMYE----KDRRHQLAQLERDISLFLIE-KGFMEVRTSVMIPAKFI-ERMGITEEDPLYRQIFRVDE--NTCLRPMLAPGLYNYLHNFDNIM-PDPLKIFEIGTCYRKESDGKEHLEEFTMINFCQMGS--------GCTRENLLKIIDDLLKYLNI---DYEVISDNCMVYGD--TIDIMHG---DMEISSAVVGPI-PQDLDWGVNK-PWMGAGMGLERLLKVKH-KYTNIKRSSRSISYYNGITTNLR----	18				WP_129597454.1	NZ_QBKB01000002	251-60 tRNA-Pyl(cta) [826879,826950]	ggaaacctgatcaggtagatcaaatggactctagatccattcagccgggttagattcccggggtttccgcca
Arch	N			pyrrolysine--tRNA(Pyl) ligase [Methanohalophilus sp. RSK]	Methanohalophilus sp. RSK	Msp.5591	2485783	40.29	404	WP_123135591.1	MERKPLDLLIDTNGVWLSRNGLLHGVKNFEVSRNHIHITTDCGSRFTVRNSRRSRSARALRNNKYRKACKNCKLSDERISRFITKDFGRGSQARVLTASKTKKSKPPKAAVVKSVSSKANEMPPVAEAKKEKPVKPDYTPAQKKRITTLLSPADDLGSVKELPPFKELETELVKKRKQDLRQMYEDDRRHQLAQLERDISLFLIEKGFMEVRTSVLIPAKFIERMGITEEDPLYKQIFRVDENTCLRPMLAPGLYNYLHNFDNIMPDPLKIFEIGTCYRKESDGKEHLEEFTMINFCQMGSGCTRDNLLKIIDDLLKYLNIDYEVISDNCMVYGDTIDIMHGDMEISSAVVGPIPQDLDWGVNKPWMGAGMGLERLLKVKHKYTNIKRSSRSISYYNGI…	-MERKPLDLLIDTNGVWLSRNGLLHGVKNFEVSRNHIHITTDCGSRFTVRNSRRSRSARALRNNKYRKACKNCKLSDERISRFITKDFGRGSQA-RV--LTASKTKKSK-PPKAAV-V--KSVSS----------KAN------------------EM--PPV----------------------------------------------------------------------------------------------------------A----E-AKKEKPVKPDYTPAQKKRITTLLSPAD----DL---GS-----VKELPPFKELETELVKKRKQDLRQMYE----DDRRHQLAQLERDISLFLIE-KGFMEVRTSVLIPAKFI-ERMGITEEDP…	VKPDYTPAQKKRITTLLSPAD----DL---GS-----VKELPPFKELETELVKKRKQDLRQMYE----DDRRHQLAQLERDISLFLIE-KGFMEVRTSVLIPAKFI-ERMGITEEDPLYKQIFRVDE--NTCLRPMLAPGLYNYLHNFDNIM-PDPLKIFEIGTCYRKESDGKEHLEEFTMINFCQMGS--------GCTRDNLLKIIDDLLKYLNI---DYEVISDNCMVYGD--TIDIMHG---DMEISSAVVGPI-PQDLDWGVNK-PWMGAGMGLERLLKVKH-KYTNIKRSSRSISYYNGITTNLR----	18				WP_123135591.1	NZ_RDSK01000001	252-20 tRNA-Pyl(cta) c[306271,306342]	ggaaacctgatcaggtagatcaaatggactctagatccattcagccgggttagattcccggggtttccgcca
Arch	N			pyrrolysine--tRNA(Pyl) ligase [Methanohalophilus levihalophilus]	Methanohalophilus levihalophilus	Mlev.0695	1431282	39.93	408	WP_209680695.1	MERKTLDALIKDNGVWLSRNGLLHGVRDFKVSTKFIHITTDCGKAFTVRNSRRSRGARMLRYNKYRKACKHCKPSDELITRFVKKEFNKKSEARVISSTPAPKKKPKPASTVVKSVVNTNAEPSVSAPAPEKKPEEQKGVSYTDSQKERIKALLTPADDMSFPEGLPEFKELESMLVKKRREELRKMYEENREHGLARLERKISMFFVERGFAEVRTSILIPQEYIERMGITEEDPLSKQIFRVDNKTCLRPMLAPGLYNYLRKFDKVLPDPIRIFEIGTCYRKESDGSAHLEEFTMLNFCQMGSGCNRENLIKIIDELLDFLGIEYEIEGDSCMVYGDTIDIMHGDLELSSAVVGPIDQDIDWGVNKPWMGAGFGLERLLKVKHKYSNIKRGSRSETY…	-MERKTLDALIKDNGVWLSRNGLLHGVRDFKVSTKFIHITTDCGKAFTVRNSRRSRGARMLRYNKYRKACKHCKPSDELITRFVKKEFNKKSEA-RV--ISSTPAPKKKPKPASTV-V--KSVVN----------T-N------------------AE--PSVS-------------------------------------------------A----------------------------------P--------------------A----PEKKPEEQKGVSYTDSQKERIKALLTPAD----DM---SF-----PEGLPEFKELESMLVKKRREELRKMYE----ENREHGLARLERKISMFFVE-RGFAEVRTSILIPQEYI-ERMGITEEDP…	KGVSYTDSQKERIKALLTPAD----DM---SF-----PEGLPEFKELESMLVKKRREELRKMYE----ENREHGLARLERKISMFFVE-RGFAEVRTSILIPQEYI-ERMGITEEDPLSKQIFRVDN--KTCLRPMLAPGLYNYLRKFDKVL-PDPIRIFEIGTCYRKESDGSAHLEEFTMLNFCQMGS--------GCNRENLIKIIDELLDFLGI---EYEIEGDSCMVYGD--TIDIMHG---DLELSSAVVGPI-DQDIDWGVNK-PWMGAGFGLERLLKVKH-KYSNIKRGSRSETYYNGINLNLR----	18				WP_209680695.1	NZ_JAGGLK010000002	253-19 tRNA-Pyl(cta) c[323621,323692]	ggagacctgatcaggtagatcaaatggactctagatccattcagccgggttagattcccggggtttccgcca
Arch	N			pyrrolysine--tRNA(Pyl) ligase [Methanohalophilus portucalensis]	Methanohalophilus portucalensis	Mpor.8806	39664	39.93	405	WP_072358806.1	MERKPLDLLIDTNGVWLSRNGLLHGVKNFEVSRNHIHITTDCGSRFTVRNSRRSRSARALRNNKYRKACKNCKLSDERITRFVTKDFGRGSQARVVTASKTKNNKPPKAAVVKAVSSKTNEMPPVAKEAKKEKVVKPDYTPAQKKRITTLLSPADDLSSVKELPPFKELETELVKKRKQDLRHMYEKDRRHQLAQLERDISLFLIEKGFMEVRTSVMIPAKFIERMGITEEDPLYRQIFRVDENTCLRPMLAPGLYNYLHNFDNIMPDPLRIFEIGTCYRKESDGKEHLEEFTMINFCQMGSGCTRENLLKIIDDLLKYLKIDYEVISDNCMVYGDTIDIMHGDMEISSAVVGPIPQDLDWGVTKPWMGAGMGLERLLKVKHKYTNIKRSSRSISYYNG…	-MERKPLDLLIDTNGVWLSRNGLLHGVKNFEVSRNHIHITTDCGSRFTVRNSRRSRSARALRNNKYRKACKNCKLSDERITRFVTKDFGRGSQA-RV--VTASKTKNNK-PPKAAV-V--KAVSS----------KTN------------------EM--PPV----------------------------------------------------------------------------------------------------------A----KEAKKEKVVKPDYTPAQKKRITTLLSPAD----DL---SS-----VKELPPFKELETELVKKRKQDLRHMYE----KDRRHQLAQLERDISLFLIE-KGFMEVRTSVMIPAKFI-ERMGITEEDP…	VKPDYTPAQKKRITTLLSPAD----DL---SS-----VKELPPFKELETELVKKRKQDLRHMYE----KDRRHQLAQLERDISLFLIE-KGFMEVRTSVMIPAKFI-ERMGITEEDPLYRQIFRVDE--NTCLRPMLAPGLYNYLHNFDNIM-PDPLRIFEIGTCYRKESDGKEHLEEFTMINFCQMGS--------GCTRENLLKIIDDLLKYLKI---DYEVISDNCMVYGD--TIDIMHG---DMEISSAVVGPI-PQDLDWGVTK-PWMGAGMGLERLLKVKH-KYTNIKRSSRSISYYNGITTNLR----	18				WP_072358806.1	NZ_RJJH01000001	254-32 tRNA-Pyl(cta) [440212,440283]	ggaaacctgatcaggtagatcaaatggactctagatccattcagccgggttagattcccggggtttccgcca
Arch	N			pyrrolysine--tRNA(Pyl) ligase [Methanohalophilus sp. WG1-DM]	Methanohalophilus sp. WG1-DM	Msp.4488	2491675	44	404	WP_128754488.1	MERKPLDLLIDTNGVWLSRNGLLHGVKNFEVSRNHIHITTDCGSRFTVRNSRRSRSARALRNNKYRKACKNCKLSDERITRFVTKDFGRGSQARVVTASKTKKNKPPEAAVVKAVSSKANEMPPVAETKKEKPVKPDYTPAQKKRITTLLSPADDFSSVKELPPFKELETELVKKRKQDLRHMYEKDRRHQLAQLERDISLFLIEKGFMEVRTSIMIPAKFIERMGITEEDPLYKQIFRVDNNTCLRPMLAPGLYNYLHNFDNIMPDPLKIFEIGTCYRKESDGKEHLEEFTMINFCQMGSGCTRENLLKIIDELLKYLKIDYEVIADNCMVYGNTIDIMHADMEISSAVVGPIPQDLDWGVNKPWMGAGMGLERLLKVKHKYTNIKRSSRSISYYNGI…	-MERKPLDLLIDTNGVWLSRNGLLHGVKNFEVSRNHIHITTDCGSRFTVRNSRRSRSARALRNNKYRKACKNCKLSDERITRFVTKDFGRGSQA-RV--VTASKTKKNK-PPEAAV-V--KAVSS----------KAN------------------EM--PPV----------------------------------------------------------------------------------------------------------A----E-TKKEKPVKPDYTPAQKKRITTLLSPAD----DF---SS-----VKELPPFKELETELVKKRKQDLRHMYE----KDRRHQLAQLERDISLFLIE-KGFMEVRTSIMIPAKFI-ERMGITEEDP…	VKPDYTPAQKKRITTLLSPAD----DF---SS-----VKELPPFKELETELVKKRKQDLRHMYE----KDRRHQLAQLERDISLFLIE-KGFMEVRTSIMIPAKFI-ERMGITEEDPLYKQIFRVDN--NTCLRPMLAPGLYNYLHNFDNIM-PDPLKIFEIGTCYRKESDGKEHLEEFTMINFCQMGS--------GCTRENLLKIIDELLKYLKI---DYEVIADNCMVYGN--TIDIMHA---DMEISSAVVGPI-PQDLDWGVNK-PWMGAGMGLERLLKVKH-KYTNIKRSSRSISYYNGITTNLR----	18				WP_128754488.1	NZ_RRBA01000007	255-4 tRNA-Pyl(cta) c[41941,42012]	ggaaacctgatcaggtagatcaaatggactctagatccattcagccgggttagattcccggggtttccgcca
Arch	N			pyrrolysine--tRNA(Pyl) ligase [Methanohalophilus euhalobius]	Methanohalophilus euhalobius	Meuh.2291	51203	44	404	WP_096712291.1	MERKPLDLLIDTNGVWLSRNGLLHGVKNFEVSRNHIHITTDCGSRFTVRNSRRSRSARALRNNKYRKACKNCKLSDERITRFVTKDFGRGSQARVVTASKTKKNKPPEAAVVKAVSSKANEMPPVAETKKEKPVKPDYTPAQKKRITTLLSPADDFSSVKELPPFKELETELVKKRKQDLRHMYEKDRRHQLAQLERDISLFLIEKGFMEVRTSIMIPAKFIERMGITEEDPLYKQIFRVDNNTCLRPMLAPGLYNYLHNFDNIMPDPLKIFEIGTCYRKESDGKEHLEEFTMINFCQMGSGCTRENLLKIIDELLKYLKIDYEVIADNCMVYGNTIDIMHGDMEISSAVVGPIPQDLDWGVTKPWMGAGMGLERLLKVKHKYTNIKRSSRSISYYNGI…	-MERKPLDLLIDTNGVWLSRNGLLHGVKNFEVSRNHIHITTDCGSRFTVRNSRRSRSARALRNNKYRKACKNCKLSDERITRFVTKDFGRGSQA-RV--VTASKTKKNK-PPEAAV-V--KAVSS----------KAN------------------EM--PPV----------------------------------------------------------------------------------------------------------A----E-TKKEKPVKPDYTPAQKKRITTLLSPAD----DF---SS-----VKELPPFKELETELVKKRKQDLRHMYE----KDRRHQLAQLERDISLFLIE-KGFMEVRTSIMIPAKFI-ERMGITEEDP…	VKPDYTPAQKKRITTLLSPAD----DF---SS-----VKELPPFKELETELVKKRKQDLRHMYE----KDRRHQLAQLERDISLFLIE-KGFMEVRTSIMIPAKFI-ERMGITEEDPLYKQIFRVDN--NTCLRPMLAPGLYNYLHNFDNIM-PDPLKIFEIGTCYRKESDGKEHLEEFTMINFCQMGS--------GCTRENLLKIIDELLKYLKI---DYEVIADNCMVYGN--TIDIMHG---DMEISSAVVGPI-PQDLDWGVTK-PWMGAGMGLERLLKVKH-KYTNIKRSSRSISYYNGITTNLR----	18				WP_096712291.1	NZ_SMMS01000001	256-57 tRNA-Pyl(cta) [786869,786940]	ggaaacctgatcaggtagatcaaatggactctagatccattcagccgggttagattcccggggtttccgcca
Arch	N			pyrrolysine--tRNA(Pyl) ligase [Methanohalophilus sp. DAL1]	Methanohalophilus sp. DAL1	Msp.4501	1864608	44	404	OBZ34501.1	MERKPLDLLIDTNGVWLSRNGLLHGVKNFEVSRNHIHITTDCGSRFTVRNSRRSRSARALRNNKYRKACKNCKLSDERITRFVTKDFGRGSQARVVTASKTKKNKPPEAAVVKAVSSKANEMPPVAETKKEKPVKPDYTPAQKKRITTLLSPADDFSSVKELPPFKELETELVKKRKQDLRHMYEKDRRHQLAQLERDISLFLIEKGFMEVRTSIMIPAKFIERMGITEEDPLYKQIFRVDNNTCLRPMLAPGLYNYLHNFDNIMPDPLKIFEIGTCYRKESDGKEHLEEFTMINFCQMGSGCTRENLLKIIDDLLKYLKIDYEVIADNCMVYGNTIDIMHGDMEISSAVVGPIPQDLDWGVTKPWMGAGMGLERLLKVKHKYINIKRSSRSISYYNGI…	-MERKPLDLLIDTNGVWLSRNGLLHGVKNFEVSRNHIHITTDCGSRFTVRNSRRSRSARALRNNKYRKACKNCKLSDERITRFVTKDFGRGSQA-RV--VTASKTKKNK-PPEAAV-V--KAVSS----------KAN------------------EM--PPV----------------------------------------------------------------------------------------------------------A----E-TKKEKPVKPDYTPAQKKRITTLLSPAD----DF---SS-----VKELPPFKELETELVKKRKQDLRHMYE----KDRRHQLAQLERDISLFLIE-KGFMEVRTSIMIPAKFI-ERMGITEEDP…	VKPDYTPAQKKRITTLLSPAD----DF---SS-----VKELPPFKELETELVKKRKQDLRHMYE----KDRRHQLAQLERDISLFLIE-KGFMEVRTSIMIPAKFI-ERMGITEEDPLYKQIFRVDN--NTCLRPMLAPGLYNYLHNFDNIM-PDPLKIFEIGTCYRKESDGKEHLEEFTMINFCQMGS--------GCTRENLLKIIDDLLKYLKI---DYEVIADNCMVYGN--TIDIMHG---DMEISSAVVGPI-PQDLDWGVTK-PWMGAGMGLERLLKVKH-KYINIKRSSRSISYYNGITTNLR----	18				OBZ34501.1	MAFX01000054	257-1 tRNA-Pyl(cta) c[4835,4906]	ggaaacctgatcaggtagatcaaatggactctagatccattcagccgggttagattcccggggtttccgcca
Arch	N			pyrrolysine--tRNA(Pyl) ligase [Methanolobus profundi]	Methanolobus profundi	Mpro.6779	487685	41.08	443	WP_091936779.1	MERKPLDTLISKNGLWVSRNGRLHGVKKCETSQKYIRIEMDCGDIVTIRNSRTSRSARALRNHKFQKPCKHCRLSDDRINEFSKKISRKTEAEVKIVRSFRLQPEKPAEPVTAKPEQVIQTNTPSTHIHNEPRAGITADSSTNHRSAPKTSKSNSSPSTSNTKKTSQPQQPKSRKTEFTPLQKNRILSLLGPGEMISFSKEKRSFAELESTLTLERKKDIRGIYENSRENYLGKLERTITEFLVDMGFLEVKSPILIPFEYMERMGVGEDKKLSEQIFRVGDNMCLRPMLAPGLYNHLRKFDNVLPDPVRIFEIGPCYRKESDGNSHLEEFTMLNFCQMGSNCTREELEYLIKELLDFLGIEYEIVADSCMVYGDTIDVMHKKMELSSAVVGPVPMDMD…	-MERKPLDTLISKNGLWVSRNGRLHGVKKCETSQKYIRIEMDCGDIVTIRNSRTSRSARALRNHKFQKPCKHCRLSDDRINEFSKKISRKTEAE-VKIV--RSF-RLQPEKPAEPVTAKPEQVI-------------QTNTPSTHIHNEPRAG--------ITADSST----------------------NHRSAPK-----------------------------TSKSNSSPSTSNT--------------------------------KKTSQPQQPKSRKTEFTPLQKNRILSLLGPGE----MI---SF-----SKEKRSFAELESTLTLERKKDIRGIYE----NSRENYLGKLERTITEFLVD-MGFLEVKSPILIPFEYM-ERMGVGEDKK…	RKTEFTPLQKNRILSLLGPGE----MI---SF-----SKEKRSFAELESTLTLERKKDIRGIYE----NSRENYLGKLERTITEFLVD-MGFLEVKSPILIPFEYM-ERMGVGEDKKLSEQIFRVGD--NMCLRPMLAPGLYNHLRKFDNVL-PDPVRIFEIGPCYRKESDGNSHLEEFTMLNFCQMGS--------NCTREELEYLIKELLDFLGI---EYEIVADSCMVYGD--TIDVMHK---KMELSSAVVGPV-PMDMDWGVNK-PWIGAGFGLERLLKAKH-DFKNIKRAGRSESYYNGVSINL-----	18		Pro	Yes	WP_091936779.1	NZ_FOUJ01000004	258-18 tRNA-Pyl(cta) [254661,254732]	ggaaatcagatcatgttgatcgaatggactctaaatccgttcagtcgggttaaattcccgaggtttccgcca
Arch	N			pyrrolysine--tRNA(Pyl) ligase [Methanosarcina sp. MTP4]	Methanosarcina sp. MTP4	Msp.1983	1434100	41.67	485	WP_048181983.1	MEKKPLDSLVSAAGVWMSRTGLLHKVKHYEVSRRKIYIEMECGDQLIVNNSRSSRTARALRHHKYRKTCKHCKVSDEDINRFLTKTTENKSSVKVRVVSAPRARKAKPKSVARAPKILENSNGPQTTAPAAPEPASPASAVSAASVPKPSESAMASAAPAASAPNPSESAMASAAPAAPTSGKVVSATSSAASSLNRSASAPSSVAATKTTSPAPAPSPALTLSQRGRLEALLSPADEISLDGSTPFRKLESELVSRRRKDLQRMYAEEREHYLGKLERDITKFFVDRGFIEIKSPILIPAEYIERMGIDNDTELSKQVFRVDQKLCLRPMLAPNLYNYLRKFDRALPDPIKIFEIGPCYRKESDGKEHLEEFTMLNFCQMGAGCTRENLEALITEFLD…	-MEKKPLDSLVSAAGVWMSRTGLLHKVKHYEVSRRKIYIEMECGDQLIVNNSRSSRTARALRHHKYRKTCKHCKVSDEDINRFLTKTTENKSS--VKVRVVSAP-RARKAKPKSVA-RAPKILENSNGPQTTAPAAPEPASPASAVSAA----SVPKPSESAMASAAPA---A--------------------SAPNPSESAMAS-------------------AAPAAPTS------GK-VVSA-------TSSAASSLNRS-ASAPSSVAATKTTSPAPAPSPALTLSQRGRLEALLSPAD----EI---SL-----DG-STPFRKLESELVSRRRKDLQRMYA----EEREHYLGKLERDITKFFVD-RGFIEIKSPILIPAEYI-ERMGIDNDTE…	PSPALTLSQRGRLEALLSPAD----EI---SL-----DG-STPFRKLESELVSRRRKDLQRMYA----EEREHYLGKLERDITKFFVD-RGFIEIKSPILIPAEYI-ERMGIDNDTELSKQVFRVDQ--KLCLRPMLAPNLYNYLRKFDRAL-PDPIKIFEIGPCYRKESDGKEHLEEFTMLNFCQMGA--------GCTRENLEALITEFLDFMEI---DFEIIGDSCMVYGD--TLDVMHG---DLELSSAVVGPV-PMDRDWGISK-PWIGAGFGLERLLKVRH-DFKNIKRASRSESYYNGISTNL-----	18				WP_048181983.1	NZ_CP009505	259-308 tRNA-Pyl(cta) [4048145,4048216]	ggaaacctgatcatgtagatcgaatggactctaaatccgttcagccgggttagattcccggggtttccgcca
Arch	N			pyrrolysine--tRNA(Pyl) ligase [Methanococcoides burtonii]	Methanococcoides burtonii	Mbur.0100	29291	38.46	416	WP_011500100.1	MEKQLLDVLVELNGVWLSRSGLLHGIRNFEITTKHIHIETDCGARFTVRNSRSSRSARSLRHNKYRKPCKRCRPADEQIDRFVKKTFKEKRQTVSVFSSPKKHVPKKPKVAVIKSFSISTPSPKEASVSNSIPTPSISVVKDEVKVPEVKYTPSQIERLKTLMSPDDKIPIQDELPEFKVLEKELIQRRRDDLKKMYEEDREDRLGKLERDITEFFVDRGFLEIKSPIMIPFEYIERMGIDKDDHLNKQIFRVDESMCLRPMLAPCLYNYLRKLDKVLPDPIRIFEIGPCYRKESDGSSHLEEFTMVNFCQMGSGCTRENMEALIDEFLEHLGIEYEIEADNCMVYGDTIDIMHGDLELSSAVVGPIPLDREWGVNKPWMGAGFGLERLLKVRHNYTNI…	-MEKQLLDVLVELNGVWLSRSGLLHGIRNFEITTKHIHIETDCGARFTVRNSRSSRSARSLRHNKYRKPCKRCRPADEQIDRFVKKTFKEKRQT-VS--VFSSPKKHVPKKPKVAV-I--KSFSI----------STP------------------SPKEASVS-------------------------------------------------N-----------------S---------------IP--------------------TPSISVVKDEVKVPEVKYTPSQIERLKTLMSPDD----KI---PI-----QDELPEFKVLEKELIQRRRDDLKKMYE----EDREDRLGKLERDITEFFVD-RGFLEIKSPIMIPFEYI-ERMGIDKDDH…	PEVKYTPSQIERLKTLMSPDD----KI---PI-----QDELPEFKVLEKELIQRRRDDLKKMYE----EDREDRLGKLERDITEFFVD-RGFLEIKSPIMIPFEYI-ERMGIDKDDHLNKQIFRVDE--SMCLRPMLAPCLYNYLRKLDKVL-PDPIRIFEIGPCYRKESDGSSHLEEFTMVNFCQMGS--------GCTRENMEALIDEFLEHLGI---EYEIEADNCMVYGD--TIDIMHG---DLELSSAVVGPI-PLDREWGVNK-PWMGAGFGLERLLKVRH-NYTNIRRASRSELYYNGINTNL-----	18		Bur	Yes	WP_011500100.1	NC_007955	260-22 tRNA-Pyl(cta) c[292374,292502] PROBABLE PSEUDOGENE	aatctttttgtgtaaaggttggtcatacaggattgactctaggtaggctgaatagttacgatttatttaatgacactcctccgttttcgattgataaattatatataagatactatcttatgagggttt	260-116 tRNA-Pyl(cta) c[2190676,2190747]	ggagacttgatcatgtagatcgaacggactctaaatcctttcagccgggttagattcccggagtttccgcca
Arch	N			pyrrolysine--tRNA(Pyl) ligase [Methanococcoides sp. SA1]	Methanococcoides sp. SA1	Msp.7821	2735871	38.46	416	WP_172367821.1	MEKQLLDVLVELNGVWLSRSGLLHGIRNFEITTKHIHIETDCGARFTVRNSRSSRSARSLRHSKYRKPCKRCRPADEQIDRFVKKTFKEKRQTVSVFPSPKKQVPKKPKAAVIKSVSISTPSPKEASVSNSIPTPSTSVVKDEVKVPEVKYTPSQIERLKTLMSPDDKIPIQDELPEFKVLEKELIQRRRDDLKKMYQEDREDRLGKLERTITQFFVDRGFLEIKSPIMIPFEYIERMGIDKDDHLYKQIFRVDESMCLRPMLAPCLYNYLRKLDNVLPDPIRIFEVGPCYRKESDGKSHLEEFTMVNFCQMGSGCTRENLEILIEDFLEHIGIEYEIEADNCMVYGDTIDIMHGDLELSSAVVGPVPLDREWGVNKPWIGAGFGLERLLKVRHNYTNI…	-MEKQLLDVLVELNGVWLSRSGLLHGIRNFEITTKHIHIETDCGARFTVRNSRSSRSARSLRHSKYRKPCKRCRPADEQIDRFVKKTFKEKRQT-VS--VFPSPKKQVPKKPKAAV-I--KSVSI----------STP------------------SPKEASVS-------------------------------------------------N-----------------S---------------IP--------------------TPSTSVVKDEVKVPEVKYTPSQIERLKTLMSPDD----KI---PI-----QDELPEFKVLEKELIQRRRDDLKKMYQ----EDREDRLGKLERTITQFFVD-RGFLEIKSPIMIPFEYI-ERMGIDKDDH…	PEVKYTPSQIERLKTLMSPDD----KI---PI-----QDELPEFKVLEKELIQRRRDDLKKMYQ----EDREDRLGKLERTITQFFVD-RGFLEIKSPIMIPFEYI-ERMGIDKDDHLYKQIFRVDE--SMCLRPMLAPCLYNYLRKLDNVL-PDPIRIFEVGPCYRKESDGKSHLEEFTMVNFCQMGS--------GCTRENLEILIEDFLEHIGI---EYEIEADNCMVYGD--TIDIMHG---DLELSSAVVGPV-PLDREWGVNK-PWIGAGFGLERLLKVRH-NYTNIRRASRSELYYNGINTNL-----	18				WP_172367821.1	NZ_JABKBV010000188	261-1 tRNA-Pyl(cta) c[3129,3200]	ggagacttgatcatgtagatcgaacggactctaaatccgttcagccgggttagattcccggagtttccgcca
Arch	N			pyrolysyl-tRNA ligase [Methanosarcina sp. 1.H.A.2.2]	Methanosarcina sp. 1.H.A.2.2	Msp.8488	1483601	39.85	514	KKH48488.1	MDKKPLNTLISATGLWMSRTGRIHKIRHHEVSKRKIYIEMECGERLVVNNSRSCRTARALRHHKYRKTCKNCRVSDEDISKFLTRPSEDKSNVKVTVISAPKVRKVMPKSVARAPKPLENMASEQALPSEPQPAPVTPVSAPAIPVSAPVTPVSAPVTPVFAPVTPVSAPVTPVSAPTPISAPVTPVSAPTPVSAPTPVSEPAIPVSEPTPASASTTISASAISAPTSAQGMESSTMSPATPVPASAPAYTKSQINRLEGLLSPKDEISLDSETPFRKLESELLSRRRKDLQQIYAEEREHYLGKLEREITKFFVDRGFLEIKSPILIPSEYIERMGINNDTELSKQVFRVDKNFCLRPMLAPNLYNYLRKLDRTLPDPIKIFEIGPCYRKESDGKEHL…	-MDKKPLNTLISATGLWMSRTGRIHKIRHHEVSKRKIYIEMECGERLVVNNSRSCRTARALRHHKYRKTCKNCRVSDEDISKFLTRPSEDKSN--VKVTVISAP-KVRKVMPKSVA-RAPKPLENMASEQALPSEPQPA--PVTPVSAPA------------IPVSAPVTPVSAPVTPVFAPVTPVSAPVTPVSAPTPISAPVTPVSAPTPV------SAPTPVSEPAIPVSEPTPASASTTISASAISAPTSAQGMES------------STMSPATPVPASAPAYTKSQINRLEGLLSPKD----EI---SL-----DS-ETPFRKLESELLSRRRKDLQQIYA----EEREHYLGKLEREITKFFVD-RGFLEIKSPILIPSEYI-ERMGINNDTE…	SAPAYTKSQINRLEGLLSPKD----EI---SL-----DS-ETPFRKLESELLSRRRKDLQQIYA----EEREHYLGKLEREITKFFVD-RGFLEIKSPILIPSEYI-ERMGINNDTELSKQVFRVDK--NFCLRPMLAPNLYNYLRKLDRTL-PDPIKIFEIGPCYRKESDGKEHLEEFTMLNFCQMGS--------GCTRENLESIIKDFLDYLGI---DFEIVGDSCMVYGD--TLDVMHG---DMELSSAVVGPV-PMDRDWGINK-PWIGAGFGLERLLKVMH-DFKNIKRASRSESYYNGISTNL-----	18				KKH48488.1	JJQL01000043	262-1 tRNA-Pyl(cta) [7818,7889]	ggaaacctgatcatgtagatcgaatggactctaaatccgttcagccgggttagattcccggggtttccgcca
Arch	N			RecName: Full=Pyrrolysine--tRNA ligase; AltName: Full=Pyrrolysine--tRNA(Pyl) ligase; AltName: Full=Pyrrolysyl-tRNA synthetase; Short=PylRS [Methanosarcina thermophila]	Methanosarcina thermophila	Mthe.L6A3	2210	40.07	478	Q1L6A3.1	MDKKPLNTLISATGLWMSRTGKLHKIRHHEVSKRKIYIEMECGERLVVNNSRSCRAARALRHHKYRKICKHCRVSDEDLNKFLTRTNEDKSNAKVTVVSAPKIRKVMPKSVARTPKPLENTAPVQTLPSESQPAPTTPISASTTAPASTSTTAPAPASTTAPAPASTTAPASASTTISTSAMPASTSAQGTTKFNYISGGFPRPIPVQASAPALTKSQIDRLQGLLSPKDEISLDSGTPFRKLESELLSRRRKDLKQIYAEEREHYLGKLEREITKFFVDRGFLEIKSPILIPMEYIERMGIDNDKELSKQIFRVDNNFCLRPMLAPNLYNYLRKLNRALPDPIKIFEIGPCYRKESDGKEHLEEFTMLNFCQMGSGCTRENLEAIIKDFLDYLGIDFE…	-MDKKPLNTLISATGLWMSRTGKLHKIRHHEVSKRKIYIEMECGERLVVNNSRSCRAARALRHHKYRKICKHCRVSDEDLNKFLTRTNEDKSN--AKVTVVSAP-KIRKVMPKSVA-RTPKPLENTAPVQTLPSESQPA--PTTPISASTTAPAST-----STT-------------------------------------------APAPA-----------STTAPAPASTTAPASASTTISTSAMPASTSAQGTTKFNYIS-------GGFPRPIPVQASAPALTKSQIDRLQGLLSPKD----EI---SL-----DS-GTPFRKLESELLSRRRKDLKQIYA----EEREHYLGKLEREITKFFVD-RGFLEIKSPILIPMEYI-ERMGIDNDKE…	SAPALTKSQIDRLQGLLSPKD----EI---SL-----DS-GTPFRKLESELLSRRRKDLKQIYA----EEREHYLGKLEREITKFFVD-RGFLEIKSPILIPMEYI-ERMGIDNDKELSKQIFRVDN--NFCLRPMLAPNLYNYLRKLNRAL-PDPIKIFEIGPCYRKESDGKEHLEEFTMLNFCQMGS--------GCTRENLEAIIKDFLDYLGI---DFEIVGDSCMVYGD--TLDVMHG---DLELSSAVVGPV-PMDRDWGINK-PWIGAGFGLERLLKVMH-NFKNIKRASRSESYYNGISTNL-----	18				Q1L6A3.1	Q1L6A3
Arch	N			MULTISPECIES: pyrrolysine--tRNA(Pyl) ligase [unclassified Methanosarcina]	unclassified Methanosarcina	M.0001	2644672	40.07	477	WP_048130001.1	MDKKPLNTLISATGLWMSRTGKLHKIRHHEVSKRKIYIEMECGERLVVNNSRSCRTARALRHHKYRKICKHCRVSDEDLNKFLTRTNEDKSNAKVTVVSAPKIRKVMPKSVARTPKPLENTAPVQTLPSESQPAPTTPISASTTAPASTSTTAPAPASTTAPAPASTTAPASASTTISTSAMPASTSAQGTTKSTTSPAASQTIPVQASAPALTKSQIDRLQGLLSPKDEISLDSGTPFRKLESELLSRRRKDLKQIYAEEREHYLGKLEREITKFFVDRGFLEIKSPILIPMEYIERMGIDNDKELSKQIFRVDNNFCLRPMLAPNLYNYLRKLNRALPDPIKIFEIGPCYRKESDGKEHLEEFTMLNFCQMGSGCTRENLEAIIKDFLDYLGIDFEI…	-MDKKPLNTLISATGLWMSRTGKLHKIRHHEVSKRKIYIEMECGERLVVNNSRSCRTARALRHHKYRKICKHCRVSDEDLNKFLTRTNEDKSN--AKVTVVSAP-KIRKVMPKSVA-RTPKPLENTAPVQTLPSESQPA--PTTPISASTTAPAST-----STT-------------------------------------------APAPA-----------STTAPAPASTTAPASASTTISTSAMPASTSAQGTTKSTT-S-------PAASQTIPVQASAPALTKSQIDRLQGLLSPKD----EI---SL-----DS-GTPFRKLESELLSRRRKDLKQIYA----EEREHYLGKLEREITKFFVD-RGFLEIKSPILIPMEYI-ERMGIDNDKE…	SAPALTKSQIDRLQGLLSPKD----EI---SL-----DS-GTPFRKLESELLSRRRKDLKQIYA----EEREHYLGKLEREITKFFVD-RGFLEIKSPILIPMEYI-ERMGIDNDKELSKQIFRVDN--NFCLRPMLAPNLYNYLRKLNRAL-PDPIKIFEIGPCYRKESDGKEHLEEFTMLNFCQMGS--------GCTRENLEAIIKDFLDYLGI---DFEIVGDSCMVYGD--TLDVMHG---DLELSSAVVGPV-PMDRDWGINK-PWIGAGFGLERLLKVMH-NFKNIKRASRSESYYNGISTNL-----	18				WP_048130001.1	NZ_CP009503	264-226 tRNA-Pyl(cta) [3977816,3977887]	ggaaacctgatcatgtagatcgaatggactctaaatccgttcagccgggttagattcccggggtttccgcca
Arch	N			pyrrolysine--tRNA(Pyl) ligase [Methanosarcina sp. 2.H.A.1B.4]	Methanosarcina sp. 2.H.A.1B.4	Msp.9762	1483600	39.85	530	WP_048169762.1	MDKKPLNTLISATGLWMSRTGRIHKIRHHEVSKRKIYIEMECGERLVVNNSRSCRTARALRHHKYRKTCKNCRVSDEDISKFLTRPSEDKSNVKVTVISAPKVRKVMPKSVARAPKPLENMASEQALPSESQPAPVTPVSAPTPVSEPTPASASTPVSAPVTPVSAPTPISAPVTPVSAPVTPVSAPTPISAPVTPVSEPTPVSEPTPVSEPTPVSEPAIPVSEPTPASASTTISASAISAPTSAQGMESSTMSPATPVPASAPAYTKSQINRLEGLLSPKDEISLDSETPFRKLESELLSRRRKDLQQIYAEEREHYLGKLEREITKFFVDRGFLEIKSPILIPSEYIERMGINNDTELSKQVFRVDKNFCLRPMLAPNLYNYLRKLDRTLPDPIKIF…	-MDKKPLNTLISATGLWMSRTGRIHKIRHHEVSKRKIYIEMECGERLVVNNSRSCRTARALRHHKYRKTCKNCRVSDEDISKFLTRPSEDKSN--VKVTVISAP-KVRKVMPKSVA-RAPKPLENMASEQALPSESQPA--PVTPVSAPT-PVSEPTPASASTPVSAPVTPVSAP-TPISAPVTPVSAPVTPVSAPTPISAPVTPVSEPTPVSEPTPVSEPTPVSEPAIPVSEPTPASASTTISASAISAPTSAQGMES------------STMSPATPVPASAPAYTKSQINRLEGLLSPKD----EI---SL-----DS-ETPFRKLESELLSRRRKDLQQIYA----EEREHYLGKLEREITKFFVD-RGFLEIKSPILIPSEYI-ERMGINNDTE…	SAPAYTKSQINRLEGLLSPKD----EI---SL-----DS-ETPFRKLESELLSRRRKDLQQIYA----EEREHYLGKLEREITKFFVD-RGFLEIKSPILIPSEYI-ERMGINNDTELSKQVFRVDK--NFCLRPMLAPNLYNYLRKLDRTL-PDPIKIFEIGPCYRKESDGKEHLEEFTMLNFCQMGS--------GCTRENLESIIKDFLDYLGI---DFEIVGDSCMVYGD--TLDVMHG---DMELSSAVVGPV-PMDRDWGINK-PWIGAGFGLERLLKVMH-DFKNIKRASRSESYYNGISTNL-----	18				WP_048169762.1	NZ_JJOV01000031	265-7 tRNA-Pyl(cta) [137900,137971]	ggaaacctgatcatgtagatcgaatggactctaaatccgttcagccgggttagattcccggggtttccgcca
Arch	N			pyrrolysine--tRNA(Pyl) ligase [Methanosarcina flavescens]	Methanosarcina flavescens	Mfla.8905	1715806	41.7	417	WP_054298905.1	MDKKPLDVLISATGLWMSRTGTLHKIKHHEVSKRKIYIEMACGDRLVVNNSRNCRTARAFRHHKYRKTCKYCKVSDEDISNFLTKSTENNSSVKVKVVSAPKVKKAMPKSVSRAPKPLETPVSAQTSASRSGSVHAKSASNSSSSTSVPAPALTRSQLDRVEALLSPEDKVSLDAAKPFRELESELLVRRKGDLQRIYANERENYLGKLERDITKFFVDRGFLEIKSPILIPAEYVERMGIDSDSELSKQVFRVDKNFCLRPMLAPNLYNYLRKLDRVLPDPVKIFEIGPCYRKESEGKEHLEEFTMLNFCQMGSGCTRENLEALIREFLDYLGIDFEIVGDSCMVYGDTLDVMHGNLELSSAVIGPIPLDREWGINKPWIGAGFGLERLLKVMHGFKN…	-MDKKPLDVLISATGLWMSRTGTLHKIKHHEVSKRKIYIEMACGDRLVVNNSRNCRTARAFRHHKYRKTCKYCKVSDEDISNFLTKSTENNSS--VKVKVVSAP-KVKKAMPKSVS-RAPKPLETPVSAQTSASRSGS----------------------------------------------------------V-----------------------------------------------------------------------HAKSASNSSSSTSVPAPALTRSQLDRVEALLSPED----KV---SL-----DA-AKPFRELESELLVRRKGDLQRIYA----NERENYLGKLERDITKFFVD-RGFLEIKSPILIPAEYV-ERMGIDSDSE…	PAPALTRSQLDRVEALLSPED----KV---SL-----DA-AKPFRELESELLVRRKGDLQRIYA----NERENYLGKLERDITKFFVD-RGFLEIKSPILIPAEYV-ERMGIDSDSELSKQVFRVDK--NFCLRPMLAPNLYNYLRKLDRVL-PDPVKIFEIGPCYRKESEGKEHLEEFTMLNFCQMGS--------GCTRENLEALIREFLDYLGI---DFEIVGDSCMVYGD--TLDVMHG---NLELSSAVIGPI-PLDREWGINK-PWIGAGFGLERLLKVMH-GFKNIKRAARSESYYNGISTSL-----	18				WP_054298905.1	NZ_CP032683	266-113 tRNA-Pyl(cta) c[2012050,2012121]	ggaaacctgatcatgtagatcgaatggactctaaatccgttcagccgggttagattcccggggtttccgcca
Arch	N			pyrrolysine--tRNA(Pyl) ligase [Methanococcoides sp. SA1]	Methanococcoides sp. SA1	Msp.7558	2735871	38.1	416	WP_172367558.1	MEKQLLDVLVELNGVWLSRSGLLHGIRNFEITTKHIHIETDCGARFTVRNSRSSRSARSLRHSKYRKPCKRCRPADEQIDRFVKKTFKEKRQTVSVFPSPKKQVPKKPKAAVIKSVSISTPSPKEASVSNSIPTSSTSVVKDEVKVPEVKYTPSQIERLKTLMSPDDKIPIQDELPEFKVLEKELIQRRRDDLKKMYEEDREDRLGKLERDITEFFVDRGYLEIKSPIMIPFEYIERMGIDKDDHLNKQIFRVDENMCLRPMLAPCLYNYLRKLDKVLPDPIRIFEIGPCYRKESDGSSHLEEFTMVNFCQMGSGCTRENMEALIDEFLEHLGIEYEIEADNCMVYGNTIDIMHGDLELSSAVVGPIPLDREWGVNKPWMGAGFGLERLLKVRHNYTNI…	-MEKQLLDVLVELNGVWLSRSGLLHGIRNFEITTKHIHIETDCGARFTVRNSRSSRSARSLRHSKYRKPCKRCRPADEQIDRFVKKTFKEKRQT-VS--VFPSPKKQVPKKPKAAV-I--KSVSI----------STP------------------SPKEASVS-------------------------------------------------N-----------------S---------------IP--------------------TSSTSVVKDEVKVPEVKYTPSQIERLKTLMSPDD----KI---PI-----QDELPEFKVLEKELIQRRRDDLKKMYE----EDREDRLGKLERDITEFFVD-RGYLEIKSPIMIPFEYI-ERMGIDKDDH…	PEVKYTPSQIERLKTLMSPDD----KI---PI-----QDELPEFKVLEKELIQRRRDDLKKMYE----EDREDRLGKLERDITEFFVD-RGYLEIKSPIMIPFEYI-ERMGIDKDDHLNKQIFRVDE--NMCLRPMLAPCLYNYLRKLDKVL-PDPIRIFEIGPCYRKESDGSSHLEEFTMVNFCQMGS--------GCTRENMEALIDEFLEHLGI---EYEIEADNCMVYGN--TIDIMHG---DLELSSAVVGPI-PLDREWGVNK-PWMGAGFGLERLLKVRH-NYTNIRRASRSELYYNGINTNL-----	18				WP_172367558.1	NZ_JABKBV010000151	267-1 tRNA-Pyl(cta) c[3129,3200]	ggagacttgatcatgtagatcgaacggactctaaatccgttcagccgggttagattcccggagtttccgcca
Arch	N			pyrrolysine--tRNA(Pyl) ligase [Methanolobus zinderi]	Methanolobus zinderi	Mzin.4005	536044	39.92	447	WP_176964005.1	MERKPLDSLISKNGLWVSRNGRLHGIKSCEASHKNLRITMDCGEVVKVRNSRSSRAARSLRNRKFQKPCKRCRVPEEKIKEFSRKISKNEVKVSVRTVPSSQFNSYENKIPDMALPSENTLHEPVKPVQASTPAVSAKQTQKQTKTAAAKTFVPQPRTKKPKVKKSGNHSFQKPAKASKPQFTQSQKNRILSLLGPGEMISFSKEKRSFAELESVLSTERKKDIRQMYEDSRENLLGKLERTITEFFVDMGFLEVKSPILIPFEYMERMGVGEDKKLSEQIFRVGDNMCLRPMLAPGLYNHLRKFDNVLPDPVRIFEIGPCYRKESDGSSHLEEFTMLNFCQMGSRCTREELEFIIDEFLNFLDIDYEIVADSCMVYGETMDVMHKNLELSSAVVGPIP…	-MERKPLDSLISKNGLWVSRNGRLHGIKSCEASHKNLRITMDCGEVVKVRNSRSSRAARSLRNRKFQKPCKRCRVPEEKIKEFSRKIS-KNEVK-VSVRTVPSS-QFNSYENK-----IPD---M----------ALPSENTL-----HEPVK--------PVQASTP--------------------AVSAKQTQK-------------------------QTKTAAAKTFVPQPRTKK-------------------------PKVKKSGNHSFQKPAKASKPQFTQSQKNRILSLLGPGE----MI---SF-----SKEKRSFAELESVLSTERKKDIRQMYE----DSRENLLGKLERTITEFFVD-MGFLEVKSPILIPFEYM-ERMGVGEDKK…	SKPQFTQSQKNRILSLLGPGE----MI---SF-----SKEKRSFAELESVLSTERKKDIRQMYE----DSRENLLGKLERTITEFFVD-MGFLEVKSPILIPFEYM-ERMGVGEDKKLSEQIFRVGD--NMCLRPMLAPGLYNHLRKFDNVL-PDPVRIFEIGPCYRKESDGSSHLEEFTMLNFCQMGS--------RCTREELEFIIDEFLNFLDI---DYEIVADSCMVYGE--TMDVMHK---NLELSSAVVGPI-PMDMDWGVDK-PWIGAGFGLERLLKVKH-DFKNIKRAARSESYYNGICTTL-----	18				WP_176964005.1	NZ_CP058215	268-12 tRNA-Pyl(cta) c[182840,182911]	ggaaatcagatcatgttgatcgaatggactctaaatccgttcagccgggttaaattcccggggtttccgcca
Arch	N			pyrolysyl-tRNA synthetase [Methanolobus sp. T82-4]	Methanolobus sp. T82-4	Msp.0259	1794908	39.92	447	KXS40259.1	MERKPLDSLISKNGLWVSRNGRLHGIKSCEASQKNLRITMDCGEVVKVRNSRSSRAARSLRNRKFQKPCKRCRVPEEKIKEFSRKISKNEVKVSVRTVPSSQFNSYENKIPDMALPSENTLHEPVKPVQASTPAVSAKQTQKQTKTAAAKTFVPQPRTKKPKVKKSGNHSFQKPAKASKPQFTQSQKNRILSLLGPGEMISFSKEKRSFAELESVLSTERKKDIRQMYEDSRENLLGKLERTITEFFVDMGFLEVKSPILIPFEYMERMGVGEDKKLSEQIFRVGDNMCLRPMLAPGLYNHLRKFDNVLPDPVRIFEIGPCYRKESDGSSHLEEFTMLNFCQMGSRCTREELEFIIDEFLNFLDIDYEIVADSCMVYGETMDVMHKNLELSSAVVGPIP…	-MERKPLDSLISKNGLWVSRNGRLHGIKSCEASQKNLRITMDCGEVVKVRNSRSSRAARSLRNRKFQKPCKRCRVPEEKIKEFSRKIS-KNEVK-VSVRTVPSS-QFNSYENK-----IPD---M----------ALPSENTL-----HEPVK--------PVQASTP--------------------AVSAKQTQK-------------------------QTKTAAAKTFVPQPRTKK-------------------------PKVKKSGNHSFQKPAKASKPQFTQSQKNRILSLLGPGE----MI---SF-----SKEKRSFAELESVLSTERKKDIRQMYE----DSRENLLGKLERTITEFFVD-MGFLEVKSPILIPFEYM-ERMGVGEDKK…	SKPQFTQSQKNRILSLLGPGE----MI---SF-----SKEKRSFAELESVLSTERKKDIRQMYE----DSRENLLGKLERTITEFFVD-MGFLEVKSPILIPFEYM-ERMGVGEDKKLSEQIFRVGD--NMCLRPMLAPGLYNHLRKFDNVL-PDPVRIFEIGPCYRKESDGSSHLEEFTMLNFCQMGS--------RCTREELEFIIDEFLNFLDI---DYEIVADSCMVYGE--TMDVMHK---NLELSSAVVGPI-PMDMDWGVDK-PWIGAGFGLERLLKVKH-DFKNIKRAARSESYYNGICTTL-----	18				KXS40259.1	LSRV01000133
Arch	N			pyrrolysine--tRNA(Pyl) ligase [Methanohalobium evestigatum]	Methanohalobium evestigatum	Meve.3804	2322	40.89	414	WP_013193804.1	MSKKSLASLISDLQVWVSRSGLLHEIKNYEVSQRYIHMEMDCGEKITVRNSRNSRTARILRLKKYKKPCKNCKVSDEVINRFLQKHTDRTDTKVTAFSYSESKKKKSKQLGHKKKKQSKVQVNPTTESIQSNTSVSEDKTDNKIEPETFTSAQKERINELLLPGEKIPFSNEPSKFKEIESELVNKRRNDFKQMYENDREEQIAKLERTISQFFVDKGFIEIKAPIIIDIDSVKKMGIDTDHKLSKQIFYLDNKHCLRPMLAPGLYQWLKNFDKILPDPIKIFEIGPCYRKESEGSQHLEEFTMFNFCQMGSGANRENLLNHIDDLLKHLNIDYKIIDDNCHVYGETIDIVHGDLELSSAVVGPVPIDMNWGIDKTWIGAGLGLERLLKVKHGYKNIKR…	-MSKKSLASLISDLQVWVSRSGLLHEIKNYEVSQRYIHMEMDCGEKITVRNSRNSRTARILRLKKYKKPCKNCKVSDEVINRFLQKHTDRTDTK-VT--AFSYS-ESKKKKSKQLGHKKKKQSKV------------QV-----------------NPTTESIQ-------------------------------------------------------------------------------------------S-------------NTSVSEDKTDNKIEPETFTSAQKERINELLLPGE----KI---PF-----SNEPSKFKEIESELVNKRRNDFKQMYE----NDREEQIAKLERTISQFFVD-KGFIEIKAPIIIDIDSV-KKMGIDTDHK…	EPETFTSAQKERINELLLPGE----KI---PF-----SNEPSKFKEIESELVNKRRNDFKQMYE----NDREEQIAKLERTISQFFVD-KGFIEIKAPIIIDIDSV-KKMGIDTDHKLSKQIFYLDN--KHCLRPMLAPGLYQWLKNFDKIL-PDPIKIFEIGPCYRKESEGSQHLEEFTMFNFCQMGS--------GANRENLLNHIDDLLKHLNI---DYKIIDDNCHVYGE--TIDIVHG---DLELSSAVVGPV-PIDMNWGIDK-TWIGAGLGLERLLKVKH-GYKNIKRASKSHSYYNGISTNL-----	18		Eve	Yes	WP_013193804.1	NC_014253	270-13 tRNA-Pyl(cta) c[300257,300328]	ggaaacccgatcaggtagatcgaatggactctaaatccattcagccgggttagattcccggggtttccgcca
Arch	N			pyrrolysine--tRNA(Pyl) ligase [Methanosarcina lacustris]	Methanosarcina lacustris	Mlac.8743	170861	42.08	513	WP_048128743.1	MDKKPLNTLISTTELWISRTGILHKIRHHEVSKRKIYIEMECGDQIVVNNSRSCRTARALRHHKYRKTCKHCRVSDEDINRFLTKTSADKNRVKVMVVSAPKVRKVMPKSVSIAPKPLETMAPEQAMLSESQPVPTAPVSAPAPASVPAPTSAPAPVSAPTPTSAPTPASAPAPVSAPTPTSAPAPASAPAPASVPTPVSTPTTISASAMPASTSAQGMASSNTHPAAPVQVKAPVQVKAPVQASAPALTKSQVDRLEGLLSPKDEISLDSGTPFRKLESELLSRRRKDLKQIYAEEREHYLGKLERDITKFFVDRGFLEIKSPILIPMEYIERMGIDNDKELSKQIFRVDNNFCLRPMLAPNLYNYLRKLDRALPDPIKIFEIGPCYRKESDGKEHLE…	-MDKKPLNTLISTTELWISRTGILHKIRHHEVSKRKIYIEMECGDQIVVNNSRSCRTARALRHHKYRKTCKHCRVSDEDINRFLTKTSADKNR--VKVMVVSAP-KVRKVMPKSVS-IAPKPLETMAPEQAMLSESQPV--PTAPVSAPAP-ASVPAPTSAPAPVSAPT----------------------PTSAP-------TPASAPAPVSAPTPTSAPA-PASAPAPASVPTPVSTPTTISASAMPASTSAQGMASSNTHPAAPVQVKAPVQVKAPVQASAPALTKSQVDRLEGLLSPKD----EI---SL-----DS-GTPFRKLESELLSRRRKDLKQIYA----EEREHYLGKLERDITKFFVD-RGFLEIKSPILIPMEYI-ERMGIDNDKE…	SAPALTKSQVDRLEGLLSPKD----EI---SL-----DS-GTPFRKLESELLSRRRKDLKQIYA----EEREHYLGKLERDITKFFVD-RGFLEIKSPILIPMEYI-ERMGIDNDKELSKQIFRVDN--NFCLRPMLAPNLYNYLRKLDRAL-PDPIKIFEIGPCYRKESDGKEHLEEFTMLNFCQMGS--------GCTRENLEAIIKDFLDYLGI---DFEIVGDSCMVYGA--TLDVMHG---DLELSSAVVGPV-PMDRDWGVNK-PWIGAGFGLERLLKVMH-DFKNIKRASRSESYYNGISTNL-----	18				WP_048128743.1	NZ_CP009515	271-243 tRNA-Pyl(cta) c[4126170,4126241]	ggaaatctgatcatgtagatcgaatggactctaaatccgttcagccgggttagattcccggggtttccgcca
Arch	N			TPA: pyrrolysine--tRNA(Pyl) ligase [Methanosarcinaceae archaeon]	Methanosarcinaceae archaeon	Marc.0294	1945595	41.25	518	HII00294.1	MEKKPLDSLISAAGVWMSRTGLLHKVKHYEVSRRKIYIEMECGDQLIVNNSRSSRTARALRHHKYRKTCKHCKVSDEDINRFLTKTTEDKSSVKVRVISAPRARKAKPKSVARAPKILENPGPQATAPAASEPASAVSEVSAASVPNPSESAMASVASATSAASVPNPSEPVMASVASAASTASVPNPSEPAMASVASAANPHGSARTPVAPTSGKVVSATASAPPSLNRPVSTSSSVAAIKPTSPAPAPAPALTLSQRGRLEALLSPADEISLDGSTPFRKLESELVSRRRKDLQRMYAEEREHYLGKLERDITKFFVDRGFIEIKSPILIPAEYIERMGIDNDTELSKQVFRVDQKLCLRPMLAPNLYNYLRKFDRALPDPIKIFEIGPCYRKESDG…	-MEKKPLDSLISAAGVWMSRTGLLHKVKHYEVSRRKIYIEMECGDQLIVNNSRSSRTARALRHHKYRKTCKHCKVSDEDINRFLTKTTEDKSS--VKVRVISAP-RARKAKPKSVA-RAPKILEN-PGPQATAPAASEPASAVSEVSAA----SVPNPSESAMASVASATSAASVPNPSEPVMASVASAASTASVPNPSEPAMAS--------VASAANPHGSARTPVAPTS------GK-VVSA-------TASAPPSLNRP-VSTSSSVAAIKPTSPAPAPAPALTLSQRGRLEALLSPAD----EI---SL-----DG-STPFRKLESELVSRRRKDLQRMYA----EEREHYLGKLERDITKFFVD-RGFIEIKSPILIPAEYI-ERMGIDNDTE…	PAPALTLSQRGRLEALLSPAD----EI---SL-----DG-STPFRKLESELVSRRRKDLQRMYA----EEREHYLGKLERDITKFFVD-RGFIEIKSPILIPAEYI-ERMGIDNDTELSKQVFRVDQ--KLCLRPMLAPNLYNYLRKFDRAL-PDPIKIFEIGPCYRKESDGKEHLEEFTMLNFCQMGA--------GCTRENLEALITEFLDFMEI---DFEIIGDSCMVYGD--TLDVMHG---DLELSSAVVGPV-PMDRDWGISK-PWIGAGFGLERLLKVKH-DFKNIKRASRSESYYNGISTNL-----	18				HII00294.1	DUKH01000020	272-1 tRNA-Pyl(cta) [5210,5281]	ggaaacctgatcatgtagatcgaatggactctaaatccgttcagccgggttagattcccggggtttccgcca
Arch	N			predicted protein [Methanosarcina acetivorans C2A]	Methanosarcina acetivorans C2A	Mace.3608	188937	42.11	404	AAM03608.1	MACGERLVVNNSRSSRTARALRHHKYRKTCRHCRVSDEDINNFLTKTSEEKTTVKVKVVSAPRVRKAMPKSVARAPKPLEATAQVPLSGSKPAPATPVSAPAQAPAPSTGSASATSASAQRMANSAAAPAAPVPTSAPALTKGQLDRLEGLLSPKDEISLDSEKPFRELESELLSRRKKDLKRIYAEERENYLGKLEREITKFFVDRGFLEIKSPILIPAEYVERMGINSDTELSKQVFRIDKNFCLRPMLAPNLYNYLRKLDRALPDPIKIFEIGPCYRKESDGKEHLEEFTMLNFCQMGSGCTRENLEAIITEFLNHLGIDFEIIGDSCMVYGNTLDVMHDDLELSSAVVGPVPLDREWGIDKPWIGAGFGLERLLKVMHGFKNIKRAARSESYYNG…	----------------------------------------MACGERLVVNNSRSSRTARALRHHKYRKTCRHCRVSDEDINNFLTKTSEEKTT--VKVKVVSAP-RVRKAMPKSVA-RAPKPLEATAQ--VPLSGSKPA--PATPVSAPAQAP---APSTGSAS------------------------------------------------------------------------------------ATSASAQRMAN------------SAAAPAAPVPTSAPALTKGQLDRLEGLLSPKD----EI---SL-----DS-EKPFRELESELLSRRKKDLKRIYA----EERENYLGKLEREITKFFVD-RGFLEIKSPILIPAEYV-ERMGINSDTE…	SAPALTKGQLDRLEGLLSPKD----EI---SL-----DS-EKPFRELESELLSRRKKDLKRIYA----EERENYLGKLEREITKFFVD-RGFLEIKSPILIPAEYV-ERMGINSDTELSKQVFRIDK--NFCLRPMLAPNLYNYLRKLDRAL-PDPIKIFEIGPCYRKESDGKEHLEEFTMLNFCQMGS--------GCTRENLEAIITEFLNHLGI---DFEIIGDSCMVYGN--TLDVMHD---DLELSSAVVGPV-PLDREWGIDK-PWIGAGFGLERLLKVMH-GFKNIKRAARSESYYNGISTNL-----	18				AAM03608.1	AE010299	273-12 tRNA-Pyl(cta) c[187852,187923]	ggaaacctgatcatgtagatcgaatggactctaaatccgttcagccgggttagattcccggggtttccgcca
Arch	N			pyrrolysine--tRNA(Pyl) ligase [Methanolobus psychrotolerans]	Methanolobus psychrotolerans	Mpsy.7644	1874706	39	443	WP_094227644.1	MEKKPLDTLISKNGLWVSRNGHLHGIKKCETSQKYIRIEMDCGEVITVRNSKSSRSARSLRNHKFQKPCKQCRLPEDRIREFSKRIAGKDEAEIKIIRSFRLEPEKPVHEEISQPNMPEIKINPPSNVHDEKRAGAVNTNDHTNKQVSTPKSKNNNSSPSKIPNKTFQQQSQSRKTEFTPLQKTRILSLLGPGEMISFSKEKRSFGELESILLTERKKDIREIYENSRENLLGKLERNITEFFVDMGFLEVKSPILIPFEYMERMGVGEDKKLSEQIFRVGDNMCLRPMLAPGLYNHLRKFDNVLPDPVRIFEIGPCYRKESDGNSHLEEFTMLNFCQMGSRCTRDNLEYIIEEFLEFLGIEYEIAEDSCMVYGQTIDIMHKNMELSSAVVGPISMDMD…	-MEKKPLDTLISKNGLWVSRNGHLHGIKKCETSQKYIRIEMDCGEVITVRNSKSSRSARSLRNHKFQKPCKQCRLPEDRIREFSKRIAGKDEAE-IKII--RSF-RLEPEKPVHEEISQPN---M----------PEIKINPPSNVHDEKRAG--------AVNTNDH--------------------TNKQVSTPK-----------------------------SKNNNSSPSK----------------------------------IPNKTFQQQSQSRKTEFTPLQKTRILSLLGPGE----MI---SF-----SKEKRSFGELESILLTERKKDIREIYE----NSRENLLGKLERNITEFFVD-MGFLEVKSPILIPFEYM-ERMGVGEDKK…	RKTEFTPLQKTRILSLLGPGE----MI---SF-----SKEKRSFGELESILLTERKKDIREIYE----NSRENLLGKLERNITEFFVD-MGFLEVKSPILIPFEYM-ERMGVGEDKKLSEQIFRVGD--NMCLRPMLAPGLYNHLRKFDNVL-PDPVRIFEIGPCYRKESDGNSHLEEFTMLNFCQMGS--------RCTRDNLEYIIEEFLEFLGI---EYEIAEDSCMVYGQ--TIDIMHK---NMELSSAVVGPI-SMDMDWGIDK-PWIGAGFGLERLLKAKH-DFKNIKRAARSESYYNGVSINL-----	18		Psy	Yes	WP_094227644.1	NZ_MBKP01000012
Arch	N			pyrolysyl-tRNA ligase [Methanosarcina sp. 2.H.T.1A.15]	Methanosarcina sp. 2.H.T.1A.15	Msp.4887	1483596	39.48	502	KKG14887.1	MDKKPLNTLISATGLWMSRTGRIHKIRHHEVSKRKIYIEMECGERLVVNNSRSCRTARALRHHKYRKTCKNCRVSDEDISKFLTRTNEDKSNVKVTVVSAPKVRKVMPKSVARAPKPLENTATAQALPSEYQPAPATPVSAPATPVSEPTPVSEPTPVSEPTPVSEPTLVSEPTPVSEPTSASEPTPASEPTPASEPVSASASTTISASAISASTSAQGMASSTTSPDAPVPASAPAYTKSQINRLEGLLSPKDEISLDSETPFRKLESELLSRRRKDLQQIYAEEREHYLGKLEREITKFFVDRGFLEIKSPILIPSEYIERMGINNDTELSKQVFRVDKNFCLRPMLAPTLYNYLRKLDRTLPDPIKIFEIGPCYRKESDGKEHLEEFTMLNFCQMG…	-MDKKPLNTLISATGLWMSRTGRIHKIRHHEVSKRKIYIEMECGERLVVNNSRSCRTARALRHHKYRKTCKNCRVSDEDISKFLTRTNEDKSN--VKVTVVSAP-KVRKVMPKSVA-RAPKPLENTATAQALPSEYQPA--PATPVSAPATPVSEPTPVSEPTPVSE----------------------PTPVSEPTLVSEP-TPVSEPTSASEP-------TPASEPTPASEPVSASASTTISASAISASTSAQGMAS------------STTSPDAPVPASAPAYTKSQINRLEGLLSPKD----EI---SL-----DS-ETPFRKLESELLSRRRKDLQQIYA----EEREHYLGKLEREITKFFVD-RGFLEIKSPILIPSEYI-ERMGINNDTE…	SAPAYTKSQINRLEGLLSPKD----EI---SL-----DS-ETPFRKLESELLSRRRKDLQQIYA----EEREHYLGKLEREITKFFVD-RGFLEIKSPILIPSEYI-ERMGINNDTELSKQVFRVDK--NFCLRPMLAPTLYNYLRKLDRTL-PDPIKIFEIGPCYRKESDGKEHLEEFTMLNFCQMGS--------GCTRENLEAIIKDFLDYLGI---DFEIVGDSCMVYGD--TLDVMHG---DMELSSAVVGPV-PMDRDWGINK-PWIGAGFGLERLLKVMH-DFKNIKRASRSESYYNGISTNL-----	18				KKG14887.1	JJOW01000248	275-3 tRNA-Pyl(cta) [41552,41623]	ggaaacctgatcatgtagatcgaatggactctaaatccgttcagccgggttagattcccggggtttccgcca
Arch	N			pyrrolysine--tRNA(Pyl) ligase [Methanosarcina horonobensis]	Methanosarcina horonobensis	Mhor.2694	418008	41.67	423	WP_048142694.1	MDKKPLDTLISATGLWMSRTGTIHKIKHHEVSRSKIYIEMACGDRLVVNNSRSSRTARALRHHKYKKTCKRCRVSDEDINNFLTKANEAQTSVKVKVVSAPTRTKKAMPKSVARALKPLENTAPAQTLSPESQVAPALSKGMASPETSASPVQASTPPLTKSQIDRLEGLLSPKDEISLDCGKPFRELESELLSRRKKDMQQIYAKERENYLGKLEREITKFFVDRGFLEIKSPILIPVEYIERMGIDSDKELSKQIFRVDKNFCLRPMLAPNLYNYLRKLDRALPDPIKIFEIGPCYRKESDGKEHLEEFTMLNFCQMGSGCTRENLESIITDFLNHLGIDFEIVGDSCMVYGDTLDVMHGDLELSSAVVGPIPLDREWGIDKPWIGAGFGLERLLKV…	-MDKKPLDTLISATGLWMSRTGTIHKIKHHEVSRSKIYIEMACGDRLVVNNSRSSRTARALRHHKYKKTCKRCRVSDEDINNFLTKANEAQTS--VKVKVVSAPTRTKKAMPKSVA-RALKPLENTAPAQTLSPESQVA--PAL-------------------------------------------------------------------------------------------------------------SKGMAS------------PE-TSASPVQASTPPLTKSQIDRLEGLLSPKD----EI---SL-----DC-GKPFRELESELLSRRKKDMQQIYA----KERENYLGKLEREITKFFVD-RGFLEIKSPILIPVEYI-ERMGIDSDKE…	STPPLTKSQIDRLEGLLSPKD----EI---SL-----DC-GKPFRELESELLSRRKKDMQQIYA----KERENYLGKLEREITKFFVD-RGFLEIKSPILIPVEYI-ERMGIDSDKELSKQIFRVDK--NFCLRPMLAPNLYNYLRKLDRAL-PDPIKIFEIGPCYRKESDGKEHLEEFTMLNFCQMGS--------GCTRENLESIITDFLNHLGI---DFEIVGDSCMVYGD--TLDVMHG---DLELSSAVVGPI-PLDREWGIDK-PWIGAGFGLERLLKVMH-DFKNIKRAARSESYYNGISTNL-----	18				WP_048142694.1	NZ_CP009516	276-254 tRNA-Pyl(cta) [4853461,4853532]	ggaaacctgatcatgtagatcgaatggactctaaatccgttcagccgggttagattcccggggtttccgcca
Arch	N			pyrrolysine--tRNA(Pyl) ligase [Methanosarcina sp. 2.H.T.1A.6]	Methanosarcina sp. 2.H.T.1A.6	Msp.0059	1483599	39.48	502	WP_048160059.1	MDKKPLNTLISATGLWMSRTGRIHKIRHHEVSKRKIYIEMECGERLVVNNSRSCRTARALRHHKYRKTCKNCRVSDEDISKFLTRTNEDKSNVKVTVVSAPKVRKVMPKSVARAPKPLENTATAQALPSEYQPAPATPVSAPATPVSEPTPVSEPTPVSKPTPVSEPTLVSEPTPVSEPTSASEPTPASEPTPASEPVSASASTTISASAISASTSAQGMASSTTSPDAPVPASAPAYTKSQINRLEGLLSPKDEISLDSETPFRKLESELLSRRRKDLQQIYAEEREHYLGKLEREITKFFVDRGFLEIKSPILIPSEYIERMGINNDTELSKQVFRVDKNFCLRPMLAPTLYNYLRKLDRTLPDPIKIFEIGPCYRKESDGKEHLEEFTMLNFCQMG…	-MDKKPLNTLISATGLWMSRTGRIHKIRHHEVSKRKIYIEMECGERLVVNNSRSCRTARALRHHKYRKTCKNCRVSDEDISKFLTRTNEDKSN--VKVTVVSAP-KVRKVMPKSVA-RAPKPLENTATAQALPSEYQPA--PATPVSAPATPVSEPTPVSEPTPVSK----------------------PTPVSEPTLVSEP-TPVSEPTSASEP-------TPASEPTPASEPVSASASTTISASAISASTSAQGMAS------------STTSPDAPVPASAPAYTKSQINRLEGLLSPKD----EI---SL-----DS-ETPFRKLESELLSRRRKDLQQIYA----EEREHYLGKLEREITKFFVD-RGFLEIKSPILIPSEYI-ERMGINNDTE…	SAPAYTKSQINRLEGLLSPKD----EI---SL-----DS-ETPFRKLESELLSRRRKDLQQIYA----EEREHYLGKLEREITKFFVD-RGFLEIKSPILIPSEYI-ERMGINNDTELSKQVFRVDK--NFCLRPMLAPTLYNYLRKLDRTL-PDPIKIFEIGPCYRKESDGKEHLEEFTMLNFCQMGS--------GCTRENLEAIIKDFLDYLGI---DFEIVGDSCMVYGD--TLDVMHG---DMELSSAVVGPV-PMDRDWGINK-PWIGAGFGLERLLKVMH-DFKNIKRASRSESYYNGISTNL-----	18				WP_048160059.1	NZ_JJOY01000040	277-3 tRNA-Pyl(cta) [41550,41621]	ggaaacctgatcatgtagatcgaatggactctaaatccgttcagccgggttagattcccggggtttccgcca
Arch	N			pyrrolysine--tRNA(Pyl) ligase [Methanosarcina acetivorans]	Methanosarcina acetivorans	Mace.0213	2214	42.11	443	WP_011020213.1	MDKKPLDTLISATGLWMSRTGMIHKIKHHEVSRSKIYIEMACGERLVVNNSRSSRTARALRHHKYRKTCRHCRVSDEDINNFLTKTSEEKTTVKVKVVSAPRVRKAMPKSVARAPKPLEATAQVPLSGSKPAPATPVSAPAQAPAPSTGSASATSASAQRMANSAAAPAAPVPTSAPALTKGQLDRLEGLLSPKDEISLDSEKPFRELESELLSRRKKDLKRIYAEERENYLGKLEREITKFFVDRGFLEIKSPILIPAEYVERMGINSDTELSKQVFRIDKNFCLRPMLAPNLYNYLRKLDRALPDPIKIFEIGPCYRKESDGKEHLEEFTMLNFCQMGSGCTRENLEAIITEFLNHLGIDFEIIGDSCMVYGNTLDVMHDDLELSSAVVGPVPLDRE…	-MDKKPLDTLISATGLWMSRTGMIHKIKHHEVSRSKIYIEMACGERLVVNNSRSSRTARALRHHKYRKTCRHCRVSDEDINNFLTKTSEEKTT--VKVKVVSAP-RVRKAMPKSVA-RAPKPLEATAQ--VPLSGSKPA--PATPVSAPAQAP---APSTGSAS------------------------------------------------------------------------------------ATSASAQRMAN------------SAAAPAAPVPTSAPALTKGQLDRLEGLLSPKD----EI---SL-----DS-EKPFRELESELLSRRKKDLKRIYA----EERENYLGKLEREITKFFVD-RGFLEIKSPILIPAEYV-ERMGINSDTE…	SAPALTKGQLDRLEGLLSPKD----EI---SL-----DS-EKPFRELESELLSRRKKDLKRIYA----EERENYLGKLEREITKFFVD-RGFLEIKSPILIPAEYV-ERMGINSDTELSKQVFRIDK--NFCLRPMLAPNLYNYLRKLDRAL-PDPIKIFEIGPCYRKESDGKEHLEEFTMLNFCQMGS--------GCTRENLEAIITEFLNHLGI---DFEIIGDSCMVYGN--TLDVMHD---DLELSSAVVGPV-PLDREWGIDK-PWIGAGFGLERLLKVMH-GFKNIKRAARSESYYNGISTNL-----	18				WP_011020213.1	NC_003552	278-12 tRNA-Pyl(cta) c[187852,187923]	ggaaacctgatcatgtagatcgaatggactctaaatccgttcagccgggttagattcccggggtttccgcca	278-217 tRNA-Pyl(cta) [3996308,3996422] VERY LIKELY PSEUDOGENE	ttttttagaggatatggaatctgacctttctagcctggttgataaccttaccaaccctggggtgatagagtacatatcagcgttttatctggtgatctttcttgctgtaaaaata
Arch	N			pyrrolysine--tRNA(Pyl) ligase [Methanosarcina sp. 1.H.T.1A.1]	Methanosarcina sp. 1.H.T.1A.1	Msp.4873	1483602	39.11	509	WP_048134873.1	MDKKPLNTLISATGLWMSRTGRIHKIRHHEVSKRKIYIEMECGERLVVNNSRSCRTARALRHHKYRKTCKNCRVSDEDISKFLTRTNEDKSNVKVTVVSAPKVRKVMPKSVARAPKPLENTATAQALPSEYQPAPATPVSAPIPASEPTPVSAPIPASEPTPVSAPTPGSAPATPVSAPIPASEPTPVSAPATPVSAPIPASEPVPASASTTISASAISASTSAQGMANSTTSSDAPVPASAPAYTKSQINRLEGLLSPKDEISLDSETPFRKLESELLSRRRKDLQQIYAEEREHYLGKLEREITKFFVDRGFLEIKSPILIPSEYIERMGINNDTELSKQVFRVDKNFCLRPMLAPTLYNYLRKLDRTLPDPIKIFEIGPCYRKESDGKEHLEEFTM…	-MDKKPLNTLISATGLWMSRTGRIHKIRHHEVSKRKIYIEMECGERLVVNNSRSCRTARALRHHKYRKTCKNCRVSDEDISKFLTRTNEDKSN--VKVTVVSAP-KVRKVMPKSVA-RAPKPLENTATAQALPSEYQPA--PATPVSAPI-PASEPTPVSAPIPASE----------------------PTPVSAPTPGSAPATPVSAPIPASEPTPVSAPATPVSAPIPASEPVPASASTTISASAISASTSAQGMAN------------STTSSDAPVPASAPAYTKSQINRLEGLLSPKD----EI---SL-----DS-ETPFRKLESELLSRRRKDLQQIYA----EEREHYLGKLEREITKFFVD-RGFLEIKSPILIPSEYI-ERMGINNDTE…	SAPAYTKSQINRLEGLLSPKD----EI---SL-----DS-ETPFRKLESELLSRRRKDLQQIYA----EEREHYLGKLEREITKFFVD-RGFLEIKSPILIPSEYI-ERMGINNDTELSKQVFRVDK--NFCLRPMLAPTLYNYLRKLDRTL-PDPIKIFEIGPCYRKESDGKEHLEEFTMLNFCQMGS--------GCTRENLEAIIKDFLDYLGI---DFEIIGDSCMVYGD--TLDVMHG---DMELSSAVVGPV-PMDRDWGINK-PWIGAGFGLERLLKVMH-DFKNIKRASRSESYYNGISTNL-----	18				WP_048134873.1	NZ_JJQY01000114	279-1 tRNA-Pyl(cta) c[9927,9998]	ggaaacctgatcatgtagatcgaatggactctaaatccgttcagccgggttagattcccggggtttccgcca
Arch	N			pyrrolysine--tRNA(Pyl) ligase [Methanococcoides sp.]	Methanococcoides sp.	Msp.8807	1966350	38.1	416	NOQ48807.1	MEKQLLDVLVELNGVWLSRSGLLHGIRNFEITTKHIHIETDCGARFTVRNSRSSRSARSLRHNKYRKPCKRCRPADEQIDRFVKKTFKEKRQAVSVFSSPKKQVPKKPKAAVIRSVSISTPSPKEASVSNSIPTPSTSVVKDEVKVPEVKYTPSQIERLKTLMSPDDKIPIQGELPEFKVLEKELIQRRRDDLKKMYEEDREDRLGKLERTITEFFVDRGFLEIKSPIMIPFEYIERMGIDKDDHLHKQIYRVDENMCLRPMLAPCLYNYLRKLDKVLPDPIRIFEVGPCYRKESDGSSHLEEFTMVNFCQMGSGCTRENLEALIDEFLEHIGIEYEIEADNCMVYGDTIDIMHGDLELSSAVVGPVPLDREWGVNKPWIGAGFGLERLLKVRHNYTNI…	-MEKQLLDVLVELNGVWLSRSGLLHGIRNFEITTKHIHIETDCGARFTVRNSRSSRSARSLRHNKYRKPCKRCRPADEQIDRFVKKTFKEKRQA-VS--VFSSPKKQVPKKPKAAV-I--RSVSI----------STP------------------SPKEASVS-------------------------------------------------N-----------------S---------------IP--------------------TPSTSVVKDEVKVPEVKYTPSQIERLKTLMSPDD----KI---PI-----QGELPEFKVLEKELIQRRRDDLKKMYE----EDREDRLGKLERTITEFFVD-RGFLEIKSPIMIPFEYI-ERMGIDKDDH…	PEVKYTPSQIERLKTLMSPDD----KI---PI-----QGELPEFKVLEKELIQRRRDDLKKMYE----EDREDRLGKLERTITEFFVD-RGFLEIKSPIMIPFEYI-ERMGIDKDDHLHKQIYRVDE--NMCLRPMLAPCLYNYLRKLDKVL-PDPIRIFEVGPCYRKESDGSSHLEEFTMVNFCQMGS--------GCTRENLEALIDEFLEHIGI---EYEIEADNCMVYGD--TIDIMHG---DLELSSAVVGPV-PLDREWGVNK-PWIGAGFGLERLLKVRH-NYTNIRRASRSELYYNGINTNL-----	18				NOQ48807.1	WTCG01000288	280-1 tRNA-Pyl(cta) c[2492,2563]	ggagacttgatcatgtagatcgaacggactctaaatccgttcagccgggttagattcccggagtttccgcca
Arch	N			pyrrolysine--tRNA(Pyl) ligase [Methanosarcina sp. Ant1]	Methanosarcina sp. Ant1	Msp.3301	1882735	43.66	421	OEU43301.1	MDKKPLDALISSTGLWMSRTGMLHKIKHHEVSKRKIYIEMACGERLVANNSRSSRTARALRHHKYKKTCRHCRVSDEDLNNFLTKTSENASIVKVKVVSAPIIRKALPKSVSRAPKPLENPESAQATVNASGSASEPAMAKSAVSSPVPVPVPVPALTRSQVERLETLLIPGDKISLNAGMLFRELESELLARRKDDMQRIYAEERENYLGKLERDITKFFVERGFLEIKSPILIPAEYIERMGIDSDTELSKQVFRVDKNFCLRPMLAPNLYNYLRKLDKVLPDPIKIFEIGPCYRKESEGKEHLEEFTMLNFCQMGSGCTRENLESIIKEFLDYLKIDFEIVGDSCMVYGDTLDVMHGDLELSSAVVGPIPLDREWGIDKPWIGAGFGLERLLKVKH…	-MDKKPLDALISSTGLWMSRTGMLHKIKHHEVSKRKIYIEMACGERLVANNSRSSRTARALRHHKYKKTCRHCRVSDEDLNNFLTKTSENASI--VKVKVVSAP-IIRKALPKSVS-RAPKPLENPESAQATVNASGSAS------------------------------------E------------------PA-----------------------------------------------------------------------MAKSAVSSPVPVPVPVPALTRSQVERLETLLIPGD----KI---SL-----NA-GMLFRELESELLARRKDDMQRIYA----EERENYLGKLERDITKFFVE-RGFLEIKSPILIPAEYI-ERMGIDSDTE…	PVPALTRSQVERLETLLIPGD----KI---SL-----NA-GMLFRELESELLARRKDDMQRIYA----EERENYLGKLERDITKFFVE-RGFLEIKSPILIPAEYI-ERMGIDSDTELSKQVFRVDK--NFCLRPMLAPNLYNYLRKLDKVL-PDPIKIFEIGPCYRKESEGKEHLEEFTMLNFCQMGS--------GCTRENLESIIKEFLDYLKI---DFEIVGDSCMVYGD--TLDVMHG---DLELSSAVVGPI-PLDREWGIDK-PWIGAGFGLERLLKVKH-DFKNIKRAARSESYYNGISTNL-----	18				OEU43301.1	MDTP02000053	281-1 tRNA-Pyl(cta) [52482,52553]	ggaaatctgatcatgtagatcgaatggactctaaatccgttcagccgggttagattcccggggtttccgcca
Arch	N			pyrrolysine--tRNA(Pyl) ligase [Methanosarcina thermophila]	Methanosarcina thermophila	Mthe.7695	2210	44.5	419	WP_048167695.1	MDKKPLDVLISATGLWMSRTGTLHKIKHHEVSKRKIYIEMACGDRLVVNNSRNSRTARAFRHHKYRKTCKHCKVSDEDISNFLTKPAENSTSVKVKVISTPKVKKAMPKSVSRAPKPLETSVSAQTSANKSGSVSVHAKSAPNSSSSTSTPAPALTRSQLDRIEALLSPEDKISLDAAKPFRELESELLERRKGDLQRIYAYERENYLGKLERDITKFFVDRGFLEIKSPILIPAEYVERMGIDSDSELSKQVFRVDKNLCLRPMLAPNLYNYLRKLDRVLPDPIKIFEIGPCYRKESDGKEHLEEFTMLNFCQMGSGSTRENLEALIREFLDYLGIDFEIVGDSCMVYGDTLDVMYGDLELSSAVVGPVPLDREWGIDKPWIGAGFGLERLLKVMHGF…	-MDKKPLDVLISATGLWMSRTGTLHKIKHHEVSKRKIYIEMACGDRLVVNNSRNSRTARAFRHHKYRKTCKHCKVSDEDISNFLTKPAENSTS--VKVKVISTP-KVKKAMPKSVS-RAPKPLETSVSAQTSANKSGSV--------------------------------------------------------SV-----------------------------------------------------------------------HAKSAPNSSSSTSTPAPALTRSQLDRIEALLSPED----KI---SL-----DA-AKPFRELESELLERRKGDLQRIYA----YERENYLGKLERDITKFFVD-RGFLEIKSPILIPAEYV-ERMGIDSDSE…	PAPALTRSQLDRIEALLSPED----KI---SL-----DA-AKPFRELESELLERRKGDLQRIYA----YERENYLGKLERDITKFFVD-RGFLEIKSPILIPAEYV-ERMGIDSDSELSKQVFRVDK--NLCLRPMLAPNLYNYLRKLDRVL-PDPIKIFEIGPCYRKESDGKEHLEEFTMLNFCQMGS--------GSTRENLEALIREFLDYLGI---DFEIVGDSCMVYGD--TLDVMYG---DLELSSAVVGPV-PLDREWGIDK-PWIGAGFGLERLLKVMH-GFKNIKRAARSESYYNGISTSL-----	18				WP_048167695.1	NZ_FPAO01000005	282-7 tRNA-Pyl(cta) c[183202,183273]	ggaaacctgatcatgtagatcgaatggactctaaatccgttcagccgggttagattcccggggtttccgcca
Arch	N			pyrrolysine--tRNA(Pyl) ligase [Methanosalsum zhilinae]	Methanosalsum zhilinae	Mzhi.8320	39669	43.69	427	WP_013898320.1	MTRRSLESLVSEKEVWLSRKGLLHEIKDYSVTQRYINIYTTCGESFSVRNSRRGRASRVLRNNKYRKICKHCKVPDEKISKFLQKASVDSTAKVKVVSSTKPSQSKKAVPKAVKAKKKGTENSNGSLIQSKVKDQGSVNAISSGQPRSKIQPTEERNNIPAFTPSQKKRLEALLMPEEVIPDPSENLNFQELESSLVNRRKKDIVKIYEDDRENQLGKIERIITKFFVDRGFLEIKSPILIPIEYIERMGITEDKELFEQVFKVDKNMCLRPMLAPGLYNHLRKFDKVLPDPIRIFEIGPCYRKESDGSQHLEEFTMLNFCQMGSMCTRKTLENLIDELLEFMDIEYEIVSDNCHVYGATIDVLHKDMELASAVVGPIPKDADWGITKPWIGAGFGLER…	-MTRRSLESLVSEKEVWLSRKGLLHEIKDYSVTQRYINIYTTCGESFSVRNSRRGRASRVLRNNKYRKICKHCKVPDEKISKFLQKASVDSTAK-VKVVSSTKPSQSKKAVPKAVK-AKKKGTENSNGSLIQSKVKDQG-----------------------------------------------------------------------------------------------------------------------SVNAISSGQP---RSKIQPTEERNNIPAFTPSQKKRLEALLMPEE----VI---PD-----PSENLNFQELESSLVNRRKKDIVKIYE----DDRENQLGKIERIITKFFVD-RGFLEIKSPILIPIEYI-ERMGITEDKE…	NIPAFTPSQKKRLEALLMPEE----VI---PD-----PSENLNFQELESSLVNRRKKDIVKIYE----DDRENQLGKIERIITKFFVD-RGFLEIKSPILIPIEYI-ERMGITEDKELFEQVFKVDK--NMCLRPMLAPGLYNHLRKFDKVL-PDPIRIFEIGPCYRKESDGSQHLEEFTMLNFCQMGS--------MCTRKTLENLIDELLEFMDI---EYEIVSDNCHVYGA--TIDVLHK---DMELASAVVGPI-PKDADWGITK-PWIGAGFGLERLLKVMH-NYKNIRRASRSESYYNGITTNL-----	18		Zhi	Yes	WP_013898320.1	NC_015676	283-69 tRNA-Pyl(cta) [1119807,1119878]	ggaaacctgatcatgtagatcaaatggactctaaatccgttcagccgggttagattcccggggtttccgcca
Arch	N			pyrrolysine--tRNA(Pyl) ligase [Methanosarcina mazei]	Methanosarcina mazei	Mmaz.3391	2209	41.23	454	WP_011033391.1	MDKKPLNTLISATGLWMSRTGTIHKIKHHEVSRSKIYIEMACGDHLVVNNSRSSRTARALRHHKYRKTCKRCRVSDEDLNKFLTKANEDQTSVKVKVVSAPTRTKKAMPKSVARAPKPLENTEAAQAQPSGSKFSPAIPVSTQESVSVPASVSTSISSISTGATASALVKGNTNPITSMSAPVQASAPALTKSQTDRLEVLLNPKDEISLNSGKPFRELESELLSRRKKDLQQIYAEERENYLGKLEREITRFFVDRGFLEIKSPILIPLEYIERMGIDNDTELSKQIFRVDKNFCLRPMLAPNLYNYLRKLDRALPDPIKIFEIGPCYRKESDGKEHLEEFTMLNFCQMGSGCTRENLESIITDFLNHLGIDFKIVGDSCMVYGDTLDVMHGDLELSS…	-MDKKPLNTLISATGLWMSRTGTIHKIKHHEVSRSKIYIEMACGDHLVVNNSRSSRTARALRHHKYRKTCKRCRVSDEDLNKFLTKANEDQTS--VKVKVVSAPTRTKKAMPKSVA-RAPKPLENTEAAQAQPSGSKFS--PAIPVSTQESVS---VPASVSTSIS----------------------------------------------------------------------------SISTGATASALVKGNTN------------PITSMSAPVQASAPALTKSQTDRLEVLLNPKD----EI---SL-----NS-GKPFRELESELLSRRKKDLQQIYA----EERENYLGKLEREITRFFVD-RGFLEIKSPILIPLEYI-ERMGIDNDTE…	SAPALTKSQTDRLEVLLNPKD----EI---SL-----NS-GKPFRELESELLSRRKKDLQQIYA----EERENYLGKLEREITRFFVD-RGFLEIKSPILIPLEYI-ERMGIDNDTELSKQIFRVDK--NFCLRPMLAPNLYNYLRKLDRAL-PDPIKIFEIGPCYRKESDGKEHLEEFTMLNFCQMGS--------GCTRENLESIITDFLNHLGI---DFKIVGDSCMVYGD--TLDVMHG---DLELSSAVVGPI-PLDREWGIDK-PWIGAGFGLERLLKVKH-DFKNIKRAARSESYYNGISTNL-----	18	Yes - for class N PylRS and tRNA	Mm	Yes	WP_011033391.1	NZ_AP019780	284-187 tRNA-Pyl(cta) [3434586,3434657]	ggaaacctgatcatgtagatcgaatggactctaaatccgttcagccgggttagattcccggggtttccgcca
Arch	N			pyrrolysine--tRNA(Pyl) ligase [Methanosarcina mazei]	Methanosarcina mazei	Mmaz.7042	2209	41.23	454	WP_048047042.1	MDKKPLNTLISATGLWMSRTGTIHKIKHHEVSRSKIYIEMACGDHLVVNNSRSSRTARALRHHKYRKTCKRCRVSDEDLNKFLTKANEDQTSVKVKVVSAPTRTKKAMPKSVARAPKPLENTETAQAQPSGSKFSPAIPVSTQESVSVPASVSTSISSISTGATASALVKGNTNPITSMSAPVQASAPALTKSQTDRLEVLLNPKDEISLNSGKPFRELESELLSRRKKDLQQIYAEERENYLGKLEREITRFFVDRGFLEIKSPILIPLEYIERMGIDNDTELSKQIFRVDKNFCLRPMLAPNLYNYLRKLDRALPDPIKIFEIGPCYRKESDGKEHLEEFTMLNFCQMGSGCTRENLESIITDFLNHLGIDFKIVGDSCMVYGDTLDVMHGDLELSS…	-MDKKPLNTLISATGLWMSRTGTIHKIKHHEVSRSKIYIEMACGDHLVVNNSRSSRTARALRHHKYRKTCKRCRVSDEDLNKFLTKANEDQTS--VKVKVVSAPTRTKKAMPKSVA-RAPKPLENTETAQAQPSGSKFS--PAIPVSTQESVS---VPASVSTSIS----------------------------------------------------------------------------SISTGATASALVKGNTN------------PITSMSAPVQASAPALTKSQTDRLEVLLNPKD----EI---SL-----NS-GKPFRELESELLSRRKKDLQQIYA----EERENYLGKLEREITRFFVD-RGFLEIKSPILIPLEYI-ERMGIDNDTE…	SAPALTKSQTDRLEVLLNPKD----EI---SL-----NS-GKPFRELESELLSRRKKDLQQIYA----EERENYLGKLEREITRFFVD-RGFLEIKSPILIPLEYI-ERMGIDNDTELSKQIFRVDK--NFCLRPMLAPNLYNYLRKLDRAL-PDPIKIFEIGPCYRKESDGKEHLEEFTMLNFCQMGS--------GCTRENLESIITDFLNHLGI---DFKIVGDSCMVYGD--TLDVMHG---DLELSSAVVGPI-PLDREWGIDK-PWIGAGFGLERLLKVKH-DFKNIKRAARSESYYNGISTNL-----	18				WP_048047042.1	NZ_JJPL01000059	285-2 tRNA-Pyl(cta) [10324,10395]	ggaaacctgatcatgtagatcgaatggactctaaatccgttcagccgggttagattcccggggtttccgcca
Arch	N			pyrrolysine--tRNA(Pyl) ligase [Methanosarcina mazei]	Methanosarcina mazei	Mmaz.9940	2209	41.23	454	WP_048049940.1	MDKKPLNTLISATGLWMSRTGTIHKIKHHEVSRSKIYIEMACGDHLVVNNSRSSRTARALRHHKYRKTCKRCRVSDEDLNKFLTKANEDQTSVKVKVVSAPTRTKKAMPKSVARAPKPLENTEAAQAQPSGSKFSPAIPVSTQESVSVPASVSTSISSISTGATASALVKGNTNPITSMSAPVQASAPALTKSQTDRLEVLLNPKDEISLNSGKPFRELESELLSHRKKDLQQIYAEERENYLGKLEREITRFFVDRGFLEIKSPILIPLEYIERMGIDNDTELSKQIFRVDKNFCLRPMLAPNLYNYLRKLDRALPDPIKIFEIGPCYRKESDGKEHLEEFTMLNFCQMGSGCTRENLESIITDFLNHLGIDFKIVGDSCMVYGDTLDVMHGDLELSS…	-MDKKPLNTLISATGLWMSRTGTIHKIKHHEVSRSKIYIEMACGDHLVVNNSRSSRTARALRHHKYRKTCKRCRVSDEDLNKFLTKANEDQTS--VKVKVVSAPTRTKKAMPKSVA-RAPKPLENTEAAQAQPSGSKFS--PAIPVSTQESVS---VPASVSTSIS----------------------------------------------------------------------------SISTGATASALVKGNTN------------PITSMSAPVQASAPALTKSQTDRLEVLLNPKD----EI---SL-----NS-GKPFRELESELLSHRKKDLQQIYA----EERENYLGKLEREITRFFVD-RGFLEIKSPILIPLEYI-ERMGIDNDTE…	SAPALTKSQTDRLEVLLNPKD----EI---SL-----NS-GKPFRELESELLSHRKKDLQQIYA----EERENYLGKLEREITRFFVD-RGFLEIKSPILIPLEYI-ERMGIDNDTELSKQIFRVDK--NFCLRPMLAPNLYNYLRKLDRAL-PDPIKIFEIGPCYRKESDGKEHLEEFTMLNFCQMGS--------GCTRENLESIITDFLNHLGI---DFKIVGDSCMVYGD--TLDVMHG---DLELSSAVVGPI-PLDREWGIDK-PWIGAGFGLERLLKVKH-DFKNIKRAARSESYYNGISTNL-----	18				WP_048049940.1	NZ_JJPP01000094	286-1 tRNA-Pyl(cta) [2666,2737]	ggaaacctgatcatgtagatcgaatggactctaaatccgttcagccgggttagattcccggggtttccgcca
Arch	N			pyrrolysine--tRNA(Pyl) ligase [Methanolobus tindarius]	Methanolobus tindarius	Mtin.5214	2221	39.27	450	WP_023845214.1	MERKPLDTLISKNGLWVSRNGRLHGVKSCQTSQKYIRIEMDCGEVITVRNSRSSRSARALRNHKFQKPCKHCRLSDDRINEFSKKISRKDEAEIKIVRSFRLPSEKPAEPVTIPAEAIENNKPANDIKDHIHNEPRAGITANSSTNHRSNPKSLKSSSSPSNPGNNSKAKKTSSQPQAKSKKTDFTPLQKNRILSLLGPGEMISFAKEKRSFAELESTLTLQRKKDIREMYEDSRENLLGKLERTITEFLVDMGFLEVKSPILIPFEYMERMGVGEDKKLSEQIFRVGDNMCLRPMLAPGLYNHLRKFDNVLPDPVRIFEIGPCYRKESDGNSHLEEFTMLNFCQMGSNCTRDELEYLIKELLDFLGIEFEIVADSCMVYGDTIDVMHKKMELSSAVVG…	-MERKPLDTLISKNGLWVSRNGRLHGVKSCQTSQKYIRIEMDCGEVITVRNSRSSRSARALRNHKFQKPCKHCRLSDDRINEFSKKISRKDEAE-IKIV--RSF-RLPSEKPAEPVTIPAEAIEN----------NKPANDIKDHIHNEPRAG--------ITANSST----------------------NHRSNPK-----------------------------SLKSSSSPSNPGNN-------------------------SK---AKKTSSQPQAKSKKTDFTPLQKNRILSLLGPGE----MI---SF-----AKEKRSFAELESTLTLQRKKDIREMYE----DSRENLLGKLERTITEFLVD-MGFLEVKSPILIPFEYM-ERMGVGEDKK…	KKTDFTPLQKNRILSLLGPGE----MI---SF-----AKEKRSFAELESTLTLQRKKDIREMYE----DSRENLLGKLERTITEFLVD-MGFLEVKSPILIPFEYM-ERMGVGEDKKLSEQIFRVGD--NMCLRPMLAPGLYNHLRKFDNVL-PDPVRIFEIGPCYRKESDGNSHLEEFTMLNFCQMGS--------NCTRDELEYLIKELLDFLGI---EFEIVADSCMVYGD--TIDVMHK---KMELSSAVVGPV-PMDMDWGVNK-PWIGAGFGLERLLKAKH-DFKNIKRAARSESYYNGISINL-----	18				WP_023845214.1	NZ_AZAJ01000001	287-83 tRNA-Pyl(cta) c[1564112,1564183]	ggaaatcagatcaggttgatcgaatggactctaaatccgttcagtcgggttaaattcccgaggtttccgcca
Arch	N			pyrrolysine--tRNA(Pyl) ligase [Methanolobus bombayensis]	Methanolobus bombayensis	Mbom.9327	38023	40.25	443	WP_209619327.1	MERKPLDTLISKNGLWVSRNGRLHGVKKCETSQKYIRIEMDCGDIVTVRNSKNSRSARALRNHKFQKPCKRCRLSDDRINEFSRKISRKDETEIKIVRSFRLEPEKPPESVTAKITQGIENINSPTQINNEPRAGITANSATNHRSTPKTAKSSSSPSKPNKKKTFQPQKTKSMKTEFTSLQKNRILSLLGPGEMISFSKEKRSFAELESTLTLQRKKDIREMYENSRENNLGKLERTITEFFVDMGFLEVKSPILIPFEYMERMGVGEDKKLSEQIFRVGDSMCLRPMLAPGLYNHLRKFDNVLPDPVRIFEIGPCYRKESDGNSHLEEFTMLNFCQMGSNCNREELEYLISELLDFLEIEYKIEADSCMVYGDTIDVMHKKMELSSAVVGPVPMDMD…	-MERKPLDTLISKNGLWVSRNGRLHGVKKCETSQKYIRIEMDCGDIVTVRNSKNSRSARALRNHKFQKPCKRCRLSDDRINEFSRKISRKDETE-IKIV--RSF-RLEPEKPPESVTAKITQGI-------------ENINSPTQINNEPRAG--------ITANSAT----------------------NHRSTPK-----------------------------TAKSSSSPSKPNK--------------------------------KKTFQPQKTKSMKTEFTSLQKNRILSLLGPGE----MI---SF-----SKEKRSFAELESTLTLQRKKDIREMYE----NSRENNLGKLERTITEFFVD-MGFLEVKSPILIPFEYM-ERMGVGEDKK…	MKTEFTSLQKNRILSLLGPGE----MI---SF-----SKEKRSFAELESTLTLQRKKDIREMYE----NSRENNLGKLERTITEFFVD-MGFLEVKSPILIPFEYM-ERMGVGEDKKLSEQIFRVGD--SMCLRPMLAPGLYNHLRKFDNVL-PDPVRIFEIGPCYRKESDGNSHLEEFTMLNFCQMGS--------NCNREELEYLISELLDFLEI---EYKIEADSCMVYGD--TIDVMHK---KMELSSAVVGPV-PMDMDWGVNK-PWIGAGFGLERLLKAKH-DLKNIKRAGRSESYYNGISINL-----	18				WP_209619327.1	NZ_JAGGKD010000006	288-5 tRNA-Pyl(cta) c[96485,96556]	ggaaatcagatcaggttgatcgaatggactctaaatccgttcagtcgggttaaattcccgaggtttccgcca
Arch	N			pyrrolysine--tRNA(Pyl) ligase [Methanosarcina soligelidi]	Methanosarcina soligelidi	Msol.0733	1036677	41.23	454	WP_048050733.1	MDKKPLDTLISATGLWMSRTGTIHKIKHHEVSRSKIYIEMACGDHLVVNNSRSSRTARALRHHKYRKTCKRCRVSDEDLNKFLTKANEDQTSVKVKVVSAPTRTKKAMPKSVARAPKPLENTEAAQAQPSGSKFLPAIPVSTQESVSVPASVSASISSISTGATASALVKGNTNPITSMSAPVQASAPALTKSQTDRLEGLLNPKDEISLNSGKPFRELESELLFRRKKDLQQIYAEERENYLGKLEREITRFFVDRGFLEIKSPILIPLEYIERMGIDNDTELSKQIFRVDKNFCLRPMLAPNLYNYLRKLDRVLPDPIKIFEIGPCYRKESDGKEHLEEFTMLNFCQMGSGCTRENLESIITDFLNHLGIDFKIVGDSCMVYGDTLDVMHGDLELSS…	-MDKKPLDTLISATGLWMSRTGTIHKIKHHEVSRSKIYIEMACGDHLVVNNSRSSRTARALRHHKYRKTCKRCRVSDEDLNKFLTKANEDQTS--VKVKVVSAPTRTKKAMPKSVA-RAPKPLENTEAAQAQPSGSKFL--PAIPVSTQESVS---VPASVSASIS----------------------------------------------------------------------------SISTGATASALVKGNTN------------PITSMSAPVQASAPALTKSQTDRLEGLLNPKD----EI---SL-----NS-GKPFRELESELLFRRKKDLQQIYA----EERENYLGKLEREITRFFVD-RGFLEIKSPILIPLEYI-ERMGIDNDTE…	SAPALTKSQTDRLEGLLNPKD----EI---SL-----NS-GKPFRELESELLFRRKKDLQQIYA----EERENYLGKLEREITRFFVD-RGFLEIKSPILIPLEYI-ERMGIDNDTELSKQIFRVDK--NFCLRPMLAPNLYNYLRKLDRVL-PDPIKIFEIGPCYRKESDGKEHLEEFTMLNFCQMGS--------GCTRENLESIITDFLNHLGI---DFKIVGDSCMVYGD--TLDVMHG---DLELSSAVVGPI-PLDREWGIDK-PWIGAGFGLERLLKVKH-DFKNIKRAARSESYYNGISTNL-----	18				WP_048050733.1	NZ_JQLR01000001	289-53 tRNA-Pyl(cta) c[1061741,1061812]	ggaaacctgatcatgtagatcgaatggactctaaatccgttcagccgggttagattcccggggtttccgcca
Arch	N			pyrrolysine--tRNA(Pyl) ligase [Methanosarcina mazei]	Methanosarcina mazei	Mmaz.9837	2209	41.23	454	NLO29837.1	MDKKPLNTLISATGLWMSRTGTIHKIKHHEVSRSKIYIEMACGDHLVVNNSRSSRTARALRHHKYRKTCKRCRVSDEDLNKFLTKANEDQTSVKVKVVSAPTRTKKAMPKSVARAPKRLENTEAAQAQPSGSKLLPAIPVSTQESVSVPASVSASISSISTGATASALVKGNTNPITSMSAPVQASAPALTKSQTDRLEGLLNPKDEISLNSGKPFRELESELLFRRKKDLQQIYAEERENYLGKLEREITRFFVDRGFLEIKSPILIPLEYIERMGIDNDTELSKQIFRVDKNFCLRPMLAPNLYDYLRKLDRVLPDPIKIFEIGPCYRKESDGKEHLEEFTMLNFCQMGSGCTRENLESIITDFLNHLGIDFKIVGDSCMVYGDTLDVMHGDLELSS…	-MDKKPLNTLISATGLWMSRTGTIHKIKHHEVSRSKIYIEMACGDHLVVNNSRSSRTARALRHHKYRKTCKRCRVSDEDLNKFLTKANEDQTS--VKVKVVSAPTRTKKAMPKSVA-RAPKRLENTEAAQAQPSGSKLL--PAIPVSTQESVS---VPASVSASIS----------------------------------------------------------------------------SISTGATASALVKGNTN------------PITSMSAPVQASAPALTKSQTDRLEGLLNPKD----EI---SL-----NS-GKPFRELESELLFRRKKDLQQIYA----EERENYLGKLEREITRFFVD-RGFLEIKSPILIPLEYI-ERMGIDNDTE…	SAPALTKSQTDRLEGLLNPKD----EI---SL-----NS-GKPFRELESELLFRRKKDLQQIYA----EERENYLGKLEREITRFFVD-RGFLEIKSPILIPLEYI-ERMGIDNDTELSKQIFRVDK--NFCLRPMLAPNLYDYLRKLDRVL-PDPIKIFEIGPCYRKESDGKEHLEEFTMLNFCQMGS--------GCTRENLESIITDFLNHLGI---DFKIVGDSCMVYGD--TLDVMHG---DLELSSAVVGPI-PLDREWGIDK-PWIGAGFGLERLLKVKH-DFKNIKRAARSESYYNGISTNL-----	18				NLO29837.1	JAAYJL010000260	290-1 tRNA-Pyl(cta) c[1620,1691]	ggcaacctgatcatgtagatcgaatggactctaaatccgttcagccgggttagattcccggggtttccgcca
Arch	N			pyrrolysine--tRNA(Pyl) ligase [Methanosarcina siciliae]	Methanosarcina siciliae	Msic.4670	38027	43.66	443	WP_148704670.1	MDKKPLDTLISTTGLWMSRTGMIHKIKHHEVSRSKIYVEMACGERLVVNNSRSSRTARALRHHKYRKTCRHCRVSDEDINNFLTKTSEEKTTVKVKVVSTPRVRKAMPKSIARAPKPLEATTQAPLSGIQSAPASPVSAPTQASASATCSASAAPAAAHEMKKSAAAPAAPVPASAPALTKSQLDRLEGLLSPMDKISLDSGKSFRELESELLSRRKKDLQRTYAEDRENYLGKLEREITKFFVDRGFLEIKSPILIPAEYVERMGINSDTELSKQVFRIDKNLCLRPMLAPNLYNYLRKLDRVLPDPIKIFEIGPCYRKESDGKEHLEEFTMLNFCQMGSGCTRENLEAIITEFLDYMGVDFEIIGDSCMVYGDTLDVMHGDLELSSAVVGPVPLDRE…	-MDKKPLDTLISTTGLWMSRTGMIHKIKHHEVSRSKIYVEMACGERLVVNNSRSSRTARALRHHKYRKTCRHCRVSDEDINNFLTKTSEEKTT--VKVKVVSTP-RVRKAMPKSIA-RAPKPLEATTQ--APLSGIQSA--PASPVSAPTQAS---ASATCSAS------------------------------------------------------------------------------------AAPAAAHEMKK------------SAAAPAAPVPASAPALTKSQLDRLEGLLSPMD----KI---SL-----DS-GKSFRELESELLSRRKKDLQRTYA----EDRENYLGKLEREITKFFVD-RGFLEIKSPILIPAEYV-ERMGINSDTE…	SAPALTKSQLDRLEGLLSPMD----KI---SL-----DS-GKSFRELESELLSRRKKDLQRTYA----EDRENYLGKLEREITKFFVD-RGFLEIKSPILIPAEYV-ERMGINSDTELSKQVFRIDK--NLCLRPMLAPNLYNYLRKLDRVL-PDPIKIFEIGPCYRKESDGKEHLEEFTMLNFCQMGS--------GCTRENLEAIITEFLDYMGV---DFEIIGDSCMVYGD--TLDVMHG---DLELSSAVVGPV-PLDREWGIDK-PWIGAGFGLERLLKVMH-DFKNIKRAARSESYYNGISTNL-----	18				WP_148704670.1	NZ_CP009507	291-11 tRNA-Pyl(cta) c[155261,155332]	ggaaacctgatcatgtagatcgaatggactctaaatccgttcagccgggttagattcccggggtttccgcca
Arch	N			pyrrolysine--tRNA(Pyl) ligase [Methanosarcina siciliae]	Methanosarcina siciliae	Msic.8985	38027	43.66	443	WP_048178985.1	MDKKPLDTLISTTGLWMSRTGMIHKIKHHEVSRSKIYVEMACGERLVVNNSRSSRTARALRHHKYRKTCRHCRVSDEDINNFLTKTSEEKTTVKVKVVSTPRVRKAMPKSIARAPKPLEATTQAPLSGIQPAPASPVSAPTQASASATCSASAAPAAAHEMKKSAAAPAAPVPASAPALTKSQLDRLEGLLSPMDKISLDSGKSFRELESELLSRRKKDLQRTYAEDRENYLGKLEREITKFFVDRGFLEIKSPILIPAEYVERMGINSDTELSKQVFRIDKNLCLRPMLAPNLYNYLRKLDRVLPDPIKIFEIGPCYRKESDGKEHLEEFTMLNFCQMGSGCTRENLEAIITEFLDYMGVDFEIIGDSCMVYGDTLDVMHGDLELSSAVVGPVPLDRE…	-MDKKPLDTLISTTGLWMSRTGMIHKIKHHEVSRSKIYVEMACGERLVVNNSRSSRTARALRHHKYRKTCRHCRVSDEDINNFLTKTSEEKTT--VKVKVVSTP-RVRKAMPKSIA-RAPKPLEATTQ--APLSGIQPA--PASPVSAPTQAS---ASATCSAS------------------------------------------------------------------------------------AAPAAAHEMKK------------SAAAPAAPVPASAPALTKSQLDRLEGLLSPMD----KI---SL-----DS-GKSFRELESELLSRRKKDLQRTYA----EDRENYLGKLEREITKFFVD-RGFLEIKSPILIPAEYV-ERMGINSDTE…	SAPALTKSQLDRLEGLLSPMD----KI---SL-----DS-GKSFRELESELLSRRKKDLQRTYA----EDRENYLGKLEREITKFFVD-RGFLEIKSPILIPAEYV-ERMGINSDTELSKQVFRIDK--NLCLRPMLAPNLYNYLRKLDRVL-PDPIKIFEIGPCYRKESDGKEHLEEFTMLNFCQMGS--------GCTRENLEAIITEFLDYMGV---DFEIIGDSCMVYGD--TLDVMHG---DLELSSAVVGPV-PLDREWGIDK-PWIGAGFGLERLLKVMH-DFKNIKRAARSESYYNGISTNL-----	18				WP_048178985.1	NZ_CP009508	292-10 tRNA-Pyl(cta) c[167269,167340]	ggaaacctgatcatgtagatcgaatggactctaaatccgttcagccgggttagattcccggggtttccgcca	292-275 tRNA-Pyl(cta) c[5020466,5020558] VERY LIKELY PSEUDOGENE OR OTHER ISOACCEPTOR CLASS	tataaaaaagagttggttttttgtttccattgttctaatcaatggggtcaaaatttatcgagcaattatcctgttcccggggggatttttttc
Arch	N			pyrrolysine--tRNA(Pyl) ligase [Methanolobus sp. SY-01]	Methanolobus sp. SY-01	Msp.9826	2052935	40.08	452	WP_135389826.1	MEKKPLDSLISKNGLWVSRNGHLHGIRSCEASQKNLRITMDCGEVIKVRNSRSSRAARSLRNHKFRKPCKRCRVPEEKVKEFSAKVSKNEVKVTVRTVPSSQFNSYRNDTRTSEIPDMPAPVKNSPQQQAGPTKASLTTDPGNPVLEQTKPAAAQTFVPQPRTHRPKVKKAANHSFQKPVKPVKAEFTQSQKNRILSLLGPGEMVSFSKEKRSFAELESALMSQRKKDIREMYENSRENLLGKLERTITEFFVDMGFLEVKSPILIPFEYMERMGVGEDKKLSEQIFRVGDNMCLRPMLAPGLYNHLRKFDNVLPDPVRIFEIGPCYRKESDGNSHLEEFTMLNFCQMGSRCTKEELEFLIGEFLDFLGIEYEIVPDSCMVYGATMDVMYKNMELSSAV…	-MEKKPLDSLISKNGLWVSRNGHLHGIRSCEASQKNLRITMDCGEVIKVRNSRSSRAARSLRNHKFRKPCKRCRVPEEKVKEFSAKVS-KNEVK-VTVRTVPSS-QFNSYRNDTRTSEIPD---M----------PAPVKNSP-----QQQAG--------PTKASLT--------------------TDPGNPVLE-------------------------QTKPAAAQTFVPQPRTHR-------------------------PKVKKAANHSFQKPVKPVKAEFTQSQKNRILSLLGPGE----MV---SF-----SKEKRSFAELESALMSQRKKDIREMYE----NSRENLLGKLERTITEFFVD-MGFLEVKSPILIPFEYM-ERMGVGEDKK…	VKAEFTQSQKNRILSLLGPGE----MV---SF-----SKEKRSFAELESALMSQRKKDIREMYE----NSRENLLGKLERTITEFFVD-MGFLEVKSPILIPFEYM-ERMGVGEDKKLSEQIFRVGD--NMCLRPMLAPGLYNHLRKFDNVL-PDPVRIFEIGPCYRKESDGNSHLEEFTMLNFCQMGS--------RCTKEELEFLIGEFLDFLGI---EYEIVPDSCMVYGA--TMDVMYK---NMELSSAVVGPI-PMDMDWGIDK-PWIGAGFGLERLLKAKH-NYKNIKRAARSESYYNGICTTL-----	18				WP_135389826.1	NZ_PGGK01000007
Arch	N			pyrrolysine--tRNA(Pyl) ligase [Methanosarcina siciliae]	Methanosarcina siciliae	Msic.9178	38027	43.19	443	WP_048169178.1	MDKKPLDTLISTTGLWMSRTGMIHKIKHHEVSRSKIYVEMACGERLVVNNSRSSRTARALRHHKYRKTCRHCRVSDEDINNFLTKTSEEKTTVKVKVVSTPRVRKAMPKSIARAPKPLEATTQAPLSGIQPAPASPVSAPTQASASATCSASAAPAAAHEMKKSAAVPAAPVPASAPALTKSQLDRLEGLLSPMDKISLDSGKSFRELESELLSRRKKDLQRTYAEDRENYLGKLEREITKFFVDRGFLEIKSPILIPAEYVERMGINSDTELSKQVFRIDKNLCLRPMLAPNLYNYLRKLDRVLPDPIKIFEIGPCYRKESDGKEHLEEFTMLNFCQMGSGCTRENLEAIITEFLDYMGVDFEIIGDSCMVYGDTLDIMHGDLELSSAVVGPVPLDRE…	-MDKKPLDTLISTTGLWMSRTGMIHKIKHHEVSRSKIYVEMACGERLVVNNSRSSRTARALRHHKYRKTCRHCRVSDEDINNFLTKTSEEKTT--VKVKVVSTP-RVRKAMPKSIA-RAPKPLEATTQ--APLSGIQPA--PASPVSAPTQAS---ASATCSAS------------------------------------------------------------------------------------AAPAAAHEMKK------------SAAVPAAPVPASAPALTKSQLDRLEGLLSPMD----KI---SL-----DS-GKSFRELESELLSRRKKDLQRTYA----EDRENYLGKLEREITKFFVD-RGFLEIKSPILIPAEYV-ERMGINSDTE…	SAPALTKSQLDRLEGLLSPMD----KI---SL-----DS-GKSFRELESELLSRRKKDLQRTYA----EDRENYLGKLEREITKFFVD-RGFLEIKSPILIPAEYV-ERMGINSDTELSKQVFRIDK--NLCLRPMLAPNLYNYLRKLDRVL-PDPIKIFEIGPCYRKESDGKEHLEEFTMLNFCQMGS--------GCTRENLEAIITEFLDYMGV---DFEIIGDSCMVYGD--TLDIMHG---DLELSSAVVGPV-PLDREWGIDK-PWIGAGFGLERLLKVMH-DFKNIKRAARSESYYNGISTNL-----	18				WP_048169178.1	NZ_CP009506	294-11 tRNA-Pyl(cta) c[158303,158374]	ggaaacctgatcatgtagatcgaatggactctaaatccgttcagccgggttagattcccggggtttccgcca
Arch	N			pyrolysyl-tRNA synthetase [Methanolobus psychrophilus R15]	Methanolobus psychrophilus R15	Mpsy.3928	1094980	38.46	443	AFV23928.1	MERKPLDSLISKNGLWVSRNGHLHGIRSCETSQKNLRITMDCGEVTQVRNSRSSRAARSLRNHKYHKPCKKCRLAEERIKDFSNKTARKDEVRVTVKTVQSSRFNSVKSDIPDASMLSESLQPSNIIVKPQIHNSPTERQPSATAQTSKSQPKTYQPKVTKPVNHSSQKHAKPEKNEFTQTQKNRILSLLAPDDMISFSKEKRSFAELESVLLTQRKKDLRAMYEDSRENMLGKLERTITDFFVDMGFLEVKSPILIPFEYMERMGVGEDKELSRQIFRVGDNMCLRPMLAPGLYNHLRKFDNVLPDPIRIFEIGPCYRKESDGNSHLEEFTMLNFCQMGSRCTRQTLESLIGDFLDFLDIEYEIVADSCMVYGDTIDVMHRNMELSSAVVGPIPMDMD…	-MERKPLDSLISKNGLWVSRNGHLHGIRSCETSQKNLRITMDCGEVTQVRNSRSSRAARSLRNHKYHKPCKKCRLAEERIKDFSNKTARKDEVR-VTVKTVQSS-RFNSVKSD-----IPD---A----------SMLSESL----------Q--------PSNIIVK--------------------PQIHNSPTE-------------------------RQPSATAQTSKSQPKTYQ-------------------------PKVTKPVNHSSQKHAKPEKNEFTQTQKNRILSLLAPDD----MI---SF-----SKEKRSFAELESVLLTQRKKDLRAMYE----DSRENMLGKLERTITDFFVD-MGFLEVKSPILIPFEYM-ERMGVGEDKE…	EKNEFTQTQKNRILSLLAPDD----MI---SF-----SKEKRSFAELESVLLTQRKKDLRAMYE----DSRENMLGKLERTITDFFVD-MGFLEVKSPILIPFEYM-ERMGVGEDKELSRQIFRVGD--NMCLRPMLAPGLYNHLRKFDNVL-PDPIRIFEIGPCYRKESDGNSHLEEFTMLNFCQMGS--------RCTRQTLESLIGDFLDFLDI---EYEIVADSCMVYGD--TIDVMHR---NMELSSAVVGPI-PMDMDWGVNK-PWIGAGFGLERLLKAKH-NFKNIRSVARSESYYNGICTSL-----	18				AFV23928.1	CP003083	295-80 tRNA-Pyl(cta) c[1665053,1665124]	ggaaatcagatcatgttgatcaaatggactctaaatccgtttagccgggttaaattcccggggtttccgcca
Arch	N			pyrrolysine--tRNA(Pyl) ligase [Methanosarcina sp. MSH10X1]	Methanosarcina sp. MSH10X1	Msp.3320	2507075	44.98	409	WP_128503320.1	MDKKPLDVLISATGLWMSRTGTLHKIRHHEVSKRKIYIEMACGDRLVVNNSKSCRTARAFRHHKYRKTCKHCKVSDEDITNFLTKSTESKTSVKVKVVPATKTRKALPKSVSRAPKPLENPASVQASTSASAPVKPVSNSSASALTRSQLDRVETLSSPEDQISLNAAKSFRELESELLVRRKSDLQRIYSDERENYLGKLERDITKFFVDRGFLEVKSPILIPAEYVERMGIDSDSELSKQVFRVDKNLCLRPMLAPNLYNYLRKLDKVLPDPVKIFEIGPCYRKESDGKEHLEEFTMLNFCQMGSGCTRENLEALIREFLEYLEIDFEIVGDSCMVYGDTLDVMHGNLELSSAVVGPIPLDREWGIDKPWIGAGFGLERLLKVMHGFKNIKRAARSE…	-MDKKPLDVLISATGLWMSRTGTLHKIRHHEVSKRKIYIEMACGDRLVVNNSKSCRTARAFRHHKYRKTCKHCKVSDEDITNFLTKSTESKTS--VKVKVVPAT-KTRKALPKSVS-RAPKPLENPASVQASTSASAPV--------------------------------------------------------KP-----------------------------------------------------------------------V----------SNSSASALTRSQLDRVETLSSPED----QI---SL-----NA-AKSFRELESELLVRRKSDLQRIYS----DERENYLGKLERDITKFFVD-RGFLEVKSPILIPAEYV-ERMGIDSDSE…	SASALTRSQLDRVETLSSPED----QI---SL-----NA-AKSFRELESELLVRRKSDLQRIYS----DERENYLGKLERDITKFFVD-RGFLEVKSPILIPAEYV-ERMGIDSDSELSKQVFRVDK--NLCLRPMLAPNLYNYLRKLDKVL-PDPVKIFEIGPCYRKESDGKEHLEEFTMLNFCQMGS--------GCTRENLEALIREFLEYLEI---DFEIVGDSCMVYGD--TLDVMHG---NLELSSAVVGPI-PLDREWGIDK-PWIGAGFGLERLLKVMH-GFKNIKRAARSESYYNGISTSL-----	18				WP_128503320.1	NZ_SCHL01000002	296-4 tRNA-Pyl(cta) [99251,99322]	ggaaacctgatcatgtagatcgaatggactctaaatccgttcagccgggttagattcccggggtttccgcca
Arch	N			TPA: pyrrolysine--tRNA(Pyl) ligase [Methanosarcina sp.]	Methanosarcina sp.	Msp.1167	2213	40.35	426	HII81167.1	MDKKPLENLISATGLWMSRTGTIHKIKYHEVSRRKIYIEMACGDRLVVNNSRSSRTARALRHHKYKRTCRHCRVSDEDINNFLTKKSEDKTSVKVKVVSAPRTKKAMPKSIARAPKPLEKTAPVSVSTANSPSAAPASVSAREPTSPATSVSAPVQASAPALTKSQIDRLEALLSPKDEISLNSGTPFRELESELLSRRKKDLQQIYAEDRENYLGKLEREITKFFVDRGFLEIKSPILIPAEYIERMGIGNDKELSKQIFRVDKNLCLRPMLAPTLYNYLRKLDRVLPDPIKIFEIGPCYRKESDGKEHLEEFTMVNFCQMGSGCTRENLEGMITEFLNHFGIDFEIVGDSCMVYGDTLDVMHGDLELSSAVVGPVPMDRDWGIDKPWIGAGFGLERL…	-MDKKPLENLISATGLWMSRTGTIHKIKYHEVSRRKIYIEMACGDRLVVNNSRSSRTARALRHHKYKRTCRHCRVSDEDINNFLTKKSEDKTS--VKVKVVSAP-RTKKAMPKSIA-RAPKPLEKTAPVSVSTANSP------------------------------------------------------------------------------------------------------------SAAPASVSAREPTS------------PATSVSAPVQASAPALTKSQIDRLEALLSPKD----EI---SL-----NS-GTPFRELESELLSRRKKDLQQIYA----EDRENYLGKLEREITKFFVD-RGFLEIKSPILIPAEYI-ERMGIGNDKE…	SAPALTKSQIDRLEALLSPKD----EI---SL-----NS-GTPFRELESELLSRRKKDLQQIYA----EDRENYLGKLEREITKFFVD-RGFLEIKSPILIPAEYI-ERMGIGNDKELSKQIFRVDK--NLCLRPMLAPTLYNYLRKLDRVL-PDPIKIFEIGPCYRKESDGKEHLEEFTMVNFCQMGS--------GCTRENLEGMITEFLNHFGI---DFEIVGDSCMVYGD--TLDVMHG---DLELSSAVVGPV-PMDRDWGIDK-PWIGAGFGLERLLKVMH-DFKNIKRASRSESYYNGISTNL-----	18				HII81167.1	DUGS01000180	297-2 tRNA-Pyl(cta) [24442,24513]	ggaaacctgatcatgtagatcgaatggactctaaatccgttcagccgggttagattcccggggtttccgcca	297-3 tRNA-Pyl(cta) [24640,24711]	ggaaacctgatcatgtagatcgaatggactctaaatccgttcagccgggttagattcccggggtttccgcca
Arch	N			TPA: pyrrolysine--tRNA(Pyl) ligase [Methanosarcina sp.]	Methanosarcina sp.	Msp.4777	2213	41.63	400	HHV24777.1	MDKKPLDVLISATGLWMSRTGTLHKIKHHEVSRRKIYIEMACGDHLVVNNSRSCRTARALRRHKYRKTCKRCKVSDEDITKFLTKSTESKTSVKVKVVSAPRVKKAMPKSVSRSPKPLEKSALSSSVPASAPASALTRSQLDRIEALLSPEDEISLNVAKPFRELESELLTRRKGDLQRIYADERENYLGKLERDITKFFVDRGFLEIKSPILIPAEYVERMGIDSDNELSKQVFRVDKNTCLRPMLAPNLYNYLRKFDRVLPDPIKIFEIGPCYRKESDGKEHLEEFTMLNFCQMGSGCTRENLEALIREFLDSLEIDFEIVGDSCMVYGDTLDVMHGDLELSSAVVGPVPLDREWGIDKPWIGAGFGLERLLKVMHDFKNIKRAARSESYYNGISTSL	-MDKKPLDVLISATGLWMSRTGTLHKIKHHEVSRRKIYIEMACGDHLVVNNSRSCRTARALRRHKYRKTCKRCKVSDEDITKFLTKSTESKTS--VKVKVVSAP-RVKKAMPKSVS-RSPKPLEKS--------------------------------------------------------------------------------------------------------------------------------------------------ALSSSVPASAPASALTRSQLDRIEALLSPED----EI---SL-----NVA-KPFRELESELLTRRKGDLQRIYA----DERENYLGKLERDITKFFVD-RGFLEIKSPILIPAEYV-ERMGIDSDNE…	PASALTRSQLDRIEALLSPED----EI---SL-----NVA-KPFRELESELLTRRKGDLQRIYA----DERENYLGKLERDITKFFVD-RGFLEIKSPILIPAEYV-ERMGIDSDNELSKQVFRVDK--NTCLRPMLAPNLYNYLRKFDRVL-PDPIKIFEIGPCYRKESDGKEHLEEFTMLNFCQMGS--------GCTRENLEALIREFLDSLEI---DFEIVGDSCMVYGD--TLDVMHG---DLELSSAVVGPV-PLDREWGIDK-PWIGAGFGLERLLKVMH-DFKNIKRAARSESYYNGISTSL-----	18				HHV24777.1	DUNE01000301	298-1 tRNA-Pyl(cta) [338,409]	ggaaatctgatcatgtagatcgaatggactctaaatccgttcagccgggttagattcccggggtttccgcca
Arch	N			pyrrolysine--tRNA(Pyl) ligase [Methanolobus vulcani]	Methanolobus vulcani	Mvul.8514	38026	39	450	WP_154808514.1	MERKPLDTLIGKNGLWVSRNGHLHGVKSCQTSQKYVRIEMDCGEIITVRNSRTSRSARALRNHKFHKPCKRCRLSDDRINEFSKKISRKDEAEIKIVRSFRLPPEKPAEPVNVKPAAVNETDNPATHIHNESRAGITADSSTYHRSALKHNTSGSSPSKPNSSSTKKAKKTSLQPQQAKSKKTEFTPLQKNRILSLLGPGEMISFSKEKRSFAELESTLTIQRKKDIREMYEDSRENLLGKLERTITEFFVDMGFLEVKSPILIPFEYMERMGVGEDKKLSEQIFRVGDNMCLRPMLAPGLYNHLRKFDNVLPDPVRIFEIGPCYRKESDGNSHLEEFTMLNFCQMGSNCTRDELEYLIKELLDFLGIEFEIAEDSCMVYGDTIDVMHKKMELSSAVVG…	-MERKPLDTLIGKNGLWVSRNGHLHGVKSCQTSQKYVRIEMDCGEIITVRNSRTSRSARALRNHKFHKPCKRCRLSDDRINEFSKKISRKDEAE-IKIV--RSF-RLPPEKPAEPVNVKPAAVN-------------ETDNPATHIHNESRAG--------ITADSST----------------------YHRSALK-----------------------------HNTSGSSPSKPNSS-------------------------STKKAKKTSLQPQQAKSKKTEFTPLQKNRILSLLGPGE----MI---SF-----SKEKRSFAELESTLTIQRKKDIREMYE----DSRENLLGKLERTITEFFVD-MGFLEVKSPILIPFEYM-ERMGVGEDKK…	KKTEFTPLQKNRILSLLGPGE----MI---SF-----SKEKRSFAELESTLTIQRKKDIREMYE----DSRENLLGKLERTITEFFVD-MGFLEVKSPILIPFEYM-ERMGVGEDKKLSEQIFRVGD--NMCLRPMLAPGLYNHLRKFDNVL-PDPVRIFEIGPCYRKESDGNSHLEEFTMLNFCQMGS--------NCTRDELEYLIKELLDFLGI---EFEIAEDSCMVYGD--TIDVMHK---KMELSSAVVGPV-PMDMDWGVDK-PWIGAGFGLERLLKAKH-DFKNIKRAARSESYYNGISINL-----	18				WP_154808514.1	NZ_VIAQ01000006	299-14 tRNA-Pyl(cta) [240463,240534]	ggaaatcagatcaggttgatcgaatggactctaaatccgttcagtcgggttaaattcccgaggtttccgcca
Arch	N			pyrrolysine--tRNA(Pyl) ligase [Methanolobus vulcani]	Methanolobus vulcani	Mvul.7851	38026	39.17	448	WP_154717851.1	MERKPLDTLISKNGLWVSRNGHLHGVKNCETSQKYIRIEMDCGEIITVRNSRTSRSARALRNHKFHKPCKRCRLSDDRINEFSKKISRKDEAEIKIVRSFRLPPEKPAETVNVKPVATVETSTNATNIHNESRAGMTADSSTYHRSASKHNTSNSSPSKPNSNSNTKAKKTAFQPQQPKSKKTEFTPLQKNRILSLLGPGEMISFSKEKRSFAELESTLTLQRKKDIREMYEDSRENLLGKLERTITEFFVDMGFLEVKSPILIPFEYMERMGVGEDKKLSEQIFRVGDNMCLRPMLAPGLYNHLRKFDNVLPDPVRIFEIGPCYRKESDGNSHLEEFTMLNFCQMGSNCTRDELEYLIKELLDFLGIEFEIVADSCMVYGDTIDVMHKNMELSSAVVG…	-MERKPLDTLISKNGLWVSRNGHLHGVKNCETSQKYIRIEMDCGEIITVRNSRTSRSARALRNHKFHKPCKRCRLSDDRINEFSKKISRKDEAE-IKIV--RSF-RLPPEKPAETVNVKPVATV-------------ETSTNATNIHNESRAG--------MTADSST----------------------YHRSASK-----------------------------HNTSNSSPSKPNSN-------------------------SNTKAKKTAFQPQQPKSKKTEFTPLQKNRILSLLGPGE----MI---SF-----SKEKRSFAELESTLTLQRKKDIREMYE----DSRENLLGKLERTITEFFVD-MGFLEVKSPILIPFEYM-ERMGVGEDKK…	KKTEFTPLQKNRILSLLGPGE----MI---SF-----SKEKRSFAELESTLTLQRKKDIREMYE----DSRENLLGKLERTITEFFVD-MGFLEVKSPILIPFEYM-ERMGVGEDKKLSEQIFRVGD--NMCLRPMLAPGLYNHLRKFDNVL-PDPVRIFEIGPCYRKESDGNSHLEEFTMLNFCQMGS--------NCTRDELEYLIKELLDFLGI---EFEIVADSCMVYGD--TIDVMHK---NMELSSAVVGPV-PMDMDWGVNK-PWIGAGFGLERLLKAKH-DFKNIKRAARSESYYNGISI-------	18				WP_154717851.1	NZ_FNCA01000007
Arch	N			pyrrolysine--tRNA(Pyl) ligase [Methanosarcina sp. Kolksee]	Methanosarcina sp. Kolksee	Msp.7962	1434099	43.06	419	WP_048157962.1	MDKKPLDVLISATGLWMSRTGMLHKIKHYEVSRSKISIEMACGEHLVVNNSRSCRTARAFRHHKYRKTCKRCRVSDEDINNFLTRSTESKTSVKVKVVSAPKVKKAMPKSVSRAPKPLENPVSAQASTNTSRPVPLPEKSAPNSSIPASAPAPSLTRSQLDRVEALLSPEDKISLNIAKPFRELESELVARRKNDFQRLYVNDREDYLGKLERDITKFFVDRGFLEIKSPILIPAEYVERMGINSDTELSKQVFRVDKNLCLRPMLAPTLYNYLRKLDRILPDPIKIFEIGPCYRKESDGKEHLEEFTMVNFCQMGSGCTRENLEALIKEFLDYLEIDFEIVGDSCMVYGDTLDIMHGDLELCSAVVGPVPLDREWGIDKPWIGAGFGLERLLKVMHGF…	-MDKKPLDVLISATGLWMSRTGMLHKIKHYEVSRSKISIEMACGEHLVVNNSRSCRTARAFRHHKYRKTCKRCRVSDEDINNFLTRSTESKTS--VKVKVVSAP-KVKKAMPKSVS-RAPKPLENPVSAQASTNTSRPV--------------------------------------------------------PL-----------------------------------------------------------------------PEKSAPNSSIPASAPAPSLTRSQLDRVEALLSPED----KI---SL-----NI-AKPFRELESELVARRKNDFQRLYV----NDREDYLGKLERDITKFFVD-RGFLEIKSPILIPAEYV-ERMGINSDTE…	PAPSLTRSQLDRVEALLSPED----KI---SL-----NI-AKPFRELESELVARRKNDFQRLYV----NDREDYLGKLERDITKFFVD-RGFLEIKSPILIPAEYV-ERMGINSDTELSKQVFRVDK--NLCLRPMLAPTLYNYLRKLDRIL-PDPIKIFEIGPCYRKESDGKEHLEEFTMVNFCQMGS--------GCTRENLEALIKEFLDYLEI---DFEIVGDSCMVYGD--TLDIMHG---DLELCSAVVGPV-PLDREWGIDK-PWIGAGFGLERLLKVMH-GFKNIKRASRSESYYNGISTSL-----	18				WP_048157962.1	NZ_CP009524	301-196 tRNA-Pyl(cta) c[4290871,4290942]	ggaaacctgatcatgtagatcgaatggactctaaatccgttcagccgggttagattcccggggtttccgcca
Arch	N			TPA: pyrrolysine--tRNA(Pyl) ligase [Methanosarcina sp.]	Methanosarcina sp.	Msp.4411	2213	40.79	417	HIH74411.1	MDKKPLENLISASGIWMSRTGMIHKIKHHEVSRSKIYIEMACGDRLTVNNSRSSRTARALRHHKYRKTCRSCRVSDEDVNNFLTKANEAQTSVKVKVVSAPTKTKKAMPKSIARAPKPLENVAVAQDPSTSTQQTASPAVSVTAPVQTNVPALTKSQVDRLESLLSPKDEISLNSGTPFRELESELLSRRKKDLHQIYAEERENYLGKLEREITKFFVDRGFLEIKSPILIPIEYIERMGIDNDKELSKQIFRVDKNLCLRPMLAPNLYNYLRKLDRTLPDPIKIFEIGPCYRKESDGKEHLEEFTMLNFCQMGSGCTRENLEAIITDFLNHLEIEFKIVGDSCMVYGDTLDVMHGDLELSSAVVGPIPLDREWGIDKPWIGAGFGLERLLKVMHEFRN…	-MDKKPLENLISASGIWMSRTGMIHKIKHHEVSRSKIYIEMACGDRLTVNNSRSSRTARALRHHKYRKTCRSCRVSDEDVNNFLTKANEAQTS--VKVKVVSAPTKTKKAMPKSIA-RAPKPLENVAVAQDPSTS----------------------------------------------------------------------------------------------------------------------TQQTAS------------PAVSVTAPVQTNVPALTKSQVDRLESLLSPKD----EI---SL-----NS-GTPFRELESELLSRRKKDLHQIYA----EERENYLGKLEREITKFFVD-RGFLEIKSPILIPIEYI-ERMGIDNDKE…	NVPALTKSQVDRLESLLSPKD----EI---SL-----NS-GTPFRELESELLSRRKKDLHQIYA----EERENYLGKLEREITKFFVD-RGFLEIKSPILIPIEYI-ERMGIDNDKELSKQIFRVDK--NLCLRPMLAPNLYNYLRKLDRTL-PDPIKIFEIGPCYRKESDGKEHLEEFTMLNFCQMGS--------GCTRENLEAIITDFLNHLEI---EFKIVGDSCMVYGD--TLDVMHG---DLELSSAVVGPI-PLDREWGIDK-PWIGAGFGLERLLKVMH-EFRNIKRAARSESYYNGISTNL-----	18				HIH74411.1	DUIO01000123
Arch	N			pyrrolysine--tRNA(Pyl) ligase [Methanosarcinales archaeon]	Methanosarcinales archaeon	Marc.8799	2250255	36.5	413	NYT18799.1	MEKQLLDVLVGLNGVWLSRSGLLHGIKDFDVTRNHIHIETECGARFTVRNSRSSRSARSLRNNKYRKPCKRCRPSDEQINRFVKKTFKEKGQTVSVFTTKQPTPKKPKQAVVKSVSVSTPTPAVASEAAPATPDNKAAKENNKPEVKYSPSQIERLKTLMAPEDRIPVHGELPEFKELEKELLERRRKDLRKMYEEDREDRLGKLERTITEFFVERGFLEIKSPIMIPFEYVERMGIDKDDHLYKQIFRVGDNMCLRPMLAPCLYNYLRKLDKVLPDPIRIFEIGPCYRKESDGSKHLEEFTMLNFCQMGSNCTRETLEGIIGEFLEYLGIEYQIEADDCMVYGDTIDIMHGDLELSSAVVGPIPLDREWGVDKPWIGAGFGLERLLKVKHDYTNIRRA…	-MEKQLLDVLVGLNGVWLSRSGLLHGIKDFDVTRNHIHIETECGARFTVRNSRSSRSARSLRNNKYRKPCKRCRPSDEQINRFVKKTFKEKGQT-VS--VFTT-KQPTPKKPKQAV-V--KSVSV----------STP------------------TPAVASEA-------------------------------------------------A----------------------------------P--------------------ATPDNKAAKENNKPEVKYSPSQIERLKTLMAPED----RI---PV-----HGELPEFKELEKELLERRRKDLRKMYE----EDREDRLGKLERTITEFFVE-RGFLEIKSPIMIPFEYV-ERMGIDKDDH…	PEVKYSPSQIERLKTLMAPED----RI---PV-----HGELPEFKELEKELLERRRKDLRKMYE----EDREDRLGKLERTITEFFVE-RGFLEIKSPIMIPFEYV-ERMGIDKDDHLYKQIFRVGD--NMCLRPMLAPCLYNYLRKLDKVL-PDPIRIFEIGPCYRKESDGSKHLEEFTMLNFCQMGS--------NCTRETLEGIIGEFLEYLGI---EYQIEADDCMVYGD--TIDIMHG---DLELSSAVVGPI-PLDREWGVDK-PWIGAGFGLERLLKVKH-DYTNIRRASRSELYYNGINTNL-----	18				NYT18799.1	JAAEEU010000030	303-1 tRNA-Pyl(cta) [2489,2560]	ggagacttgatcatgtagatcgaacggactctaaatccgttcagccgggttagattcccggagtttccgcca
Arch	N			MULTISPECIES: pyrrolysine--tRNA(Pyl) ligase [Methanosarcina]	Methanosarcina	M.0621	2207	42.25	419	WP_048120621.1	MDKKPLDVLISATGLWMSRTGTLHKIKHHEVSRSKIYIEMACGDHLVVNNSRSCRTARAFRHHKYRKTCKRCRVSDEDINNFLTRSTESKNSVKVRVVSAPKVKKAMPKSVSRAPKPLENSVSAKASTNTSRSVPSPAKSTPNSSVPASAPAPSLTRSQLDRVEALLSPEDKISLNMAKPFRELEPELVTRRKNDFQRLYTNDREDYLGKLERDITKFFVDRGFLEIKSPILIPAEYVERMGINNDTELSKQIFRVDKNLCLRPMLAPTLYNYLRKLDRILPGPIKIFEVGPCYRKESDGKEHLEEFTMVNFCQMGSGCTRENLEALIKEFLDYLEIDFEIVGDSCMVYGDTLDIMHGDLELSSAVVGPVSLDREWGIDKPWIGAGFGLERLLKVMHGF…	-MDKKPLDVLISATGLWMSRTGTLHKIKHHEVSRSKIYIEMACGDHLVVNNSRSCRTARAFRHHKYRKTCKRCRVSDEDINNFLTRSTESKNS--VKVRVVSAP-KVKKAMPKSVS-RAPKPLENSVSAKASTNTSRSV--------------------------------------------------------PS-----------------------------------------------------------------------PAKSTPNSSVPASAPAPSLTRSQLDRVEALLSPED----KI---SL-----NM-AKPFRELEPELVTRRKNDFQRLYT----NDREDYLGKLERDITKFFVD-RGFLEIKSPILIPAEYV-ERMGINNDTE…	PAPSLTRSQLDRVEALLSPED----KI---SL-----NM-AKPFRELEPELVTRRKNDFQRLYT----NDREDYLGKLERDITKFFVD-RGFLEIKSPILIPAEYV-ERMGINNDTELSKQIFRVDK--NLCLRPMLAPTLYNYLRKLDRIL-PGPIKIFEVGPCYRKESDGKEHLEEFTMVNFCQMGS--------GCTRENLEALIKEFLDYLEI---DFEIVGDSCMVYGD--TLDIMHG---DLELSSAVVGPV-SLDREWGIDK-PWIGAGFGLERLLKVMH-GFKNIKRASRSESYYNGISTNL-----	18				WP_048120621.1	NZ_LZPK01000125	304-1 tRNA-Pyl(cta) c[6857,6928]	gggaacctgatcatgtagatcgaatggactctaaatccgtttagccgggttagattcccggggtttccgcca
Arch	N			pyrrolysine--tRNA(Pyl) ligase [Methanolobus vulcani]	Methanolobus vulcani	Mvul.7898	38026	39.17	446	WP_154717898.1	MERKPLDTLIGKSGLWVSRNGRLHGVKKCETSQKYIRIEMDCGDIITVRNSRNSSSARALRTHKFHKPCKRCRLSEDRINEFSKNISRKDENEIKIVHSFRLKPENTNHKTDLDVAEVARIAKVSPSNIHNQPKAGTNSTSANNPKSLPESSRRDSSPSNPGNNSKAKKTSSQPQPKSKKTEFTPLQKNRILSLLGPGEMISFSKEKRSFAELESTLTLQRKKDIREMYEDSRENLLGKLERTITEFFVDMGFLEVKSPILIPFEYMERMGVGEDKKLSEQIFRVGDNMCLRPMLAPGLYNHLRKFDNVLPDPVRIFEIGPCYRKESDGNSHLEEFTMLNFCQMGSNCTRDELEYLIKELLDFLGIEFEIVADSCMVYGDTIDVMHKNMELSSAVVGPV…	-MERKPLDTLIGKSGLWVSRNGRLHGVKKCETSQKYIRIEMDCGDIITVRNSRNSSSARALRTHKFHKPCKRCRLSEDRINEFSKNISRKDENE-IKIV--HSF-RLKPENTNHKTDLDVAEVA------------RIAKVSPSNIHNQPKAG--------TNSTSAN----------------------NPKSLPE-----------------------------SSRRDSSPSNPGNN-------------------------SKA---KKTSSQPQPKSKKTEFTPLQKNRILSLLGPGE----MI---SF-----SKEKRSFAELESTLTLQRKKDIREMYE----DSRENLLGKLERTITEFFVD-MGFLEVKSPILIPFEYM-ERMGVGEDKK…	KKTEFTPLQKNRILSLLGPGE----MI---SF-----SKEKRSFAELESTLTLQRKKDIREMYE----DSRENLLGKLERTITEFFVD-MGFLEVKSPILIPFEYM-ERMGVGEDKKLSEQIFRVGD--NMCLRPMLAPGLYNHLRKFDNVL-PDPVRIFEIGPCYRKESDGNSHLEEFTMLNFCQMGS--------NCTRDELEYLIKELLDFLGI---EFEIVADSCMVYGD--TIDVMHK---NMELSSAVVGPV-PMDMDWGVNK-PWIGAGFGLERLLKAKH-DFKNIKRAARSESYYNGISI-------	18				WP_154717898.1	NZ_FNCA01000014
Arch	N			pyrrolysine--tRNA(Pyl) ligase [Methanosarcina sp.]	Methanosarcina sp.	Msp.3161	2213	40.89	420	NLN43161.1	MDKKPLNVLISATGLWMSRTGTLHKIKHHEVSRRKIYIEMACGDHLIVNNSRSCRTARALRRHKYRKTCKHCKVSDEDISKFLTTSPESKTSVKVKVVSAPKVKKAMPKSVARTPKPLENPVSAQASASASGSVPTSVKSASDSSVPASASAPALTRSQLDRVEALLSPEDKISLNTAAMTFKELESELLARRKGDLQQIYADERENYLGKLERDITKFFVDRGFLEIKSPILIPAEYVERMGIDNDNELSKQVFRVDKNFCLRPMLAPNLYNYLRKFDRVLPDPIKIFEIGPCYRKESDGKEHLEEFTMLNFCQMGSGCTRENLEALIKEFLDYLEIDFEIIGDSCMVYGDTLDVMHGNLELSSAVVGPVPLDREWGIDKPWIGAGFGLERLLKVMHG…	-MDKKPLNVLISATGLWMSRTGTLHKIKHHEVSRRKIYIEMACGDHLIVNNSRSCRTARALRRHKYRKTCKHCKVSDEDISKFLTTSPESKTS--VKVKVVSAP-KVKKAMPKSVA-RTPKPLENPVSAQASASASGSV--------------------------------------------------------PT-----------------------------------------------------------------------SVKSASDSSVPASASAPALTRSQLDRVEALLSPED----KI---SL-----NTAAMTFKELESELLARRKGDLQQIYA----DERENYLGKLERDITKFFVD-RGFLEIKSPILIPAEYV-ERMGIDNDNE…	SAPALTRSQLDRVEALLSPED----KI---SL-----NTAAMTFKELESELLARRKGDLQQIYA----DERENYLGKLERDITKFFVD-RGFLEIKSPILIPAEYV-ERMGIDNDNELSKQVFRVDK--NFCLRPMLAPNLYNYLRKFDRVL-PDPIKIFEIGPCYRKESDGKEHLEEFTMLNFCQMGS--------GCTRENLEALIKEFLDYLEI---DFEIIGDSCMVYGD--TLDVMHG---NLELSSAVVGPV-PLDREWGIDK-PWIGAGFGLERLLKVMH-GFKNIKRAARSESYYNGISTNL-----	18				NLN43161.1	JAAYKR010000074	306-1 tRNA-Pyl(cta) c[10602,10673]	ggaaacctgatcatgcagatcgaatggactctaaatccgttcagccgggttagattcccggggtttccgcca
Arch	N			pyrrolysine--tRNA(Pyl) ligase [Methanosarcina barkeri]	Methanosarcina barkeri	Mbar.6887	2208	42.25	419	WP_048176887.1	MDKKPLDVLISATGLWMSRTGTLHKIKHHEVSRSKIYIEMACGDHLVVNNSRSCRTARAFRHHKYRKTCKRCRVSDEDINNFLTRSTESKNSVKVRVVSAPKVKKAMPKSVSRAPKPLENSVSAKASTNTSRSVPSPAKSTPNSSVPASAPAPSLTRSQLDRVEALLSPEDKISLNMAKPFRELEPELVTRRKNDFQRLYTNDREDYLGKLERDITKFFVDRGFLEIKSPILIPAEYVERMGINNDTELSKQIFRVDKNLCLRPMLAPTLYNYLRKLDRILPGPIKIFEVGPCYRKESDGKEHLEEFTMVNFCQMGSGCTRENLEALIKEFLDYLEIDFEIVGDSCMVYGDTLDIMHGDLELSSAVVGPVPLDREWGIDKPWIGAGFGLERLLKVMHGF…	-MDKKPLDVLISATGLWMSRTGTLHKIKHHEVSRSKIYIEMACGDHLVVNNSRSCRTARAFRHHKYRKTCKRCRVSDEDINNFLTRSTESKNS--VKVRVVSAP-KVKKAMPKSVS-RAPKPLENSVSAKASTNTSRSV--------------------------------------------------------PS-----------------------------------------------------------------------PAKSTPNSSVPASAPAPSLTRSQLDRVEALLSPED----KI---SL-----NM-AKPFRELEPELVTRRKNDFQRLYT----NDREDYLGKLERDITKFFVD-RGFLEIKSPILIPAEYV-ERMGINNDTE…	PAPSLTRSQLDRVEALLSPED----KI---SL-----NM-AKPFRELEPELVTRRKNDFQRLYT----NDREDYLGKLERDITKFFVD-RGFLEIKSPILIPAEYV-ERMGINNDTELSKQIFRVDK--NLCLRPMLAPTLYNYLRKLDRIL-PGPIKIFEVGPCYRKESDGKEHLEEFTMVNFCQMGS--------GCTRENLEALIKEFLDYLEI---DFEIVGDSCMVYGD--TLDIMHG---DLELSSAVVGPV-PLDREWGIDK-PWIGAGFGLERLLKVMH-GFKNIKRASRSESYYNGISTNL-----	18		Bar	Yes	WP_048176887.1	NZ_CP008746	307-180 tRNA-Pyl(cta) c[3181269,3181340]	gggaacctgatcatgtagatcgaatggactctaaatccgtttagccgggttagattcccggggtttccgcca
Arch	N			pyrrolysine--tRNA(Pyl) ligase [Methanosarcinaceae archaeon]	Methanosarcinaceae archaeon	Marc.0544	1945595	38.59	444	MBN2110544.1	MEKKPLDSLISKNGLWVSRKGYLHEIKSCEASLKSLRITMSCGEVIMVRNSRSSRAARSLRNHKFHKPCKRCCIPEEKIREFSAQVSREEATVVVRNVSSSRFNSYTSAIPYMEVPVGIPARQQACAIETPAPVSSVITAPKQARPSVAQAFVPDTRVKEQKVKKSTDHSFLKPAKAQFSQSQKNRILSLLGPGEMISFSKEKRSFAELESTLVAERKKDIREMYESSRENLLGKLERMITGFFVDMGFLEVKSPILIPFEYMERMGVGEDEKLSEQIFLFGDNMCLRPMLAPGLYNHLRKFDNVLPDPVRIFEIGPCYRKESDGNSHLEEFTMLNFCQMGSNCTRENLEYLIKELLQFLGIEFQIVADSCMVYGDTIDVMYKNMELSSAVVGPVPMDM…	-MEKKPLDSLISKNGLWVSRKGYLHEIKSCEASLKSLRITMSCGEVIMVRNSRSSRAARSLRNHKFHKPCKRCCIPEEKIREFSAQVS-REEAT-VVVRNVSSS-RFNSYTSA-----IPY---M----------EVPVGIPA-----RQQAC--------AIETPAP--------------------VSSVITAPK-------------------------QARPSVAQAFVPDTRVKE-------------------------QKVKKSTDHSFLKPA---KAQFSQSQKNRILSLLGPGE----MI---SF-----SKEKRSFAELESTLVAERKKDIREMYE----SSRENLLGKLERMITGFFVD-MGFLEVKSPILIPFEYM-ERMGVGEDEK…	-KAQFSQSQKNRILSLLGPGE----MI---SF-----SKEKRSFAELESTLVAERKKDIREMYE----SSRENLLGKLERMITGFFVD-MGFLEVKSPILIPFEYM-ERMGVGEDEKLSEQIFLFGD--NMCLRPMLAPGLYNHLRKFDNVL-PDPVRIFEIGPCYRKESDGNSHLEEFTMLNFCQMGS--------NCTRENLEYLIKELLQFLGI---EFQIVADSCMVYGD--TIDVMYK---NMELSSAVVGPV-PMDMDWGINK-PWIGAGFGLERLLKAKH-GFKNIKRAARSESYYNGVSINL-----	18				MBN2110544.1	JAFGCK010000090
Arch	N			PylS [Methanosarcina barkeri]	Methanosarcina barkeri	Mbar.0867	2208	41.78	419	AAL40867.1	MDKKPLDVLISATGLGMSRTGTLHKIKHHEVSRSKIYIEMACGDHLVVNNSRSCRTARAFRHHKYRKTCKRCRVSDEDINNFLTRSTESKNSVKVRVVSAPKVKKAMPKSVSRAPKPLENSVSAKASTNTSRSVPSPAKSTPNSSVPASAPAPSLTRSQLDRVEALLSPEDKISLNMAKPFRELEPELVTRRKNDFQRLYTNDREDYLGKLERDITKFFVDRGFLEIKSPILIPAEYVERMGINNDTELSKQIFRVDKNLCLRPMLAPTLYNYLRKLDRILPGPIKVFEVGPCYRKESDGKEHLEEFTMVNFCQMGSGCTRENLEALIKEFLDYLEIDFEIVGDSCMVYGDTLDIMHGDLELSSAVVGPVSLDREWGIDKPWIGAGFGLERLLKVMHGF…	-MDKKPLDVLISATGLGMSRTGTLHKIKHHEVSRSKIYIEMACGDHLVVNNSRSCRTARAFRHHKYRKTCKRCRVSDEDINNFLTRSTESKNS--VKVRVVSAP-KVKKAMPKSVS-RAPKPLENSVSAKASTNTSRSV--------------------------------------------------------PS-----------------------------------------------------------------------PAKSTPNSSVPASAPAPSLTRSQLDRVEALLSPED----KI---SL-----NM-AKPFRELEPELVTRRKNDFQRLYT----NDREDYLGKLERDITKFFVD-RGFLEIKSPILIPAEYV-ERMGINNDTE…	PAPSLTRSQLDRVEALLSPED----KI---SL-----NM-AKPFRELEPELVTRRKNDFQRLYT----NDREDYLGKLERDITKFFVD-RGFLEIKSPILIPAEYV-ERMGINNDTELSKQIFRVDK--NLCLRPMLAPTLYNYLRKLDRIL-PGPIKVFEVGPCYRKESDGKEHLEEFTMVNFCQMGS--------GCTRENLEALIKEFLDYLEI---DFEIVGDSCMVYGD--TLDIMHG---DLELSSAVVGPV-SLDREWGIDK-PWIGAGFGLERLLKVMH-GFKNIKRASRSESYYNGISTNL-----	18				AAL40867.1	AY064401	309-1 tRNA-Pyl(cta) [1,72]	gggaacctgatcatgtagatcgaatggactctaaatccgttcagccgggttagattcccggggtttccgcca
Arch	N			pyrrolysine--tRNA(Pyl) ligase [Methanosarcina spelaei]	Methanosarcina spelaei	Mspe.5044	1036679	43.06	418	WP_095645044.1	MDKKPLDALISATGLWMSRTGMLHKIKYYEVSRRKIYIEMACGDHLVVNNSRSCRTARALRHHKYRKTCKHCKVSNEDITNFLTNSSESKTSVKVKVVSAPKVKKAMPKSVSRAPKPLENPSAQASTNKSESVPSPAKSALSSSIPASAPAPALTRSQLDRVEALLSPEDKISLNVTKPFRELESELVTRRKDDFQRIYADDRENYLGKLERDITKFFVDRGFLEIKSPILIPAEYVERMGINNDTELSKQVFRIDKNLCLRPMLAPNLYNYLRKLDRILPDPIKIFEIGPCYRKESDGKEHLEEFTMVNFCQMGSGCTRENLEALIKEFLDYLEIDFEIIGDSCMVYGDTLDIMHGDLELSSAVVGPVPLDREWGIDKPWIGAGFGLERLLKVMYNFK…	-MDKKPLDALISATGLWMSRTGMLHKIKYYEVSRRKIYIEMACGDHLVVNNSRSCRTARALRHHKYRKTCKHCKVSNEDITNFLTNSSESKTS--VKVKVVSAP-KVKKAMPKSVS-RAPKPLENPS-AQASTNKSESV--------------------------------------------------------PS-----------------------------------------------------------------------PAKSALSSSIPASAPAPALTRSQLDRVEALLSPED----KI---SL-----NV-TKPFRELESELVTRRKDDFQRIYA----DDRENYLGKLERDITKFFVD-RGFLEIKSPILIPAEYV-ERMGINNDTE…	PAPALTRSQLDRVEALLSPED----KI---SL-----NV-TKPFRELESELVTRRKDDFQRIYA----DDRENYLGKLERDITKFFVD-RGFLEIKSPILIPAEYV-ERMGINNDTELSKQVFRIDK--NLCLRPMLAPNLYNYLRKLDRIL-PDPIKIFEIGPCYRKESDGKEHLEEFTMVNFCQMGS--------GCTRENLEALIKEFLDYLEI---DFEIIGDSCMVYGD--TLDIMHG---DLELSSAVVGPV-PLDREWGIDK-PWIGAGFGLERLLKVMY-NFKNIKRASRSESYYNGISTSL-----	18		Spe	Yes	WP_095645044.1	NZ_LMVP01000368	310-1 tRNA-Pyl(cta) [5622,5693]	ggaaatctgatcatgtagatcgaatggactctaaatccgttcagccgggttagattcccggggtttccgcca
Arch	N			pyrrolysine--tRNA(Pyl) ligase [Methanosarcina barkeri]	Methanosarcina barkeri	Mbar.8458	2208	43.06	418	WP_048108458.1	MDKKPLDALISATGLWMSRTGMLHKIKHYEVSRRKIYIEMACGDHLIVNNSRSCRTARAFRHHKYRKTCKHCKVSNEDITNFLTNSSESKTSVKVKVVSAPKVKKAMPKSVSRAPKPLENPSAQASTNKSGSVPSPAKSALSSSVPASAPAPALTRSQLDRVEALLSPEDKISLNVTKPFRELESELVTRRKDDFQRIYADDRENYLGKLERDITKFFVDRGFLEIKSPILIPAEYVERMGINSDIELSKQVFRIDKNLCLRPMLAPNLYNYLRKLDRILPDPIKIFEIGPCYRKESDGKEHLEEFTMVNFCQMGSGCTRENLEALIKEFLDYLEIDFEIIGDSCMVYGDTLDIMHGDLELSSAVVGPVPLDREWGIDKPWIGAGFGLERLLKVMHNFK…	-MDKKPLDALISATGLWMSRTGMLHKIKHYEVSRRKIYIEMACGDHLIVNNSRSCRTARAFRHHKYRKTCKHCKVSNEDITNFLTNSSESKTS--VKVKVVSAP-KVKKAMPKSVS-RAPKPLENPS-AQASTNKSGSV--------------------------------------------------------PS-----------------------------------------------------------------------PAKSALSSSVPASAPAPALTRSQLDRVEALLSPED----KI---SL-----NV-TKPFRELESELVTRRKDDFQRIYA----DDRENYLGKLERDITKFFVD-RGFLEIKSPILIPAEYV-ERMGINSDIE…	PAPALTRSQLDRVEALLSPED----KI---SL-----NV-TKPFRELESELVTRRKDDFQRIYA----DDRENYLGKLERDITKFFVD-RGFLEIKSPILIPAEYV-ERMGINSDIELSKQVFRIDK--NLCLRPMLAPNLYNYLRKLDRIL-PDPIKIFEIGPCYRKESDGKEHLEEFTMVNFCQMGS--------GCTRENLEALIKEFLDYLEI---DFEIIGDSCMVYGD--TLDIMHG---DLELSSAVVGPV-PLDREWGIDK-PWIGAGFGLERLLKVMH-NFKNIKRASRSESYYNGISTSL-----	18				WP_048108458.1	NZ_CP009517	311-154 tRNA-Pyl(cta) c[3030033,3030104]	ggaaacctgatcatgtagatcgaatggactctaaatccgttcagccgggttagattcccggggtttccgcca
[truncated: 48 more rows]

## Sheet: 1.2 All-PylRS-CTD-PID-Matrix
Identifier	Malv.5008	Msp.7239	Tarc.8081	Tarc.7271	Msp.3097	Msp.9260	Msp.2247	Msp.8418	IH5.5040	Msp.8905	Marc.7097	Tarc.7836	Marc.5804	Marc.5683	Marc.3162	IG1.3702	Marc.7765	Tarc.3881	Mter.1907	Tarc.8562	Marc.5161	Marc.3539	Marc.9261	Marc.2031	Marc.2341	Marc.2488	Tarc.4844	Marc.9610	Marc.7379	Marc.4498	Marc.7299	Tarc.0817	Marc.5181	Marc.4851	Earc.5781	Marc.0821	Marc.7842	Marc.4345	Marc.3801	Marc.8587	Marc.1067	Tarc.3713	Marc.3605	Tarc.5321	Marc.4399	Marc.1560	Earc.6113	Msp.4194	Earc.4405
Malv.5008	100	82.182	78.182	67.636	66.545	66.545	66.182	65.455	65.091	64.727	65.091	65.091	64.727	63.043	63.043	64	63.273	64.364	65.091	63.636	63.636	63.273	63.406	62.545	62.545	63.273	62.182	62.182	63.273	62.909	63.636	63.273	62.545	62.909	61.455	62.909	62.545	63.273	62.545	62.182	60	57.455	58.182	55.636	56.159	50.725	51.087	50.362	48.188
Msp.7239	82.182	100	74.909	64.727	62.909	64	63.636	62.545	63.273	61.818	64	63.636	65.091	63.406	63.768	63.636	65.455	64.727	63.636	64	64	62.909	62.681	63.273	63.273	63.273	61.818	62.909	62.909	62.545	62.909	63.273	65.818	62.909	59.273	62.909	62.545	64.727	62.909	62.182	60	55.636	57.091	53.818	57.609	52.174	50	49.638	48.188
[truncated: 349 more rows]
[truncated: 302 more columns]

## Sheet: 1.3 Chosen-tRNA-Clustered-Alned
																					Interesting features in bold																							Highlighted = pairs chosen for experimental characterization
[truncated: 36 more rows]

## Sheet: 1.4 Chosen-tRNAs-PID-Matrix
ID(Short name)	Dsp.6271(I2)	Cobs.8365(Obs)	Gbac.3691(Gem)	Djoe.7843(Joe)	Dsp.4212(Thio)	Mint.8777(Int)	Aara.1903(Ara)	Fbac.0826(F2)	Malv.5008(Alv)	Mthe.6791(Tron)	Cbac.2529(Clos)	Sbac.7250(Spi)	Abac.1451(Bacc)	Ppau.7396(Pau)	Mfun.4926(Fun)	Dvac.9529(Vac)	Fbac.5844(F11)	Mmaz.3391(Mm)	Marc.1052(I24)	Dsp.9351(Mic)	Barc.2298(Bathy)	Mthe.9096(Therm2)	Fbac.3183(F14)	Dbac.9416(Deb)	Narc.2415(Nitra)	Mthe.7552(Therm1)	Cfer.2237(Fer)	Dinf.6409(Inf)	Abac.2280(Act)	Marc.1509(Mesa)	Cbac.8451(Dia)	Drha.8345(Rhab)	Bwad.0989(Wads)	Msp.5345(Mass)	Marc.6481(SCGC)
[truncated: 35 more rows]

[truncated: 15 more sheets: 2.1 Fig1 Prev ∆N A & B Data, 2.2 Fig2 Chosen PylRS,tRNA Data, 2.3 Fig. 2 Multiplets, 2.4 Fig. 3 - N A B Screens, 2.5 Fig. 3 Multiplets, 2.6 Fig. 5 - Evolved tRNAs, 2.7 Fig. 5 Multiplets, 3.1 aaRS DNA, 3.2 tRNA DNA, 3.3 I2 library primers, 3.4 I2 library hits, 6.1 GFP all MS Data, 6.2 Ub all MS Data, 7.1 Yield Data - BCA Ub, 7.2 Yield Data - GFP ]
